# Supplementary material for: Evaluation of ultra-low input RNA sequencing for the study of human T cell transcriptome
Source: Sci Rep. 2019 Jun 11;9:8445. doi: 10.1038/s41598-019-44902-z (PMC6559993; doi:10.1038/s41598-019-44902-z)
Supplement: Supplementary file 1 — Dataset 1 [file 41598_2019_44902_MOESM1_ESM.xlsx]

## Sheet: 100K_SMART_Nxt
GeneID	logFC	logCPM	LR	PValue	FDR	Fold_Change
IL2	12.572	6.73996	4457.14	0	0	6089.04
XIST	11.9054	3.76718	932.231	9.66745e-205	2.85178e-202	3836.07
MTRNR2L1	10.3677	2.24857	348.286	1.00104e-77	9.13499e-76	1321.28
IL10	9.41062	4.42612	1255.76	4.6416e-275	1.89924e-272	680.579
MPEG1	8.66449	0.618234	84.164	4.55378e-20	8.77849e-19	405.763
IL3	8.63614	0.591293	110.945	6.08461e-26	1.60291e-24	397.865
IL21	8.4813	0.448267	100.793	1.02125e-23	2.40335e-22	357.376
XIRP1	8.41414	0.386822	88.6664	4.67337e-21	9.59213e-20	341.121
LRRC32	8.27002	0.255514	75.3107	4.0218e-18	6.92661e-17	308.69
TGFBI	8.1109	0.11111	71.0643	3.45768e-17	5.64465e-16	276.455
NR4A3	8.0801	7.29496	2877.87	0	0	270.616
THBD	7.95424	-0.0283739	68.3103	1.39686e-16	2.18882e-15	248.007
MANSC4	7.88192	-0.0925184	67.8233	1.78825e-16	2.7696e-15	235.882
MYL4	7.85707	-0.114544	66.2763	3.91942e-16	5.96829e-15	231.853
LGALS12	7.83174	-0.136915	63.2576	1.81366e-15	2.62319e-14	227.818
ST14	7.69672	-0.254338	51.1957	8.36018e-13	9.83261e-12	207.464
P2RY6	7.60971	-0.329647	48.77	2.87807e-12	3.2393e-11	195.322
HERC2P10	7.54937	-0.382101	51.3856	7.5892e-13	8.95906e-12	187.321
NIPAL4	7.41864	-0.493171	49.6569	1.83123e-12	2.09736e-11	171.093
GEM	7.22073	5.72992	2661.46	0	0	149.161
ARC	7.09299	5.21138	1557.83	0	0	136.522
IL17A	7.07325	-0.779534	37.3416	9.91472e-10	8.99272e-09	134.667
PTGS2	7.07264	-0.779553	36.0591	1.91423e-09	1.68502e-08	134.609
PPP1R2P9	6.98253	-0.851728	28.9592	7.39183e-08	5.54475e-07	126.459
TLR3	6.9823	-0.851731	27.4164	1.64038e-07	1.17689e-06	126.439
MITF	6.83788	-0.967207	33.5318	7.01077e-09	5.85053e-08	114.395
HDC	6.78559	-1.00786	30.5622	3.2333e-08	2.51999e-07	110.323
P2RY12	6.78541	-1.00787	29.2031	6.51734e-08	4.92665e-07	110.31
SYNM	6.68424	3.19067	470.538	2.44765e-104	3.23409e-102	102.839
VEPH1	6.61759	-1.13716	28.914	7.56633e-08	5.66894e-07	98.1959
DUSP4	6.56378	2.14546	297.491	1.15985e-66	8.75724e-65	94.6007
NR4A2	6.54507	9.16054	7389.48	0	0	93.3817
PVALB	6.49387	-1.23028	24.2692	8.37677e-07	5.53845e-06	90.1257
IL17F	6.49351	-1.23028	26.4842	2.65702e-07	1.86359e-06	90.1034
L1CAM	6.49293	-1.2303	24.3453	8.0523e-07	5.33226e-06	90.0672
IFNG	6.42929	3.78208	782.636	3.21568e-172	7.8441e-170	86.1803
OR1F1	6.42767	-1.27919	22.3958	2.21853e-06	1.39036e-05	86.0838
GRB14	6.42643	-1.27921	22.4613	2.1442e-06	1.34677e-05	86.0096
NEU4	6.35779	-1.32983	23.1575	1.49264e-06	9.56954e-06	82.0135
ZNF727P	6.35737	-1.32984	24.1318	8.99612e-07	5.93094e-06	81.9895
LOC101928489	6.35737	-1.32984	24.1293	9.00794e-07	5.93719e-06	81.9895
NR4A1	6.3151	10.2642	6756.33	0	0	79.6225
ISM1-AS1	6.28512	-1.3823	20.0537	7.52979e-06	4.42696e-05	77.985
KCNK1	6.20778	-1.43676	20.7398	5.261e-06	3.15299e-05	73.9142
CD1C	6.20744	-1.43677	22.0576	2.6459e-06	1.64157e-05	73.8969
DNASE1L3	6.2073	-1.43677	21.6627	3.25056e-06	1.99525e-05	73.8897
ACTG2	6.12637	-1.49335	20.0696	7.4674e-06	4.39231e-05	69.8589
SCAMP5	6.12606	-1.49336	20.7803	5.15095e-06	3.09069e-05	69.8438
CXCL9	6.12532	-1.49337	17.7236	2.55435e-05	0.000139688	69.8081
TCL1A	6.04034	-1.55225	18.404	1.78679e-05	9.99539e-05	65.8146
LAIR2	6.04034	-1.55225	18.4118	1.77949e-05	9.95893e-05	65.8146
RTN1	6.03996	-1.55226	19.7304	8.91722e-06	5.19332e-05	65.7973
LIF	6.01593	1.11159	142.791	6.53016e-33	2.29451e-31	64.7106
HOXA1	5.94859	-1.61366	17.6273	2.68697e-05	0.000146341	61.7595
MIR221	5.94859	-1.61366	17.6307	2.68229e-05	0.000146181	61.7595
MIR223	5.94859	-1.61366	17.6339	2.67776e-05	0.000145965	61.7594
GLT1D1	5.94839	-1.61367	18.2911	1.89593e-05	0.000105501	61.7508
CSF2	5.94622	2.68248	333.495	1.6653e-74	1.44681e-72	61.6583
SEC14L5	5.85125	-1.6778	14.8283	0.000117757	0.000588762	57.7302
CYP2F1	5.85088	-1.6778	16.0241	6.25407e-05	0.000325232	57.7153
GGTA1P	5.84419	0.166929	65.2384	6.63646e-16	9.89191e-15	57.4482
MIR4446	5.74577	-1.74492	15.2568	9.38404e-05	0.000476128	53.6599
IL1A	5.74512	-1.74493	15.2858	9.24065e-05	0.000469415	53.6358
RIMKLA	5.74432	-1.74494	13.0486	0.000303511	0.00141931	53.6059
SPRY4	5.63437	-1.81531	10.072	0.00150537	0.00616808	49.6724
WASF3	5.63319	-1.81532	12.4893	0.000409294	0.00186818	49.6318
FPR3	5.63273	-1.81532	13.6447	0.00022087	0.00105722	49.616
CXorf36	5.63273	-1.81532	13.6474	0.000220542	0.00105605	49.616
TSPEAR-AS1	5.63241	-1.81532	14.5227	0.000138483	0.000684432	49.605
LOC644936	5.63201	-1.81533	14.5397	0.000137235	0.000678789	49.591
FFAR3	5.63123	-1.81533	12.5121	0.00040432	0.00184848	49.5645
STK32B	5.63123	-1.81533	12.5118	0.000404399	0.0018485	49.5645
ZNF462	5.63123	-1.81533	12.5114	0.000404477	0.00184853	49.5645
TACSTD2	5.63069	-1.81534	11.3316	0.000762003	0.00331924	49.5456
S100B	5.54863	2.79046	376.308	7.92029e-84	7.9734e-82	46.8063
FLJ44511	5.52388	-0.114564	57.4471	3.47189e-14	4.5495e-13	46.01
SNORD91A	5.5097	-1.88933	12.9046	0.000327779	0.00152191	45.5603
DGKG	5.50942	-1.88933	13.5269	0.000235166	0.00111973	45.5514
DPYSL3	5.50942	-1.88933	13.5312	0.000234634	0.00111741	45.5514
PRSS16	5.50942	-1.88933	13.5348	0.000234176	0.00111577	45.5513
HLA-DPB2	5.50894	-1.88934	12.9218	0.000324785	0.00150962	45.5361
SYCE1	5.50894	-1.88934	12.921	0.000324918	0.00150995	45.5361
SNORD26	5.5085	-1.88934	11.8786	0.000567812	0.00253205	45.5222
SEMA7A	5.46552	2.96392	466.446	1.90146e-103	2.4865e-101	44.1861
FOSL1	5.45586	4.54927	1070.39	9.00454e-235	3.17272e-232	43.8912
BCL2A1	5.42991	7.65647	4845.63	0	0	43.1087
LAMA3	5.38006	2.32018	274.243	1.34968e-61	9.48476e-60	41.6448
TREH	5.37564	-1.96734	11.2089	0.000814072	0.00352487	41.5172
TSPAN12	5.37564	-1.96734	11.2107	0.000813263	0.00352317	41.5172
COL26A1	5.37498	-1.96734	12.3666	0.000437079	0.00198501	41.4983
DLGAP5	5.37498	-1.96734	12.3695	0.000436398	0.00198227	41.4983
LOC90246	5.37498	-1.96734	12.3703	0.000436224	0.00198184	41.4983
LINC00853	5.37498	-1.96734	12.3729	0.000435614	0.00197977	41.4983
PCDHGA8	5.37498	-1.96734	12.3736	0.000435447	0.00197937	41.4983
SMAD6	5.37473	-1.96735	12.0572	0.000515936	0.00231783	41.4911
SPDYC	5.37473	-1.96735	12.0507	0.000517732	0.00232384	41.4911
FANK1	5.37433	-1.96735	11.2195	0.000809434	0.00350786	41.4795
FOSL2	5.36861	6.64856	3421.68	0	0	41.3153
KCNH4	5.3581	3.17237	448.132	1.83897e-99	2.26469e-97	41.0154
RGS6	5.33179	-0.279003	49.0585	2.48435e-12	2.81113e-11	40.2742
CD200	5.31387	7.26017	4602.08	0	0	39.7771
HLA-DQB1	5.28675	2.04937	253.432	4.63686e-57	2.98559e-55	39.0364
TNFSF14	5.27396	5.5827	1982.64	0	0	38.692
GJA3	5.2663	1.57827	180.454	3.85669e-41	1.82198e-39	38.4869
FASLG	5.25717	5.33036	1744.98	0	0	38.2443
TNS1	5.24145	-0.355629	42.5392	6.92786e-11	6.94675e-10	37.8299
NTRK2	5.22789	-2.0498	9.53144	0.00201982	0.00805039	37.4758
TP53TG3D	5.22789	-2.0498	9.53295	0.00201815	0.00804502	37.4757
ETV1	5.22732	-2.04981	10.4779	0.00120808	0.00503992	37.461
SIRPD	5.22696	-2.04981	11.0553	0.00088436	0.00380389	37.4517
CLEC9A	5.22696	-2.04981	11.0574	0.000883318	0.00380005	37.4517
NEGR1	5.22636	-2.04982	10.4885	0.00120123	0.00501546	37.436
AVPR1A	5.22506	-2.04982	8.4785	0.00359369	0.0136357	37.4024
HIST1H2BH	5.1899	0.355082	76.7333	1.95676e-18	3.44014e-17	36.502
CXCR2P1	5.18332	3.09494	484.673	2.0551e-107	2.83347e-105	36.3357
LCN2	5.17765	-0.409103	44.1988	2.96659e-11	3.06556e-10	36.1932
HECW2	5.16783	1.48599	168.931	1.26634e-38	5.53893e-37	35.9479
CLEC1B	5.11012	-0.464621	36.7386	1.35079e-09	1.20748e-08	34.5382
RGS18	5.10649	4.39085	946.131	9.20007e-208	2.74584e-205	34.4515
NAPSB	5.09932	1.13045	130.459	3.2526e-30	1.0445e-28	34.2805
CLDN1	5.07881	1.403	148.909	3.00141e-34	1.11157e-32	33.7967
IDO1	5.07621	-0.493178	40.2173	2.27228e-10	2.17348e-09	33.7359
DDX11L5	5.06255	-2.13728	8.92419	0.00281418	0.0109398	33.4179
ECEL1	5.06255	-2.13728	8.92622	0.00281105	0.0109293	33.4179
TGM5	5.06201	-2.13728	9.74207	0.00180098	0.00726146	33.4055
CLEC12A	5.06143	-2.13729	9.78187	0.00176241	0.00712294	33.3919
KRT5	5.06143	-2.13729	9.78113	0.00176312	0.00712465	33.3919
LOC729080	5.0609	-2.13729	8.96984	0.00274473	0.010696	33.3798
SH3TC2	5.04113	-0.522337	38.6505	5.06909e-10	4.71745e-09	32.9254
ABCC3	4.99421	1.03355	106.56	5.55903e-25	1.40886e-23	31.8718
OLR1	4.96687	-0.582481	35.4316	2.64167e-09	2.29744e-08	31.2734
CPVL	4.93969	1.51499	167.209	3.01145e-38	1.30149e-36	30.6898
EGR2	4.93564	7.8007	5173.81	0	0	30.6039
EGR3	4.89802	5.42	1645.31	0	0	29.8161
MND1	4.89146	0.0919471	62.5405	2.6102e-15	3.7285e-14	29.6809
ME1	4.87771	-2.23039	6.1219	0.0133518	0.0442656	29.3993
ADAM12	4.87662	-2.23039	7.29763	0.00690458	0.0246257	29.3771
NDUFA4L2	4.87662	-2.23039	7.29813	0.00690265	0.0246257	29.3771
LOC100127888	4.87584	-2.2304	8.16581	0.00426873	0.0159349	29.3613
PTPRN	4.87584	-2.2304	8.16633	0.00426751	0.0159327	29.3613
DCSTAMP	4.87584	-2.2304	8.16825	0.00426301	0.0159182	29.3613
CA12	4.87584	-2.2304	8.17136	0.0042557	0.0158956	29.3613
ZNF366	4.87538	-2.2304	8.72903	0.00313183	0.0120363	29.3518
NPM2	4.87538	-2.2304	8.72943	0.00313114	0.0120354	29.3518
CSF2RA	4.87538	-2.2304	8.73156	0.00312748	0.0120232	29.3518
C1orf127	4.87538	-2.2304	8.73187	0.00312696	0.012023	29.3518
LOC100132529	4.87538	-2.2304	8.73384	0.00312357	0.0120163	29.3518
MIR4265	4.87508	-2.2304	8.73457	0.00312232	0.0120143	29.3458
ADAMDEC1	4.87508	-2.2304	8.73371	0.0031238	0.0120163	29.3458
ZNF843	4.87508	-2.2304	8.73333	0.00312446	0.012017	29.3458
MIR613	4.87508	-2.2304	8.73188	0.00312693	0.012023	29.3458
G0S2	4.87463	-2.23041	8.19198	0.00420761	0.0157252	29.3365
APBB2	4.87385	-2.23041	7.30881	0.00686174	0.0245039	29.3208
SH3RF2	4.87276	-2.23041	6.1205	0.0133623	0.0442889	29.2986
LANCL3	4.87276	-2.23041	6.11884	0.0133748	0.0443141	29.2986
PTCRA	4.86925	0.0725791	60.1715	8.69423e-15	1.19325e-13	29.2275
PF4V1	4.84942	-0.677647	33.7825	6.16322e-09	5.16534e-08	28.8285
PADI2	4.84542	0.535743	82.5544	1.02802e-19	1.94626e-18	28.7486
MTRNR2L10	4.81298	0.507146	76.5073	2.19402e-18	3.84128e-17	28.1094
PCAT19	4.80705	-0.710842	28.2	1.09402e-07	8.05172e-07	27.9941
ZNF492	4.76507	-0.744779	32.1051	1.46054e-08	1.18189e-07	27.1913
LILRA4	4.75212	-0.0283834	55.1734	1.10355e-13	1.39283e-12	26.9482
PDCD1	4.73966	3.96732	782.403	3.61476e-172	8.7336e-170	26.7165
CREM	4.72034	8.42423	5510.6	0	0	26.3612
ENKUR	4.71175	1.06331	90.0148	2.3638e-21	4.95187e-20	26.2047
GPR171	4.68817	6.50573	2957.24	0	0	25.7799
HLA-DQA1	4.66772	1.02345	105.032	1.20173e-24	3.00066e-23	25.417
FPR1	4.66215	-2.32994	6.60642	0.0101612	0.0346989	25.319
BCAS1	4.6614	-2.32994	7.31989	0.00681955	0.0243674	25.3058
C10orf67	4.6614	-2.32994	7.32037	0.00681775	0.0243674	25.3058
CLEC4C	4.6614	-2.32994	7.32084	0.00681595	0.0243674	25.3058
HYAL4	4.6614	-2.32994	7.32142	0.00681377	0.0243674	25.3058
MIR623	4.6614	-2.32994	7.32395	0.00680418	0.0243497	25.3058
IL11	4.66101	-2.32994	7.58138	0.00589743	0.0213915	25.299
SLC24A4	4.66101	-2.32994	7.58308	0.00589188	0.0213744	25.299
FAM114A1	4.66101	-2.32994	7.58326	0.00589129	0.0213744	25.299
CNBD2	4.66101	-2.32994	7.58514	0.00588514	0.0213591	25.299
SLITRK5	4.66101	-2.32994	7.58562	0.00588357	0.0213565	25.299
MNDA	4.66062	-2.32995	7.32273	0.00680881	0.0243629	25.2921
IL22	4.66062	-2.32995	7.32146	0.00681359	0.0243674	25.2921
CXCL11	4.66062	-2.32995	7.32092	0.00681565	0.0243674	25.2921
TCN1	4.66062	-2.32995	7.32035	0.00681782	0.0243674	25.2921
INHBA	4.66062	-2.32995	7.31985	0.00681969	0.0243674	25.2921
FAM78B	4.65987	-2.32995	6.6042	0.0101738	0.0347282	25.279
CPA5	4.65987	-2.32995	6.60238	0.0101843	0.0347545	25.279
SEMA6B	4.65987	-2.32995	6.6001	0.0101973	0.0347944	25.279
OPHN1	4.65987	-2.32995	6.59857	0.0102061	0.0348195	25.279
CHAC1	4.63565	3.36041	541.62	8.37352e-120	1.29529e-117	24.8582
NCS1	4.63398	0.992784	95.0975	1.81231e-22	3.98066e-21	24.8294
LINC00989	4.5358	0.618235	81.3615	1.87984e-19	3.51435e-18	23.196
HIC1	4.49972	2.95324	373.783	2.80945e-83	2.80602e-81	22.623
TENM2	4.47835	0.852129	97.7345	4.78413e-23	1.08172e-21	22.2904
SYTL4	4.47801	-0.967213	24.8872	6.07834e-07	4.08481e-06	22.2852
DAB2	4.47178	2.01921	215.443	8.92059e-49	4.952e-47	22.1891
TMEM40	4.47101	1.08279	92.8708	5.58214e-22	1.20625e-20	22.1773
SDPR	4.45179	4.99099	1099.15	5.04647e-241	1.82891e-238	21.8837
ISM1	4.43362	3.96455	670.688	7.08021e-148	1.41431e-145	21.6099
GNG11	4.42585	3.55695	558.855	1.49189e-123	2.45765e-121	21.4938
TAS2R50	4.40952	-2.43686	6.30123	0.0120654	0.040365	21.252
IL1RL2	4.40952	-2.43686	6.30178	0.0120617	0.0403577	21.252
HNRNPA1P33	4.40952	-2.43686	6.30212	0.0120594	0.0403554	21.252
PCDHGB7	4.40952	-2.43686	6.30366	0.0120489	0.0403485	21.252
AR	4.40914	-2.43687	6.30471	0.0120417	0.0403336	21.2463
A4GALT	4.40914	-2.43687	6.30336	0.012051	0.0403485	21.2463
LOC101928438	4.40914	-2.43687	6.30295	0.0120537	0.0403525	21.2463
C5orf52	4.40914	-2.43687	6.30237	0.0120576	0.0403554	21.2463
VCAM1	4.40914	-2.43687	6.30235	0.0120578	0.0403554	21.2463
FAM41C	4.40914	-2.43687	6.30038	0.0120712	0.040379	21.2463
CCL22	4.36845	-1.0497	22.6417	1.95205e-06	1.2328e-05	20.6554
TRIM58	4.36495	2.69818	321.458	6.97185e-72	5.72391e-70	20.6054
MS4A7	4.36345	-0.355676	38.5367	5.3734e-10	4.99149e-09	20.584
DUSP6	4.3611	2.82257	359.817	3.08673e-80	2.91105e-78	20.5505
GP9	4.35927	1.18561	113.181	1.96954e-26	5.33818e-25	20.5244
CXCL8	4.3295	2.19554	227.899	1.71233e-51	9.96331e-50	20.1053
CLDN5	4.32914	1.15824	117.914	1.8109e-27	5.16768e-26	20.1002
NLRP6	4.30981	5.10808	1322.96	1.15943e-289	5.0713e-287	19.8327
TRPC5OS	4.30873	-1.09278	18.9189	1.36395e-05	7.74268e-05	19.8179
CXCL10	4.29887	1.85862	147.072	7.5667e-34	2.76201e-32	19.6828
CXCL5	4.28813	1.121	113.006	2.15149e-26	5.80649e-25	19.5369
HBEGF	4.27656	2.32007	252.015	9.4452e-57	6.05089e-55	19.3808
CD109	4.26492	3.47948	488.729	2.69411e-108	3.79704e-106	19.2251
LINC01115	4.25556	0.371048	51.1038	8.7608e-13	1.028e-11	19.1007
TNFAIP2	4.24565	1.08274	110.116	9.24002e-26	2.41909e-24	18.97
BEND2	4.23789	0.355083	51.1862	8.40085e-13	9.87586e-12	18.8683
F13A1	4.22793	5.15861	1210.09	3.909e-265	1.54949e-262	18.7384
HES4	4.21882	1.53638	120.933	3.95237e-28	1.1632e-26	18.6205
OVOL1	4.18586	-1.18297	16.8612	4.02157e-05	0.000214379	18.1999
GATA1	4.18524	-1.18299	19.9503	7.948e-06	4.66203e-05	18.1921
TSIX	4.16303	0.289464	42.4201	7.36288e-11	7.37421e-10	17.9142
IL4	4.11783	-1.23031	15.3669	8.85267e-05	0.000451878	17.3616
CISH	4.0933	7.31841	3443.09	0	0	17.0689
PYCR1	4.09018	2.7418	318.296	3.40431e-71	2.74171e-69	17.0321
MPO	4.089	0.50712	68.0407	1.60159e-16	2.48963e-15	17.0181
FSTL1	4.08124	0.220711	57.5772	3.24975e-14	4.27165e-13	16.9268
SPOCD1	4.06927	-0.136963	38.1414	6.57988e-10	6.07221e-09	16.7869
PF4	4.06506	3.61684	487.196	5.80739e-108	8.0507e-106	16.738
BHLHE40	4.06058	6.40597	2366.16	0	0	16.6862
PTGS1	4.06052	3.42692	456.96	2.20495e-101	2.78296e-99	16.6855
LOC283194	4.04947	-1.27921	18.2839	1.90309e-05	0.000105806	16.5582
LOXHD1	4.04893	-1.27924	12.5776	0.000390396	0.00178836	16.552
MIR155HG	4.04058	6.80213	2691.08	0	0	16.4564
IRF8	4.01817	6.61678	2445.32	0	0	16.2028
CYP2S1	4.00269	-0.645252	27.4377	1.62234e-07	1.16493e-06	16.0299
HLA-DRA	3.99831	4.99656	959.146	1.36358e-210	4.27071e-208	15.9813
CD40LG	3.98567	9.52555	4297.22	0	0	15.8418
PDGFRA	3.97817	-1.32984	13.2637	0.000270602	0.00127506	15.7597
LPL	3.97612	-1.32985	16.479	4.91929e-05	0.000259454	15.7374
CDH1	3.97471	0.840689	86.6135	1.31942e-20	2.62735e-19	15.722
NRGN	3.97276	3.09228	352.362	1.29651e-78	1.19171e-76	15.7007
SLC2A14	3.95593	1.29831	117.206	2.58782e-27	7.28639e-26	15.5186
FRMD4B	3.95077	3.82301	599.376	2.28861e-132	4.08872e-130	15.4633
IL13	3.93393	0.604787	69.4596	7.79952e-17	1.24444e-15	15.2838
BMP6	3.9242	0.972009	94.0804	3.02964e-22	6.62577e-21	15.181
CABP5	3.91898	-0.710837	26.4903	2.64859e-07	1.85835e-06	15.1263
SPARC	3.91164	5.07754	1181.1	7.82138e-259	3.05263e-256	15.0495
TRAPPC3L	3.89898	-1.38233	14.9984	0.000107605	0.000540699	14.918
PDZK1IP1	3.89592	-0.279037	38.5969	5.21006e-10	4.84509e-09	14.8863
MAP7D2	3.88627	1.59186	137.924	7.57377e-32	2.58251e-30	14.7871
PTGER2	3.8831	3.4477	422.416	7.27013e-94	8.27067e-92	14.7546
TNS3	3.87544	-0.744798	24.3689	7.95416e-07	5.2714e-06	14.6766
RAB31	3.85604	2.29092	173.94	1.02029e-39	4.60566e-38	14.4805
TUBB1	3.84856	5.96356	1838.26	0	0	14.4056
NCF4	3.83366	-0.329695	33.0038	9.19809e-09	7.59591e-08	14.2576
FOS	3.82067	5.81246	1372.28	2.21406e-300	1.02125e-297	14.1298
LTBP1	3.81715	1.03346	91.1536	1.32942e-21	2.82227e-20	14.0954
RHOBTB1	3.76475	0.657709	58.8041	1.74181e-14	2.33428e-13	13.5926
AREG	3.75364	1.36357	118.533	1.32547e-27	3.82111e-26	13.4884
LAMA2	3.74746	0.971999	89.3835	3.25236e-21	6.7575e-20	13.4307
C6orf25	3.73584	3.19018	366.654	1.00145e-81	9.69688e-80	13.323
TFEC	3.7317	-1.49337	13.5217	0.000235823	0.00112244	13.2848
DUSP2	3.7279	8.74227	2285.8	0	0	13.2498
PLXNA4	3.71029	2.15899	155.224	1.25067e-35	4.86628e-34	13.089
CMTM5	3.70857	-0.0925682	41.5999	1.12001e-10	1.10429e-09	13.0734
CCL20	3.69915	2.08357	153.407	3.12151e-35	1.19441e-33	12.9884
MME	3.68408	-0.889224	21.9631	2.77939e-06	1.71892e-05	12.8534
TAL1	3.68089	0.386773	55.5985	8.889e-14	1.12922e-12	12.8251
FGL2	3.67733	3.49756	320.544	1.10268e-71	9.02382e-70	12.7934
SPAG4	3.67569	1.40293	115.341	6.62791e-27	1.84166e-25	12.7789
SPIB	3.66512	-0.464644	29.4717	5.67402e-08	4.32524e-07	12.6856
SIK1	3.66033	4.398	736.66	3.1912e-162	7.03979e-160	12.6435
OSM	3.65223	2.16823	196.268	1.36242e-44	6.87141e-43	12.5728
MYOF	3.64106	-1.55227	12.1594	0.000488422	0.00220359	12.4758
TRH	3.64064	-1.55228	12.7002	0.000365613	0.00168151	12.4722
PSMA8	3.62877	-0.493188	22.5885	2.00684e-06	1.26488e-05	12.37
LINC00152	3.59408	3.18101	360.742	1.94071e-80	1.83709e-78	12.0761
TNF	3.58323	8.31171	2616.76	0	0	11.9856
SLC7A5	3.58092	8.07117	3621.99	0	0	11.9665
MET	3.57872	-0.967218	15.3199	9.0754e-05	0.000462131	11.9482
EGR4	3.5784	2.37638	208.036	3.68369e-47	1.96327e-45	11.9456
ROCK1P1	3.57719	1.83566	150.046	1.69415e-34	6.32041e-33	11.9356
EGR1	3.56228	6.01858	1669.37	0	0	11.8128
GAS2L1	3.55625	0.477941	59.5304	1.20418e-14	1.63188e-13	11.7636
IL1RL1	3.54287	-1.61369	11.6105	0.000655808	0.00288991	11.6549
TAGLN3	3.54263	-1.61367	10.6419	0.00110554	0.00465502	11.653
CCDC42B	3.54234	-1.61368	11.6073	0.000656952	0.00289394	11.6507
PROC	3.54176	-1.61369	10.6642	0.00109228	0.00460453	11.646
ANPEP	3.53339	0.631454	64.2083	1.11936e-15	1.63578e-14	11.5786
LINC00892	3.53092	0.032971	41.9101	9.55693e-11	9.4781e-10	11.5588
CMAHP	3.53039	4.78007	841.679	4.6847e-185	1.25101e-182	11.5545
SLC7A11	3.52492	0.255409	36.9821	1.19216e-09	1.0721e-08	11.5109
SOCS1	3.48956	4.94064	927.054	1.29021e-203	3.76221e-201	11.2321
IL1R1	3.48387	0.220646	46.0791	1.13574e-11	1.21011e-10	11.1879
C2orf88	3.47764	2.23516	188.616	6.37296e-43	3.07368e-41	11.1397
TNIP3	3.47424	4.17395	603.037	3.65767e-133	6.67564e-131	11.1135
TNFRSF9	3.47161	3.04051	329.571	1.19179e-73	1.018e-71	11.0932
RSAD2	3.46432	4.89348	919.854	4.74029e-202	1.35119e-199	11.0373
BTLA	3.45183	5.49831	1311.39	3.77632e-287	1.62375e-284	10.9422
CST3	3.4488	2.20876	159.492	1.46086e-36	5.87331e-35	10.9192
MAP3K7CL	3.44001	4.48969	665.77	8.308e-147	1.64661e-144	10.8529
LIMCH1	3.43797	-1.67781	8.28195	0.00400412	0.0150178	10.8376
PRDM5	3.43698	-1.67784	7.36537	0.00664921	0.0238625	10.8301
B3GNT5	3.41387	0.683492	64.4797	9.75304e-16	1.43035e-14	10.6581
FCN1	3.40252	-1.09277	13.6826	0.000216456	0.00103805	10.5745
C1orf194	3.40203	-1.0928	15.3174	9.08747e-05	0.000462653	10.571
ZNF165	3.39579	5.732	1435.44	4.17624079271784e-314	1.96198245686011e-311	10.5253
ITGB3	3.38541	3.92122	477.627	7.01662e-106	9.46833e-104	10.4498
FLT3	3.38127	-0.355721	23.4818	1.26101e-06	8.15879e-06	10.4199
PPBP	3.36992	5.65498	1351.37	7.77116e-296	3.52048e-293	10.3383
ADAM19	3.35642	2.99471	267.788	3.44414e-60	2.3551e-58	10.242
TMEM45B	3.3446	3.26683	335.255	6.89105e-75	6.07011e-73	10.1584
TTC21B-AS1	3.33845	-1.1372	13.8461	0.000198407	0.000958194	10.1152
PAPPA	3.32463	-1.74493	7.72209	0.00545492	0.0199403	10.0187
KCTD15	3.32412	-1.74496	7.74243	0.00539382	0.0197284	10.0152
SNORA58	3.32412	-1.74496	7.74305	0.00539198	0.0197245	10.0152
HCG4B	3.30964	1.36348	93.7125	3.64859e-22	7.93833e-21	9.9152
TREML1	3.30303	2.22632	161.251	6.03129e-37	2.45993e-35	9.86984
IRF4	3.30182	8.50427	1611.9	0	0	9.86156
CTLA4	3.29925	4.9907	834.488	1.71353e-183	4.52817e-181	9.84405
GZMK	3.29386	2.90974	265.744	9.60719e-60	6.49933e-58	9.80734
SOCS3	3.27261	6.49177	1585.7	0	0	9.66392
ZSCAN12P1	3.27096	1.99864	147.541	5.97647e-34	2.19735e-32	9.65286
HIST1H3H	3.26991	1.88642	142.745	6.68423e-33	2.3454e-31	9.64587
DTHD1	3.2692	0.238176	42.8746	5.83633e-11	5.88949e-10	9.64112
SELP	3.26683	1.63207	115.752	5.38561e-27	1.50305e-25	9.62529
CA6	3.26211	5.1439	980.724	2.7804e-215	9.04307e-213	9.59385
RORC	3.26204	0.402352	47.0311	6.98691e-12	7.5878e-11	9.59336
CTTN	3.26113	1.93557	144.762	2.42041e-33	8.61197e-32	9.58732
ARHGAP6	3.24131	-0.464662	26.2966	2.92808e-07	2.04522e-06	9.45654
NLRP3	3.23686	3.30265	253.955	3.5663e-57	2.3139e-55	9.42743
SLA	3.21011	9.05325	3286.13	0	0	9.25422
PDGFA	3.20351	-1.23031	13.9343	0.000189313	0.000916542	9.21194
CPA3	3.20324	-1.23034	10.6288	0.00111339	0.00468495	9.21023
NCR2	3.20133	-1.81535	7.2127	0.00723895	0.0256882	9.19808
ZFX-AS1	3.20107	-1.81534	8.44527	0.00365994	0.0138581	9.19641
LINC00534	3.20005	-1.81534	7.20393	0.00727442	0.0258105	9.18989
WDFY4	3.1905	0.758169	55.6825	8.51737e-14	1.08418e-12	9.12926
LY6G6F	3.17815	-0.0284983	22.9188	1.68988e-06	1.07553e-05	9.05143
SLC35E4	3.17043	4.6673	741.968	2.23749e-163	5.02327e-161	9.00316
TNFSF9	3.15823	1.78873	112.354	2.98879e-26	7.98134e-25	8.92735
STARD8	3.15374	-0.851742	18.6121	1.602e-05	9.01134e-05	8.89958
IL2RB	3.14563	8.31997	3258.86	0	0	8.84973
IL1B	3.14458	0.306067	40.5661	1.90072e-10	1.83204e-09	8.84326
LINC00515	3.1431	1.59173	103.598	2.47877e-24	6.06987e-23	8.83422
HLA-DQA2	3.14266	-0.279065	28.2479	1.06731e-07	7.86881e-07	8.83151
MYLK	3.14112	2.21748	154.867	1.49676e-35	5.79713e-34	8.8221
CXCL3	3.13172	-1.27923	11.1551	0.00083801	0.00361863	8.76477
PTPN3	3.12559	-0.07088	31.6175	1.87731e-08	1.50049e-07	8.72764
GFI1B	3.10606	1.34741	77.1993	1.5455e-18	2.73035e-17	8.61027
NFKBID	3.1034	9.45712	1533.56	0	0	8.59443
GADD45A	3.10214	5.4039	1084.75	6.82041e-238	2.437e-235	8.58694
FMOD	3.10202	-0.889266	12.5081	0.000405192	0.00185113	8.58618
PDE4A	3.09192	2.25666	151.907	6.63884e-35	2.5175e-33	8.5263
P2RY1	3.08657	-0.582533	22.8516	1.75e-06	1.11184e-05	8.49476
PDGFC	3.07693	-0.329708	28.5806	8.98774e-08	6.69043e-07	8.43817
ACRBP	3.07641	2.56531	142.133	9.09296e-33	3.18178e-31	8.43515
RASSF8	3.06699	-1.88934	7.19584	0.00730729	0.0259126	8.3802
CLLU1	3.06681	-1.88934	7.43614	0.00639269	0.0230266	8.37921
LOC100132077	3.06592	-1.88935	6.59618	0.0102198	0.0348616	8.37404
ABLIM3	3.0654	0.874587	67.0724	2.61721e-16	4.01282e-15	8.37101
SERPINA1	3.05414	-1.32987	11.5124	0.000691329	0.00303514	8.3059
S100A9	3.05363	-1.32987	12.3549	0.000439829	0.00199607	8.30299
LOC100506385	3.05318	-1.32987	12.8687	0.000334122	0.00154847	8.30042
ETV7	3.05318	-1.32987	12.8655	0.000334703	0.00155088	8.30042
LILRB2	3.05288	-1.32987	11.958	0.000544144	0.00243249	8.29868
PHLDB1	3.0428	4.54536	566.192	3.78189e-125	6.39618e-123	8.24091
CLU	3.01537	4.17011	477.926	6.04059e-106	8.19486e-104	8.08567
ATP9A	2.98975	0.0127635	29.8478	4.67333e-08	3.59266e-07	7.94337
SLAMF1	2.98046	7.99165	2629.36	0	0	7.89236
HIST1H4H	2.97316	-0.409149	24.8378	6.23616e-07	4.18754e-06	7.85254
ARMC3	2.97161	-1.38233	10.1616	0.00143399	0.00590287	7.84409
KLHL7-AS1	2.97146	-1.38233	11.3203	0.000766629	0.00333824	7.84332
RET	2.97143	-1.38235	10.6145	0.00112204	0.00471902	7.84313
PPM1J	2.97106	-1.38234	10.9066	0.000958218	0.00409312	7.8411
CD300C	2.97064	-1.38234	10.1888	0.00141293	0.00582649	7.83886
PTGER4	2.96803	8.3863	2978.54	0	0	7.82467
SMOX	2.96758	2.33609	158.943	1.92616e-36	7.70738e-35	7.82221
PDLIM1	2.96582	1.97787	130.609	3.01549e-30	9.70811e-29	7.81272
TMEM88	2.96039	0.306039	40.9137	1.59099e-10	1.54702e-09	7.78335
F2RL3	2.95816	-0.677697	20.7323	5.28174e-06	3.16468e-05	7.7713
MYCL	2.95386	-0.206288	25.0186	5.67807e-07	3.82286e-06	7.74822
PCSK6	2.94609	0.874506	37.9976	7.08301e-10	6.51282e-09	7.70656
CPAMD8	2.94133	1.54317	95.4718	1.50011e-22	3.30925e-21	7.6812
CXCL2	2.93608	-0.436661	20.4622	6.08191e-06	3.61424e-05	7.65331
PHEX	2.93182	-1.00792	11.2194	0.000809452	0.00350786	7.63074
SPI1	2.92709	0.129887	25.1689	5.25223e-07	3.55127e-06	7.60577
PYGL	2.92663	0.129816	30.6734	3.05324e-08	2.38625e-07	7.60333
HBA2	2.92348	-0.230134	21.1218	4.31e-06	2.61018e-05	7.58674
NOTCH3	2.92001	-1.96736	5.92244	0.0149492	0.048994	7.5685
OR2B6	2.92001	-1.96736	5.92279	0.0149463	0.048994	7.5685
FNDC4	2.9195	-1.96736	6.33652	0.0118277	0.0396913	7.56586
HRASLS	2.91849	-1.96736	6.32889	0.0118786	0.0398452	7.56055
DDIT4	2.89808	7.71411	2662.65	0	0	7.45435
HLA-DRB1	2.88754	3.59426	322.378	4.39517e-72	3.64382e-70	7.40008
WDR86-AS1	2.88594	-1.43681	8.81374	0.00298971	0.0115619	7.39188
EREG	2.8857	-1.4368	10.8348	0.000996127	0.00423935	7.39063
EGFL7	2.88438	-0.070897	28.1203	1.14002e-07	8.35386e-07	7.3839
SH2D2A	2.88314	5.46104	993.822	3.95547e-218	1.3032e-215	7.37757
ITGA2B	2.878	3.85408	382.496	3.56118e-85	3.65763e-83	7.35128
ZNF215	2.87189	0.370933	41.9572	9.32927e-11	9.26318e-10	7.32024
IL2RA	2.86961	6.68113	1469.02	2.10966030774212e-321	1.00981089222201e-318	7.3087
GP5	2.85358	2.5512	141.14	1.49979e-32	5.20494e-31	7.22791
FRMD3	2.84745	1.33934	79.4139	5.03715e-19	9.14073e-18	7.19726
SPRY1	2.84441	3.11809	251.963	9.69284e-57	6.19389e-55	7.18212
POU2AF1	2.83833	1.45605	76.3881	2.33047e-18	4.07175e-17	7.15194
TRIB1	2.82949	2.18166	146.14	1.20965e-33	4.35904e-32	7.10821
ATF3	2.82812	2.06872	128.844	7.33619e-30	2.30622e-28	7.10147
KANK1	2.82554	5.70216	925.715	2.52262e-203	7.27232e-201	7.08879
LOC100507144	2.82202	-0.522413	20.4931	5.9848e-06	3.56154e-05	7.07152
PLD4	2.81896	0.670559	47.9231	4.43264e-12	4.90841e-11	7.05652
SNX33	2.81081	3.59591	309.732	2.49826e-69	1.98058e-67	7.0168
DNAI2	2.8094	-1.09281	13.7719	0.000206404	0.000993408	7.00991
SLC24A3	2.80906	-1.0928	13.774	0.000206173	0.000992674	7.00827
MYEOV	2.80837	-1.0928	12.7198	0.000361806	0.00166672	7.0049
MYL9	2.80597	0.758113	49.5381	1.94554e-12	2.21926e-11	6.99328
LOC101927482	2.79731	5.23609	843.313	2.06746e-185	5.57972e-183	6.95144
TEX101	2.79359	-1.49338	9.34946	0.00223052	0.00882088	6.93353
RASD2	2.78157	-0.552129	17.3933	3.03892e-05	0.00016445	6.876
KIAA0226L	2.78149	-0.552135	19.2346	1.15597e-05	6.61536e-05	6.87561
RAB32	2.77906	1.07286	67.9191	1.70342e-16	2.64144e-15	6.86405
MEIS1	2.77553	0.733622	50.8177	1.01356e-12	1.18493e-11	6.84725
TNFRSF1B	2.77153	8.85699	2596.14	0	0	6.82832
XK	2.76629	-0.815206	13.1091	0.000293866	0.00137599	6.80356
MIR7848	2.76423	1.66467	96.626	8.3743e-23	1.86521e-21	6.79385
LOC100996447	2.74526	0.708728	52.3561	4.62953e-13	5.54516e-12	6.70513
LINC00092	2.74327	-1.13721	12.4193	0.000424918	0.00193498	6.69584
CYP4F35P	2.74277	-1.13722	11.7982	0.000592874	0.00263454	6.69355
CXCR3	2.7298	3.8695	308.506	4.62015e-69	3.65136e-67	6.63365
MPL	2.72217	-0.382221	21.2218	4.09094e-06	2.48404e-05	6.59863
PRKAR2B	2.71537	4.09832	447.332	2.7468e-99	3.35017e-97	6.5676
HAVCR2	2.71438	3.11561	241.95	1.47718e-54	9.16247e-53	6.5631
RTN4RL1	2.70955	-0.206367	15.1016	0.000101875	0.000514219	6.54118
PEAR1	2.70821	0.770116	47.7624	4.81136e-12	5.30923e-11	6.53509
COL1A1	2.70045	2.74748	178.211	1.19118e-40	5.54478e-39	6.50004
NPTX2	2.69826	0.355003	26.8489	2.19999e-07	1.55681e-06	6.49018
GPR157	2.698	-0.0495577	29.4351	5.78199e-08	4.4049e-07	6.48904
LOC100287036	2.69796	-0.0495609	29.2501	6.36131e-08	4.81326e-07	6.48883
WDR11-AS1	2.69647	-1.55231	7.03833	0.00797833	0.027974	6.48212
LOC643201	2.69634	-1.55229	8.66342	0.00324662	0.0124322	6.48154
HIST1H2BO	2.69603	-1.55229	8.67219	0.00323103	0.0123781	6.48014
C20orf166-AS1	2.69429	-1.55229	7.02181	0.00805227	0.0282035	6.47235
GUCY1A3	2.69074	0.463038	32.013	1.53145e-08	1.23534e-07	6.45643
PADI4	2.68181	0.657643	47.3593	5.90963e-12	6.45934e-11	6.41659
MMD	2.67729	4.36934	382.458	3.62946e-85	3.71273e-83	6.39655
MIR4435-1HG	2.66579	0.0724679	26.0121	3.39287e-07	2.34854e-06	6.34576
RASGRP3	2.66579	3.68162	342.892	1.49624e-76	1.35414e-74	6.34576
LGALS17A	2.65432	-0.645288	16.2403	5.57931e-05	0.000292502	6.2955
ZBTB32	2.65293	1.52188	85.2744	2.59702e-20	5.10727e-19	6.28943
ELOVL7	2.64443	0.885626	46.2063	1.06436e-11	1.13835e-10	6.25249
VIL1	2.63452	0.417694	37.8896	7.48616e-10	6.8661e-09	6.20967
ITGB5	2.63314	1.7827	97.595	5.13337e-23	1.15862e-21	6.20374
GNA15	2.61845	1.68396	89.7553	2.69513e-21	5.63202e-20	6.14091
CDCP1	2.61233	-0.114728	13.2266	0.000276002	0.00129881	6.1149
GNG4	2.61014	-0.279054	17.474	2.91267e-05	0.00015799	6.10561
DUSP5	2.60584	4.12454	336.778	3.21127e-75	2.85848e-73	6.08747
FES	2.60465	1.00293	52.7172	3.85203e-13	4.6468e-12	6.08244
HLA-DRB5	2.60389	1.75861	96.8075	7.64078e-23	1.70333e-21	6.07926
LOC101927746	2.60054	-1.23032	9.33612	0.0022468	0.00887838	6.06512
CDRT15P1	2.59975	-1.23035	8.52424	0.00350448	0.0133231	6.0618
MED12L	2.59359	0.272462	31.4075	2.09168e-08	1.66292e-07	6.036
LRRC25	2.58947	-1.6137	6.46165	0.0110227	0.0372697	6.01877
TSPAN33	2.58714	3.45641	292.834	1.19987e-65	8.92654e-64	6.00907
FAM149A	2.58655	1.24716	66.651	3.24096e-16	4.95003e-15	6.00661
VWF	2.58433	-0.137079	19.7715	8.72763e-06	5.09225e-05	5.99738
SOCS2	2.57979	5.3849	798.911	9.30916e-176	2.33826e-173	5.97854
GNG2	2.56669	7.37306	1973.62	0	0	5.92449
YBX3	2.56379	5.10934	691.54	2.06732e-152	4.33436e-150	5.91257
ERCC6L	2.5579	1.84112	97.1661	6.37498e-23	1.42742e-21	5.88848
LGALS3	2.5555	2.18155	119.789	7.0359e-28	2.0493e-26	5.8787
THBS1	2.5516	1.71552	90.5576	1.79668e-21	3.78572e-20	5.86284
C10orf54	2.54812	8.20813	1782.98	0	0	5.8487
C15orf26	2.54655	-0.967253	12.4217	0.000424372	0.00193283	5.84234
C17orf107	2.54201	0.110932	29.4906	5.61895e-08	4.28713e-07	5.82398
CSF3R	2.53034	-0.522396	16.8493	4.04684e-05	0.000215636	5.77708
MYC	2.5242	8.88316	1990.27	0	0	5.75253
USP2-AS1	2.52359	-1.27925	10.0719	0.00150549	0.00616808	5.75012
SMKR1	2.51639	0.0918504	27.8286	1.3255e-07	9.61313e-07	5.7215
P2RX1	2.51198	1.06302	54.7967	1.33666e-13	1.67043e-12	5.704
TTC16	2.49925	1.05318	57.8574	2.81819e-14	3.71208e-13	5.65391
LAYN	2.49787	1.39493	65.938	4.65344e-16	7.04375e-15	5.6485
BSPRY	2.48755	1.04323	50.7664	1.04038e-12	1.21517e-11	5.60825
SHC2	2.47887	-1.67784	6.45481	0.0110653	0.0373987	5.5746
XXYLT1-AS2	2.47795	-1.67784	7.01249	0.00809429	0.0283233	5.57105
CLC	2.47777	-1.67784	6.79278	0.00915272	0.0316299	5.57036
RYR2	2.47746	-1.67783	6.4473	0.0111121	0.0375272	5.56915
TST	2.47648	-1.67783	5.96707	0.0145755	0.0478786	5.56537
GUCY1B3	2.46675	0.96131	46.6028	8.69376e-12	9.35732e-11	5.52798
ACE	2.46232	-0.779627	14.1806	0.00016607	0.000809889	5.51104
NT5M	2.46001	0.657608	41.4194	1.22833e-10	1.20547e-09	5.50219
CSF2RB	2.45598	1.41043	71.831	2.34443e-17	3.87213e-16	5.48685
CMPK2	2.45338	4.87123	563.698	1.3191e-124	2.1872e-122	5.47699
SLC38A3	2.44183	-1.32989	8.3699	0.00381486	0.0143824	5.43329
KRT72	2.44026	5.8309	443.618	1.76661e-98	2.13415e-96	5.4274
TDRP	2.43551	0.463062	30.6597	3.07485e-08	2.4024e-07	5.40956
LYZ	2.42953	1.98287	85.6822	2.11302e-20	4.1716e-19	5.38719
LOC113230	2.42542	-0.254459	19.8928	8.19065e-06	4.7977e-05	5.37187
HCK	2.42345	-1.04976	10.1615	0.00143401	0.00590287	5.36452
FAM26F	2.42202	-1.04974	11.1303	0.000849298	0.00366363	5.35922
KYNU	2.41349	-0.81525	9.05321	0.00262234	0.0102395	5.32762
ADTRP	2.41143	7.12802	1531.19	0	0	5.32
NRP1	2.41124	-0.815238	11.4413	0.000718282	0.00314499	5.31931
MFAP3L	2.40755	1.37133	59.4237	1.27131e-14	1.71735e-13	5.30573
SIGLEC9	2.40156	-0.613583	15.5072	8.21927e-05	0.000421327	5.28375
SNCA	2.40056	1.26433	63.1591	1.90666e-15	2.7483e-14	5.2801
CRIP2	2.39777	6.26198	774.914	1.53548e-170	3.64051e-168	5.26987
DACT1	2.39163	4.90596	570.382	4.63682e-126	7.89473e-124	5.24749
NCMAP	2.38373	-0.0077485	20.6502	5.51325e-06	3.2966e-05	5.21884
TNFRSF4	2.37952	3.20291	183.928	6.72648e-42	3.2076e-40	5.20364
ALOX5	2.37838	1.29806	61.6026	4.20268e-15	5.91664e-14	5.19953
NCF1C	2.37587	0.507002	32.5064	1.188e-08	9.69705e-08	5.19047
ACTG1	2.37117	10.2595	1512.93	0	0	5.1736
TNFSF12	2.36915	2.14485	92.185	7.89418e-22	1.69145e-20	5.16638
RRAD	2.36801	1.18533	51.3437	7.75323e-13	9.1442e-12	5.16228
KIF13A	2.35731	-1.38236	7.1918	0.00732376	0.0259601	5.12414
ZBTB8A	2.35668	-0.851806	10.5717	0.0011483	0.00481747	5.12191
HRASLS2	2.35622	-1.09284	8.91543	0.00282772	0.0109873	5.12027
LRRC63	2.35613	-1.38236	8.29252	0.00398087	0.0149439	5.11996
MIR1204	2.3561	-1.09284	8.16863	0.0042621	0.0159172	5.11984
MYO7B	2.35597	-1.38236	8.49516	0.00356092	0.0135224	5.11939
SH3BP4	2.35576	0.657548	25.1255	5.37174e-07	3.62725e-06	5.11865
S100A8	2.35518	-1.38236	7.8188	0.00517056	0.0189911	5.11657
URAHP	2.35497	-1.74496	5.97616	0.0145005	0.0476692	5.11584
ZNF781	2.34323	1.84675	80.1414	3.48552e-19	6.42151e-18	5.07437
GRAMD4	2.34066	5.10293	472.574	8.8216e-105	1.1717e-102	5.06535
KRT73	2.3388	5.53323	729.951	9.17985e-161	1.97359e-158	5.05881
SLC1A5	2.33808	6.71292	1112.24	7.2353e-244	2.66018e-241	5.05628
GPRC5B	2.33599	1.841	65.4742	5.8879e-16	8.83325e-15	5.04898
JAG1	2.31108	-0.677719	10.8289	0.00099929	0.00425209	4.96255
HLA-DPB1	2.31095	4.11702	322.887	3.40474e-72	2.85065e-70	4.96211
ST8SIA6	2.31004	-0.677767	9.44685	0.00211512	0.00840384	4.95898
HAGHL	2.29952	-0.0709762	22.1412	2.53319e-06	1.57627e-05	4.92294
SLC27A2	2.29486	0.35492	31.0657	2.49442e-08	1.96708e-07	4.90706
CCL3	2.2927	0.683349	37.7982	7.84533e-10	7.17736e-09	4.89971
FAM69B	2.28967	0.255332	24.6299	6.94663e-07	4.63395e-06	4.88945
LINC00950	2.28688	-1.13722	9.33778	0.00224477	0.00887447	4.88001
EML1	2.27581	0.670495	36.7392	1.35037e-09	1.20748e-08	4.84269
GIPR	2.26777	0.238027	24.0925	9.18157e-07	6.04691e-06	4.81577
CD248	2.26458	2.16777	88.5985	4.83661e-21	9.91114e-20	4.80515
PLOD2	2.26415	-1.43682	7.19278	0.00731974	0.0259531	4.80372
CYP1B1	2.26207	1.3949	52.3607	4.6188e-13	5.53492e-12	4.79681
C9orf66	2.26099	-0.710892	13.245	0.000273309	0.00128709	4.79319
TNFRSF21	2.26017	-0.710925	9.92967	0.00162635	0.00661626	4.79049
RGS1	2.25949	5.69	723.238	2.64621e-159	5.64132e-157	4.78821
STON2	2.25316	0.7939	29.299	6.20284e-08	4.70152e-07	4.76724
LTK	2.24868	-0.382221	14.6147	0.000131883	0.00065436	4.75248
HLA-DPA1	2.2457	4.50766	401.703	2.34508e-89	2.53158e-87	4.74267
PSAT1	2.24226	4.25498	322.407	4.33205e-72	3.60327e-70	4.73137
CCDC113	2.24166	-0.927748	10.8281	0.00099971	0.00425317	4.72942
PTPN22	2.24098	6.53678	1133.13	2.07998e-248	7.87569e-246	4.72719
TNFSF4	2.23939	1.46346	59.8279	1.03528e-14	1.41204e-13	4.72197
IER3	2.2382	3.4027	226.781	3.00224e-51	1.74288e-49	4.71808
SYTL3	2.23642	6.40005	843.395	1.98425e-185	5.41275e-183	4.71225
TNFSF8	2.23493	6.29949	953.142	2.75259e-209	8.51592e-207	4.70739
ZNF221	2.23423	-0.552186	10.8548	0.000985398	0.0041974	4.70512
MAGI2-AS3	2.234	0.110948	20.6384	5.54729e-06	3.31439e-05	4.70437
RAB36	2.23263	0.708623	33.6788	6.50065e-09	5.43914e-08	4.6999
TPM4	2.22738	7.89032	1529.5	0	0	4.68284
PDE4B	2.22718	7.12553	1269.93	3.86378e-278	1.60689e-275	4.68217
CCL4	2.22685	3.44666	228.623	1.19048e-51	6.99101e-50	4.68111
YY2	2.21971	0.202884	24.5545	7.22377e-07	4.80744e-06	4.65799
REL	2.21878	8.09263	1831.85	0	0	4.65499
HBB	2.21831	1.67743	72.0103	2.14075e-17	3.54727e-16	4.65347
IRAK1BP1	2.21378	-1.18305	8.54164	0.00347113	0.0132062	4.6389
CLCN4	2.21349	-1.18303	9.14736	0.00249077	0.00976336	4.63797
THNSL2	2.21336	-1.18304	8.80479	0.00300441	0.0116046	4.63754
CLEC7A	2.21322	-1.18302	8.82118	0.00297755	0.0115166	4.6371
PNMAL2	2.21091	-0.744879	10.96	0.000931015	0.0039843	4.62967
ARID5B	2.20918	7.08523	1009.32	1.69019e-221	5.6419e-219	4.62412
HERC2P7	2.20734	-0.409198	11.688	0.000629053	0.0027807	4.61823
MATK	2.19971	2.00853	91.6165	1.05214e-21	2.24301e-20	4.59387
OAS1	2.1994	3.06949	153.501	2.97681e-35	1.14077e-33	4.59289
PI16	2.19755	0.535519	28.6469	8.68543e-08	6.47378e-07	4.587
C14orf79	2.19684	0.184911	22.1934	2.46516e-06	1.53733e-05	4.58474
GAS7	2.19619	0.184897	22.3623	2.25762e-06	1.41381e-05	4.58267
GADD45B	2.18868	7.65747	1148.85	7.9911e-252	3.07161e-249	4.55889
RASGRF2-AS1	2.18818	-0.582566	14.4017	0.00014767	0.00072644	4.5573
SNORD17	2.18191	-0.967292	10.0418	0.0015303	0.00625734	4.53755
ACOT4	2.18125	1.4181	48.1776	3.89301e-12	4.32218e-11	4.53546
CCDC78	2.18098	-0.967283	10.2792	0.00134537	0.00557237	4.5346
C21orf15	2.18079	-0.967286	9.77722	0.00176688	0.00713593	4.53402
LINC01061	2.17785	0.863193	38.4781	5.53704e-10	5.13974e-09	4.5248
PLXNB2	2.17583	0.354886	28.0914	1.15718e-07	8.46494e-07	4.51845
AIRN	2.16666	-1.4934	6.53236	0.0105929	0.0360279	4.48984
TRPC5	2.16619	-1.4934	6.52627	0.0106293	0.0361128	4.48836
PLS3	2.16532	-1.49339	6.11758	0.0133844	0.0443274	4.48567
HIST1H2AC	2.16259	3.77127	259.413	2.30437e-58	1.53035e-56	4.47717
PROS1	2.15973	-0.779646	11.1231	0.000852614	0.00367544	4.46831
ADORA2A	2.15909	-0.779627	11.8561	0.000574723	0.00256107	4.46632
EGF	2.15882	-0.779637	11.8821	0.000566757	0.00252779	4.46549
F2R	2.1471	1.96705	61.7092	3.98115e-15	5.61411e-14	4.42936
USP18	2.14632	3.33894	203.714	3.23069e-46	1.67264e-44	4.42698
TREML2	2.14335	3.11523	157.81	3.406e-36	1.35434e-34	4.41786
CERKL	2.14279	1.50742	56.0481	7.07199e-14	9.05194e-13	4.41616
VASH1	2.14082	2.21709	82.4742	1.07058e-19	2.02381e-18	4.41014
DPP4	2.14054	6.30595	953.077	2.84428e-209	8.69357e-207	4.40926
SIGLEC17P	2.1371	-1.23035	8.00525	0.00466419	0.0173016	4.39877
RASAL1	2.1353	1.00279	40.7936	1.69182e-10	1.64004e-09	4.39328
XCL2	2.13219	0.322481	26.0453	3.33501e-07	2.31038e-06	4.38384
CD3EAP	2.12758	0.402208	22.9118	1.69607e-06	1.0792e-05	4.36985
LLGL1	2.12479	3.57803	194.165	3.91922e-44	1.94573e-42	4.3614
MAP3K8	2.12474	5.0025	376.054	8.99766e-84	9.02219e-82	4.36123
CD84	2.12333	5.4824	622.354	2.30057e-137	4.3232e-135	4.35699
STOX1	2.11661	2.72253	121.237	3.39099e-28	1.00263e-26	4.33673
VAV3	2.10931	4.34957	289.905	5.2157e-65	3.84643e-63	4.31484
SECTM1	2.10814	2.04375	82.6252	9.91848e-20	1.87918e-18	4.31135
SOCS2-AS1	2.10572	0.386636	23.1884	1.46878e-06	9.42611e-06	4.30412
GRTP1	2.10075	0.863188	30.8503	2.78721e-08	2.18507e-07	4.28933
CD69	2.09802	9.2286	1469.53	1.63535728773453e-321	7.9783202687382e-319	4.28122
TBX21	2.09653	2.97328	152.546	4.81497e-35	1.82861e-33	4.27679
GJD3	2.09652	-0.645287	8.18869	0.00421523	0.0157514	4.27677
ZNF415	2.09188	1.30634	40.2091	2.28188e-10	2.1812e-09	4.26303
SH3BGRL2	2.08888	2.99413	142.409	7.91698e-33	2.77411e-31	4.25418
LOC728989	2.0887	-0.493264	10.9638	0.000929106	0.00397747	4.25365
PRG4	2.08493	1.21208	48.3751	3.52012e-12	3.92019e-11	4.24255
NFE2	2.08467	1.50014	51.2154	8.27665e-13	9.7434e-12	4.24177
RAB3A	2.07412	-0.114683	16.7014	4.37495e-05	0.000232095	4.21086
NT5E	2.07366	3.0472	118.809	1.15316e-27	3.33955e-26	4.20952
PACSIN3	2.06316	0.354864	24.4905	7.46763e-07	4.96062e-06	4.179
ZFPM1	2.05979	2.24341	67.7151	1.88913e-16	2.91871e-15	4.16926
LINC00563	2.05567	-1.27926	6.74903	0.00937989	0.0323533	4.15735
MIR8055	2.05531	-1.27926	7.55844	0.00597297	0.0216314	4.15634
CCRL2	2.05382	0.828945	28.7452	8.25554e-08	6.16529e-07	4.15203
LAG3	2.05298	4.07702	258.421	3.79106e-58	2.49806e-56	4.14963
RNASE6	2.04486	-0.382226	13.0275	0.000306948	0.00143301	4.12632
NME1	2.04381	2.81873	135.848	2.15383e-31	7.2276e-30	4.12332
SLC35F3	2.04344	-0.137077	16.2267	5.61966e-05	0.000294495	4.12227
F5	2.01914	4.19624	279.097	1.18153e-62	8.44346e-61	4.05342
PFKFB2	2.01555	4.23721	282.06	2.67068e-63	1.92479e-61	4.04335
IL21R-AS1	2.01267	1.68372	57.3977	3.56016e-14	4.65315e-13	4.03527
DTX4	2.00977	-0.159836	12.6859	0.000368422	0.00169321	4.02719
LOC101927931	2.00829	-0.279119	14.7168	0.000124928	0.000622287	4.02306
CENPM	2.0082	0.793885	32.8407	1.00028e-08	8.21765e-08	4.02281
TNFSF10	1.99207	4.27173	297.994	9.01355e-67	6.82581e-65	3.97807
SERPINE1	1.98985	-0.889295	7.54397	0.00602111	0.0217716	3.97197
2018-03-02	1.98872	4.19954	262.993	3.82041e-59	2.55726e-57	3.96884
RNF125	1.98655	5.75763	505.093	7.41135e-112	1.08057e-109	3.96287
TSPAN2	1.98489	4.71436	323.943	2.00487e-72	1.68416e-70	3.95831
PAQR4	1.98341	-1.09284	6.75868	0.0093293	0.0321965	3.95426
C1orf204	1.9834	-1.09282	5.95494	0.0146761	0.0481655	3.95423
CRIP1	1.98307	7.12359	949.804	1.46343e-208	4.41973e-206	3.95335
TMEM9B-AS1	1.98144	1.7215	43.0374	5.37032e-11	5.43004e-10	3.94888
TMEM63C	1.98053	-1.09285	5.95866	0.0146451	0.0480716	3.94637
ZBTB16	1.97775	3.19361	133.547	6.86376e-31	2.25845e-29	3.93879
PREX1	1.97613	6.34388	632.556	1.39003e-139	2.63161e-137	3.93436
GALK1	1.97326	2.01348	64.4795	9.75405e-16	1.43035e-14	3.92655
CCR4	1.97225	1.68374	61.4791	4.47472e-15	6.28219e-14	3.92381
TTC26	1.97205	2.37974	91.0802	1.37964e-21	2.92155e-20	3.92324
TMOD1	1.97164	-0.304248	13.2454	0.000273254	0.00128708	3.92213
MIR8085	1.96967	-1.3299	6.38173	0.0115301	0.0388096	3.91679
F12	1.96878	-1.32989	6.36393	0.0116463	0.0391634	3.91437
GNAL	1.95941	0.432857	22.3078	2.32267e-06	1.45204e-05	3.88904
SEMA3C	1.94691	-0.744915	6.48052	0.0109063	0.0369353	3.85548
AC093375.1	1.94504	-0.206398	13.5452	0.000232891	0.00111049	3.85049
SDS	1.94451	-0.744878	9.85893	0.00169009	0.00685357	3.84907
FAM66D	1.9442	-0.20639	15.2082	9.62823e-05	0.000487834	3.84825
CD68	1.94294	1.14864	33.4341	7.3721e-09	6.13592e-08	3.84489
TMEM2	1.94039	7.28603	401.272	2.91115e-89	3.12937e-87	3.83809
PAX8-AS1	1.94023	3.03956	122.789	1.55062e-28	4.61709e-27	3.83768
PHLDA1	1.93766	5.18108	368.029	5.0282e-82	4.92511e-80	3.83083
LINC01136	1.93762	0.417638	23.1528	1.49629e-06	9.58811e-06	3.83074
TIAM2	1.93628	1.38698	33.5965	6.78151e-09	5.6648e-08	3.82717
GFOD1	1.93003	2.70044	101.512	7.10157e-24	1.68059e-22	3.81062
TMCC3	1.92994	-0.927759	9.04309	0.0026369	0.0102932	3.8104
TNRC18	1.92728	3.357	157.294	4.41414e-36	1.74156e-34	3.80337
GNAZ	1.92568	1.22085	42.7401	6.25167e-11	6.2886e-10	3.79916
ST3GAL5	1.92121	4.67131	312.184	7.30328e-70	5.82631e-68	3.7874
STAMBPL1	1.91693	3.71412	190.877	2.04638e-43	9.96442e-42	3.77618
MTHFD2	1.9163	5.77225	636.721	1.72585e-140	3.29197e-138	3.77454
ARHGEF17	1.90876	-1.13725	6.7351	0.00945342	0.032567	3.75486
SLC2A5	1.90369	0.657516	28.6931	8.48054e-08	6.33145e-07	3.74168
MYCBPAP	1.89728	0.591019	24.9728	5.81445e-07	3.91161e-06	3.72509
SLC2A3	1.88933	8.83643	1339.78	2.55715e-293	1.13811e-290	3.70464
HAVCR1	1.88695	0.644436	22.5933	2.00179e-06	1.26233e-05	3.69853
SLCO4A1	1.88487	4.44306	176.158	3.34459e-40	1.53434e-38	3.69318
GRASP	1.8843	5.23992	407.083	1.58144e-90	1.72187e-88	3.69175
AKR1C1	1.88135	-0.493295	10.3157	0.00131903	0.00547221	3.68418
AP3M2	1.88062	7.20171	1009.56	1.50163e-221	5.07933e-219	3.68234
FAM13A	1.87598	4.10571	249.544	3.2644e-56	2.08077e-54	3.67052
RUVBL1	1.87288	4.71497	289.097	7.82274e-65	5.75232e-63	3.66262
HLA-DRB6	1.86878	-0.0496099	15.4914	8.28818e-05	0.000424345	3.65224
SHD	1.8666	-0.967311	7.66566	0.00562816	0.0205292	3.64673
CD86	1.86616	-0.967289	8.10605	0.00441177	0.016435	3.64561
IGSF9B	1.866	3.36259	37.9934	7.09834e-10	6.52455e-09	3.64521
ARHGAP18	1.85617	1.43329	40.8415	1.65094e-10	1.60286e-09	3.62044
IL23A	1.85137	6.26417	735.371	6.08429e-162	1.33062e-159	3.60843
CD180	1.83636	-0.522444	10.9405	0.000940847	0.00402298	3.57108
PTGDS	1.83398	-0.815255	7.6019	0.00583067	0.0212039	3.56519
SLC8A3	1.83162	-1.18305	6.57306	0.0103534	0.03527	3.55936
FOSB	1.83148	4.03215	207.445	4.95743e-47	2.63107e-45	3.55902
AVPI1	1.83141	2.60898	94.2765	2.74393e-22	6.01128e-21	3.55885
TM6SF1	1.83008	0.477705	20.9998	4.59327e-06	2.77246e-05	3.55557
MYZAP	1.82993	0.604562	21.0046	4.58187e-06	2.76624e-05	3.55519
HRH2	1.82954	3.23331	127.736	1.28215e-29	3.98615e-28	3.55424
RRS1	1.8293	4.14928	214.358	1.53836e-48	8.50255e-47	3.55364
EOMES	1.82831	3.47426	162.161	3.81563e-37	1.56886e-35	3.5512
AGAP4	1.82786	0.338731	19.7123	9.00223e-06	5.23681e-05	3.55011
ANKRD20A5P	1.82654	2.10696	67.9603	1.66824e-16	2.58847e-15	3.54686
ANK1	1.82532	0.874383	30.3993	3.5165e-08	2.73168e-07	3.54385
LINC01353	1.82242	1.50728	46.9086	7.43749e-12	8.05987e-11	3.53674
GZMA	1.81791	1.96698	61.1351	5.32889e-15	7.43203e-14	3.5257
SNORA80B	1.8171	-0.409243	12.1452	0.000492143	0.00221998	3.52372
GEMIN8	1.81627	3.7694	194.563	3.20864e-44	1.60236e-42	3.5217
MIR210HG	1.81118	-0.677775	9.24818	0.0023573	0.00928031	3.5093
DNMT3B	1.81111	-0.677778	9.15156	0.00248506	0.00974698	3.50912
FAM129B	1.80895	0.462908	19.6776	9.16675e-06	5.32398e-05	3.50387
PACSIN1	1.80453	0.644433	25.9955	3.42208e-07	2.36746e-06	3.49314
PDE7B	1.80075	0.166718	18.2875	1.8995e-05	0.000105653	3.484
LOC101927720	1.8003	-1.00796	7.11541	0.00764243	0.0269541	3.48292
TMC3	1.79933	-1.00795	6.73001	0.00948039	0.0326422	3.48058
HKDC1	1.79842	1.9981	63.3244	1.75316e-15	2.53713e-14	3.4784
CAV1	1.79678	0.386529	19.1084	1.23503e-05	7.04236e-05	3.47445
NUDT12	1.79668	0.386576	19.0363	1.28258e-05	7.29548e-05	3.47419
ZNF883	1.79394	-0.00780136	14.2913	0.000156584	0.000766869	3.46761
LINC00476	1.79114	3.16389	123.601	1.03025e-28	3.08941e-27	3.46088
SMAD1	1.78795	0.447965	21.0679	4.43298e-06	2.68145e-05	3.45323
BRE-AS1	1.78721	0.447968	17.3859	3.05076e-05	0.00016502	3.45147
DUSP3	1.78555	4.48761	229.8	6.59183e-52	3.88903e-50	3.44751
LMNA	1.77808	6.32793	682.835	1.61601e-150	3.27973e-148	3.4297
OR2W3	1.77762	-0.851834	7.12862	0.00758629	0.0267822	3.4286
SNORD44	1.77762	-0.851834	7.12926	0.00758361	0.0267764	3.4286
CALY	1.77556	-0.436715	11.14	0.000844855	0.00364571	3.4237
GP1BA	1.7732	0.733482	24.9443	5.901e-07	3.96668e-06	3.41812
C10orf128	1.77264	-0.114751	9.27876	0.00231826	0.00913371	3.41678
NEDD4	1.76769	2.31508	71.7892	2.3946e-17	3.95242e-16	3.40508
PLAT	1.76518	1.10161	30.918	2.69163e-08	2.1134e-07	3.39917
NAB2	1.7628	5.81901	450.601	5.33614e-100	6.63591e-98	3.39355
IFIT1	1.76241	2.65858	79.7465	4.25653e-19	7.78544e-18	3.39265
SYAP1	1.75899	6.66344	733.573	1.49703e-161	3.246e-159	3.38462
AUTS2	1.7564	1.72148	51.5956	6.8194e-13	8.06909e-12	3.37855
MIR21	1.75417	0.54953	22.8649	1.73799e-06	1.10504e-05	3.37332
KRT2	1.7487	0.961209	25.9036	3.58904e-07	2.47486e-06	3.36056
FLJ42393	1.74734	0.817268	24.1566	8.88112e-07	5.85969e-06	3.3574
ACKR3	1.73991	2.06334	49.5874	1.89732e-12	2.16913e-11	3.34015
SIAH2	1.73281	7.39977	1010.21	1.08536e-221	3.72088e-219	3.32375
ZC3HAV1L	1.7308	-1.04978	6.51266	0.0107109	0.0363463	3.31911
LOC100996385	1.7304	-1.04976	6.19954	0.0127783	0.0425536	3.31821
SLC9B2	1.72974	4.35518	128.319	9.55617e-30	2.99297e-28	3.31667
NTRK1	1.71634	-0.88929	7.01686	0.00807456	0.0282699	3.28603
CHST15	1.71548	2.46014	68.2589	1.43378e-16	2.23975e-15	3.28405
LYPLAL1-AS1	1.71483	-0.254484	12.1895	0.000480587	0.00217133	3.28259
ZP1	1.7148	-0.889273	6.52913	0.0106122	0.0360789	3.28251
CBFA2T3	1.71042	0.840459	19.0549	1.27009e-05	7.22765e-05	3.27255
CYBB	1.70584	-0.744918	6.68825	0.00970505	0.0333434	3.26219
WDR34	1.70523	1.35512	34.3157	4.6858e-09	3.96613e-08	3.26081
IGF2BP2	1.70456	-0.744909	7.07906	0.00779897	0.0274528	3.25929
SLC1A4	1.70255	3.89352	161.681	4.85728e-37	1.98749e-35	3.25476
COQ2	1.69865	3.53211	103.134	3.13176e-24	7.55944e-23	3.24598
NLRP7	1.69536	-0.61362	8.98638	0.00271999	0.0106045	3.23857
KLF8	1.6943	-0.613595	6.79732	0.00912949	0.0315626	3.2362
HLA-DOA	1.69354	1.13	32.3491	1.28817e-08	1.04642e-07	3.23449
XBP1	1.6894	8.19614	962.388	2.69135e-211	8.53461e-209	3.22522
TTC12	1.68498	3.17056	80.7414	2.57281e-19	4.77116e-18	3.21536
PDP1	1.68044	6.98958	753.196	8.10178e-166	1.83513e-163	3.20526
SPINT1	1.67877	1.46326	28.1717	1.11016e-07	8.15393e-07	3.20155
GSN	1.67876	2.19469	59.6915	1.10955e-14	1.5101e-13	3.20152
CD8B	1.6761	0.432837	18.6218	1.59389e-05	8.97006e-05	3.19563
GIPC3	1.67454	1.29781	21.944	2.80723e-06	1.73529e-05	3.19218
XAF1	1.6731	4.70126	269.133	1.7535e-60	1.21211e-58	3.18899
MSRB3	1.67029	-0.0927175	12.128	0.000496698	0.00223893	3.18278
NAF1	1.66998	3.83418	164.706	1.06031e-37	4.44931e-36	3.18211
LOC284454	1.66838	4.01029	157.446	4.09021e-36	1.61879e-34	3.17857
IGF2BP3	1.66808	-0.0927047	10.0279	0.00154189	0.00630195	3.17791
PCED1B	1.66753	6.87343	761.478	1.28145e-167	2.95538e-165	3.17671
ABI3	1.66524	4.81013	178.061	1.28487e-40	5.95903e-39	3.17167
TNFSF13	1.66211	0.148308	14.1188	0.000171619	0.00083534	3.16478
NCR3LG1	1.66177	3.28883	109.146	1.50797e-25	3.91562e-24	3.16404
CHI3L2	1.66004	4.5834	236.751	2.00998e-53	1.20547e-51	3.16026
SNORD45C	1.65789	-1.09286	5.89909	0.0151487	0.0495498	3.15555
MYBL1	1.65728	2.86987	81.4432	1.8037e-19	3.37698e-18	3.1542
VIM-AS1	1.65602	3.40014	141.91	1.01741e-32	3.5503e-31	3.15145
RFESD	1.65567	1.47803	30.8889	2.73227e-08	2.14465e-07	3.15069
METRNL	1.65482	1.5358	41.4742	1.19436e-10	1.17395e-09	3.14884
HCG26	1.64931	2.6683	67.1123	2.56471e-16	3.9409e-15	3.13683
SEPT7P9	1.64596	-0.645357	8.34099	0.00387606	0.0145849	3.12957
GPR65	1.64287	6.0356	520.512	3.27423e-115	4.85754e-113	3.12287
SMIM5	1.64229	0.971665	26.7469	2.31924e-07	1.638e-06	3.12161
TNFRSF18	1.64049	1.83502	45.1173	1.85582e-11	1.9576e-10	3.11771
MMP2	1.63973	-0.0286182	6.95834	0.00834293	0.029121	3.11607
LRRIQ3	1.63858	-0.20642	11.1668	0.00083272	0.00359947	3.11358
TMEM158	1.63764	-0.304272	7.45955	0.00631007	0.0227516	3.11156
ANKRD37	1.63561	1.52154	37.1116	1.1156e-09	1.00717e-08	3.1072
MPST	1.63415	0.129693	15.015	0.000106661	0.000536457	3.10405
FAM115D	1.63094	0.402147	17.017	3.70462e-05	0.000198276	3.09715
MT2A	1.63047	3.38045	97.7468	4.75455e-23	1.07599e-21	3.09614
BCAR3	1.62851	0.961122	22.2621	2.37854e-06	1.48441e-05	3.09193
LGALSL	1.62671	1.12064	23.2614	1.41407e-06	9.09802e-06	3.08807
DUSP18	1.61363	5.56016	411.158	2.0511e-91	2.26236e-89	3.0602
KIFC3	1.60993	0.506858	19.2682	1.13581e-05	6.51174e-05	3.05237
GPA33	1.60631	4.71122	228.21	1.46437e-51	8.54016e-50	3.04473
GK	1.60629	4.02033	165.345	7.68952e-38	3.26213e-36	3.04467
DBNDD2	1.60424	-0.0496791	11.3154	0.000768679	0.0033466	3.04035
PRKCQ	1.60411	6.28773	455.511	4.55849e-101	5.72497e-99	3.04009
TFPI	1.60136	-0.230223	9.09642	0.00256111	0.0100174	3.0343
ZNF404	1.6011	-0.230269	9.31592	0.00227171	0.00896842	3.03375
MEOX1	1.59884	-0.436729	8.64179	0.00328539	0.0125653	3.029
ID1	1.59614	-0.552215	8.33585	0.00388704	0.0146219	3.02333
ZNF793	1.59574	1.97727	47.3022	6.08428e-12	6.63595e-11	3.0225
JOSD1	1.59247	5.70965	325.266	1.03269e-72	8.76201e-71	3.01564
C17orf96	1.5898	1.65131	31.7016	1.79776e-08	1.43962e-07	3.01008
PTGIR	1.58947	2.73758	80.014	3.71772e-19	6.82945e-18	3.00939
CISD3	1.58822	3.50697	112.956	2.20671e-26	5.94921e-25	3.00677
LOC100287042	1.58464	0.30584	11.5803	0.000666532	0.00293309	2.99932
HIST2H2BE	1.58379	2.79195	51.1117	8.72571e-13	1.02435e-11	2.99756
WEE1	1.58106	1.67084	26.4033	2.77072e-07	1.93904e-06	2.99191
LOC553103	1.58069	0.237979	11.2904	0.000779076	0.00338373	2.99113
PARD6A	1.57839	3.80037	150.179	1.58432e-34	5.9194e-33	2.98637
RHOU	1.57691	0.745722	21.4237	3.68197e-06	2.24808e-05	2.9833
LTA	1.57057	6.94795	582.816	9.15034e-129	1.56848e-126	2.97022
SEC14L2	1.56763	5.06173	230.422	4.82312e-52	2.86552e-50	2.96418
ARHGEF3	1.56497	8.14525	969.66	7.06481e-213	2.2687e-210	2.95872
SCARNA9L	1.56032	-0.355823	9.32682	0.00225824	0.0089208	2.9492
ACAN	1.55973	-0.355831	8.35698	0.00384209	0.0144722	2.94799
FAM153C	1.55969	-0.3558	9.72648	0.00181632	0.00731516	2.94791
GDPD1	1.55804	0.683211	16.6017	4.61087e-05	0.000243948	2.94453
TIMD4	1.5576	1.03308	25.5602	4.28802e-07	2.93235e-06	2.94364
NCF1B	1.55501	2.87268	78.9652	6.32126e-19	1.13976e-17	2.93836
CRTAM	1.55299	3.37048	114.148	1.20913e-26	3.33055e-25	2.93425
LOC100129027	1.55259	0.148346	12.0534	0.000516991	0.00232093	2.93344
TMEM8A	1.54909	7.55334	823.922	3.39756e-181	8.79517e-179	2.92632
CPXM1	1.54696	0.462884	13.9871	0.000184071	0.000892356	2.922
BTK	1.54544	1.06286	22.8431	1.75781e-06	1.11652e-05	2.91893
GBP1	1.54544	6.28189	491.405	7.04712e-109	9.98762e-107	2.91892
ASAP2	1.54491	0.462951	11.9763	0.000538805	0.0024099	2.91786
VPS37B	1.54401	6.78893	601.752	6.96348e-133	1.25288e-130	2.91604
MGLL	1.54314	0.769959	16.4412	5.01825e-05	0.000264344	2.91427
ANXA4	1.54193	1.59133	25.904	3.58831e-07	2.47486e-06	2.91183
FAXDC2	1.54162	2.13037	47.7456	4.85278e-12	5.35261e-11	2.91121
CD55	1.53933	8.83879	851.145	4.09847e-187	1.13015e-184	2.90659
ACSBG1	1.53896	-0.710944	6.70262	0.00962714	0.0331026	2.90585
EDARADD	1.53083	0.20273	11.6699	0.000635195	0.00280687	2.88951
LTBP4	1.5305	5.96765	423.157	5.01447e-94	5.73028e-92	2.88886
FAM109B	1.53048	0.202738	12.6495	0.000375668	0.00172456	2.88882
TTC24	1.52953	2.30666	44.4257	2.64194e-11	2.74686e-10	2.88691
PRKAG2-AS1	1.52743	1.19416	23.454	1.27936e-06	8.27115e-06	2.88272
GNG8	1.52691	0.757898	18.6706	1.55358e-05	8.7545e-05	2.88167
PAK1	1.5265	5.3907	268.002	3.0935e-60	2.1268e-58	2.88086
HEMK1	1.52638	4.28482	175.657	4.30212e-40	1.95943e-38	2.88062
SAMD9L	1.5261	4.27199	167.162	3.08304e-38	1.33016e-36	2.88005
HDGFRP3	1.52515	2.17201	47.1199	6.67735e-12	7.26094e-11	2.87817
KLF10	1.52255	8.74922	904.018	1.31336e-198	3.70207e-196	2.87298
MCM6	1.52077	6.50665	549.069	2.00717e-121	3.20251e-119	2.86944
LYL1	1.52059	1.25549	27.3551	1.69321e-07	1.21205e-06	2.86907
MIR650	1.52017	1.08229	24.7284	6.60047e-07	4.41115e-06	2.86826
SGPP2	1.51945	0.386552	13.4482	0.000245244	0.00116335	2.86681
IFI30	1.51702	3.38244	97.0855	6.63986e-23	1.48411e-21	2.86198
CD7	1.51486	7.02793	553.173	2.56904e-122	4.1512e-120	2.85771
MARVELD1	1.50963	-0.493352	7.58034	0.00590083	0.0213977	2.84736
LYST	1.5093	7.04663	602.616	4.51581e-133	8.18298e-131	2.84672
SLC12A7	1.50699	6.61726	539.923	1.95988e-119	3.01334e-117	2.84216
SPATA2L	1.5042	4.75833	230.004	5.95017e-52	3.52686e-50	2.83667
LOC643733	1.50321	1.03307	21.9142	2.85122e-06	1.76077e-05	2.83473
CSRNP1	1.50199	8.22734	813.512	6.22735e-179	1.59577e-176	2.83232
CTSL	1.50142	6.19832	496.402	5.76523e-110	8.31012e-108	2.8312
CHSY1	1.49987	6.34193	460.278	4.18229e-102	5.35861e-100	2.82817
GP6	1.49929	1.3946	24.3214	8.15285e-07	5.39603e-06	2.82704
MPZL2	1.49685	3.63332	83.111	7.75728e-20	1.47966e-18	2.82226
SARDH	1.49599	4.24177	160.725	7.85769e-37	3.19458e-35	2.82058
ZFP57	1.48988	0.305862	13.7511	0.000208703	0.00100333	2.80866
LINC00426	1.48926	1.16693	26.1989	3.08005e-07	2.14429e-06	2.80745
TUBA3FP	1.48811	0.0328164	10.66	0.0010948	0.00461286	2.80521
STARD4	1.4876	5.55408	367.258	7.40137e-82	7.19408e-80	2.80422
GLIPR2	1.48729	5.52759	354.404	4.65816e-79	4.31288e-77	2.80361
ZNF185	1.4872	2.8557	79.6254	4.52574e-19	8.25402e-18	2.80345
SNTG2	1.4845	0.982058	22.8905	1.71499e-06	1.09096e-05	2.79819
HES1	1.48441	2.17647	46.8038	7.84626e-12	8.48111e-11	2.79803
PLAU	1.48349	-0.744916	6.17135	0.0129836	0.0431578	2.79625
MFSD2A	1.48349	4.16135	117.753	1.96359e-27	5.5783e-26	2.79624
ZNF880	1.48264	3.39411	99.8122	1.67554e-23	3.88899e-22	2.7946
MGME1	1.47865	2.88101	79.4005	5.07141e-19	9.19633e-18	2.78687
FAM129A	1.47813	2.98056	85.0464	2.91438e-20	5.68293e-19	2.78587
DHX58	1.47785	4.24511	171.128	4.19659e-39	1.86125e-37	2.78533
STAT4	1.47694	8.37912	862.306	1.53536e-189	4.28029e-187	2.78358
SLC16A3	1.47604	3.26762	87.316	9.24969e-21	1.86382e-19	2.78183
PMEPA1	1.47487	7.14214	534.302	3.27348e-118	4.94315e-116	2.77959
ZNF790-AS1	1.47468	1.25551	24.7744	6.44479e-07	4.31506e-06	2.77921
C1RL-AS1	1.47441	1.46314	25.9401	3.52173e-07	2.4311e-06	2.7787
TIMM8A	1.47298	3.82376	135.027	3.25636e-31	1.08841e-29	2.77595
MB21D2	1.47281	3.53903	101.209	8.27751e-24	1.95393e-22	2.77562
FABP5	1.47146	3.75076	138.159	6.7272e-32	2.30003e-30	2.77302
2018-03-01	1.46183	-0.522502	7.08779	0.00776107	0.0273383	2.75457
ZBTB42	1.46111	2.63214	63.5158	1.59086e-15	2.3062e-14	2.75319
DYRK3	1.45611	2.23872	51.7607	6.26935e-13	7.42863e-12	2.74367
OSBPL1A	1.45355	1.17606	25.8436	3.70231e-07	2.54743e-06	2.73882
EFEMP2	1.44992	2.18554	48.8838	2.71579e-12	3.06618e-11	2.73192
PALD1	1.44934	0.793803	16.055	6.15278e-05	0.000320316	2.73083
ATP8B3	1.44781	0.148323	11.5133	0.000690996	0.00303442	2.72793
LYPD3	1.44779	3.66427	115.418	6.37378e-27	1.77299e-25	2.7279
MFSD2B	1.4458	-0.645367	6.78918	0.00917119	0.0316895	2.72413
BEGAIN	1.44526	-0.645355	6.76536	0.00929442	0.0320847	2.72312
MIR4697HG	1.44426	1.78215	15.5338	8.10416e-05	0.000416015	2.72123
LINC01011	1.44357	0.745638	16.4506	4.99339e-05	0.000263089	2.71993
PMAIP1	1.44307	5.67828	352.45	1.24087e-78	1.14471e-76	2.71899
AIM1	1.44202	8.0522	778.1	3.11592e-171	7.45735e-169	2.71701
BTN3A2	1.44041	6.50166	515.573	3.88776e-114	5.70107e-112	2.71398
VSIG2	1.4388	0.272301	10.7651	0.00103434	0.00438799	2.71096
MAMLD1	1.4368	0.69588	17.0539	3.63329e-05	0.000194663	2.70719
JUNB	1.43647	8.31462	528.955	4.76646e-117	7.11295e-115	2.70657
LOC100130992	1.43494	2.15828	42.0328	8.97572e-11	8.92961e-10	2.7037
NPHP3-ACAD11	1.43374	0.386522	10.2522	0.00136524	0.00564546	2.70146
ANXA1	1.43342	8.1609	583.166	7.68106e-129	1.32558e-126	2.70087
PBXIP1	1.43112	8.77402	719.76	1.50932e-158	3.19084e-156	2.69656
FASN	1.42959	4.68977	150.017	1.71864e-34	6.40238e-33	2.69371
FAM177A1	1.42943	5.78818	362.552	7.83139e-81	7.46897e-79	2.69341
ANKRD20A11P	1.42719	0.492302	14.9367	0.00011118	0.000557525	2.68922
SFXN3	1.42718	5.31562	258.689	3.31404e-58	2.18942e-56	2.6892
ZNF497	1.42606	-0.00785857	9.68782	0.00185494	0.00745177	2.68711
PCED1B-AS1	1.41869	7.26818	683.591	1.10659e-150	2.30106e-148	2.67342
ZNF607	1.41784	3.83081	99.4819	1.97961e-23	4.578e-22	2.67185
ACCS	1.41536	4.3344	158.809	2.06001e-36	8.21706e-35	2.66727
CPNE5	1.41473	0.769854	13.3703	0.000255641	0.0012095	2.6661
RAB27B	1.41375	1.1486	18.8714	1.39834e-05	7.92904e-05	2.66429
SNORA9	1.41266	2.20792	48.3822	3.50737e-12	3.90771e-11	2.66227
DENND2D	1.41122	8.7995	800.083	5.17527e-176	1.31291e-173	2.65962
AGBL2	1.41035	1.67072	31.5953	1.89885e-08	1.51627e-07	2.65802
RILPL2	1.40997	6.46028	458.974	8.03719e-102	1.0246e-99	2.65731
PIM3	1.40722	8.74944	548.494	2.67693e-121	4.24444e-119	2.65225
TRIB3	1.40529	3.69144	118.499	1.34795e-27	3.87711e-26	2.6487
SAMSN1	1.40436	6.50212	423.71	3.80109e-94	4.36335e-92	2.647
MDFIC	1.4005	6.77555	515.855	3.37608e-114	4.97952e-112	2.63994
KDM6B	1.39992	6.47317	217.301	3.50909e-49	1.96084e-47	2.63886
LIME1	1.39924	6.01027	332.366	2.93402e-74	2.54038e-72	2.63763
VSIG1	1.39842	3.32594	89.5567	2.97969e-21	6.21133e-20	2.63613
PVT1	1.39668	4.9671	212.272	4.38766e-48	2.38352e-46	2.63296
SERPINF1	1.39651	2.31902	51.0106	9.18701e-13	1.07701e-11	2.63263
CEP112	1.39584	0.417492	12.1831	0.000482247	0.00217767	2.63143
NFATC1	1.39436	8.22928	784.106	1.54042e-172	3.79406e-170	2.62871
MAFF	1.39401	3.76134	120.999	3.82357e-28	1.12791e-26	2.62808
SLC40A1	1.39293	7.07891	565.502	5.34362e-125	8.91857e-123	2.62611
PRNP	1.39259	9.3673	641.267	1.77189e-141	3.40538e-139	2.62549
TSEN54	1.39173	6.02786	380.929	7.81197e-85	7.95912e-83	2.62393
HMBS	1.39139	2.99347	62.7948	2.29402e-15	3.29168e-14	2.6233
SPAG1	1.39041	2.34349	43.9881	3.3038e-11	3.39879e-10	2.62154
SEMA4A	1.38999	1.48538	21.8849	2.89508e-06	1.78612e-05	2.62078
GLI4	1.38811	2.29831	48.7299	2.93754e-12	3.29891e-11	2.61736
SACS	1.38786	5.44891	223.243	1.7743e-50	1.01379e-48	2.61691
LINC00239	1.38779	0.708523	16.1652	5.80506e-05	0.000303647	2.61678
CYP4V2	1.38544	4.13337	128.758	7.66225e-30	2.40574e-28	2.61251
ZNF80	1.38541	0.87426	14.9982	0.000107611	0.000540699	2.61246
BCL2L1	1.38233	4.33211	136.899	1.26845e-31	4.28487e-30	2.60689
TRIM5	1.38171	4.73339	194.297	3.6676e-44	1.82797e-42	2.60576
SDCBP	1.38127	10.2205	454.511	7.52309e-101	9.40164e-99	2.60497
PTPN18	1.3807	4.74651	199.815	2.29189e-45	1.16519e-43	2.60395
SLFN13	1.38027	3.22183	68.4188	1.32214e-16	2.07558e-15	2.60317
XRRA1	1.37942	4.80133	186.61	1.7468e-42	8.36123e-41	2.60163
AGPAT4-IT1	1.37798	1.33886	17.914	2.31114e-05	0.000127321	2.59905
SCARF1	1.37772	0.74569	15.7426	7.2573e-05	0.000374132	2.59857
TRIP13	1.37744	0.032748	7.88164	0.00499391	0.018409	2.59807
TRAF5	1.37456	5.03332	214.382	1.51977e-48	8.41814e-47	2.59289
LRRC27	1.3708	1.4705	19.4455	1.0351e-05	5.96804e-05	2.58614
LOC284801	1.36782	0.863052	18.0688	2.13066e-05	0.000117736	2.58081
HEMGN	1.36757	1.7089	25.1082	5.42021e-07	3.65608e-06	2.58036
PHYH	1.36744	4.08193	115.744	5.40734e-27	1.50746e-25	2.58013
FGFR1	1.36648	2.43737	48.8152	2.81251e-12	3.16973e-11	2.5784
NEXN	1.36588	1.14852	22.7099	1.88399e-06	1.1916e-05	2.57733
FDX1	1.36525	6.45206	428.019	4.3856e-95	5.08028e-93	2.57622
SNAI3	1.36508	3.75686	79.4928	4.83992e-19	8.7954e-18	2.5759
ALDH1B1	1.36378	1.72757	22.1083	2.5769e-06	1.6015e-05	2.57358
CXXC5	1.36154	2.17195	39.7057	2.95256e-10	2.80013e-09	2.5696
LOC100131289	1.36072	0.220418	10.1645	0.00143167	0.00589613	2.56813
CDK6	1.35662	5.42447	238.427	8.66149e-54	5.25678e-52	2.56084
PIK3R5	1.35429	7.00817	496.562	5.3206e-110	7.71305e-108	2.5567
NCF1	1.35365	1.48529	25.9018	3.59241e-07	2.47652e-06	2.55558
TMEM71	1.35219	6.24968	393.458	1.46221e-87	1.54562e-85	2.553
TMEM91	1.35188	2.24296	43.264	4.78307e-11	4.8595e-10	2.55245
IER5L	1.35029	1.86341	35.6548	2.35563e-09	2.05714e-08	2.54963
LOC100506123	1.34801	0.272262	10.4988	0.00119452	0.00499076	2.5456
ITGA4	1.34776	7.505	449.73	8.25644e-100	1.02175e-97	2.54516
LOC100507091	1.34751	0.272271	11.0415	0.000890965	0.00383035	2.54473
SRGAP2-AS1	1.34365	-0.137178	8.34997	0.00385694	0.0145238	2.53793
CD34	1.34322	-0.13712	6.41569	0.0113116	0.03815	2.53716
CD300A	1.34188	1.31437	17.7958	2.45931e-05	0.000134869	2.53481
LOC100130950	1.34102	-0.3043	6.60489	0.0101699	0.0347195	2.5333
MIR186	1.33914	-0.49335	6.81182	0.00905562	0.0313243	2.53
PLD6	1.33881	4.52229	161.819	4.5317e-37	1.85726e-35	2.52942
LOC101060091	1.33812	1.49979	21.1804	4.1801e-06	2.53696e-05	2.52821
IL21R	1.33729	7.84796	683.323	1.26535e-150	2.60982e-148	2.52677
LPAR5	1.33544	2.49308	40.2595	2.22368e-10	2.13038e-09	2.52353
HLA-DMB	1.33511	1.6181	23.2245	1.44152e-06	9.26527e-06	2.52295
CKAP4	1.33494	6.61559	407.797	1.10584e-90	1.20923e-88	2.52265
RRP12	1.33253	6.51996	440.266	9.47466e-98	1.13916e-95	2.51844
ZNF285	1.33253	1.15772	19.9074	8.12866e-06	4.7658e-05	2.51844
RHEBL1	1.33158	1.72757	28.6693	8.58548e-08	6.40414e-07	2.51678
FUT7	1.33109	0.0723217	9.36273	0.00221442	0.00876678	2.51593
IFITM2	1.33086	6.80113	460.466	3.80633e-102	4.90166e-100	2.51553
EBNA1BP2	1.32666	5.37568	229.305	8.45008e-52	4.97379e-50	2.50821
NOS3	1.3266	0.477666	13.175	0.000283703	0.00133209	2.5081
SPON1	1.32583	2.66473	54.2425	1.77211e-13	2.19408e-12	2.50677
NSMF	1.32497	6.29757	339.177	9.64223e-76	8.61316e-74	2.50527
EP400NL	1.32445	1.80586	29.658	5.154e-08	3.95379e-07	2.50437
BAALC	1.32408	0.3707	12.0535	0.000516965	0.00232093	2.50374
SLA2	1.32237	4.28227	129.845	4.4317e-30	1.40887e-28	2.50077
GMPR	1.32111	1.46306	19.6111	9.49162e-06	5.49755e-05	2.49859
RNF19A	1.3207	7.52596	585.181	2.79921e-129	4.89746e-127	2.49787
EHD3	1.3183	2.45615	49.1915	2.32156e-12	2.63162e-11	2.49373
KLHL42	1.31784	4.19277	109.775	1.09768e-25	2.86493e-24	2.49292
RTP4	1.31737	1.84069	30.367	3.57559e-08	2.77398e-07	2.49211
CYSTM1	1.31685	5.12991	211.274	7.24444e-48	3.92701e-46	2.49121
CSF1	1.3161	2.05816	29.3142	6.15435e-08	4.67035e-07	2.48991
HGSNAT	1.31477	5.699	281.217	4.07817e-63	2.92257e-61	2.48762
UAP1L1	1.31473	4.73726	163.238	2.21906e-37	9.19858e-36	2.48756
PBX1	1.31294	-0.00782612	6.87515	0.00874024	0.0303533	2.48447
OAS2	1.31166	6.20831	385.058	9.85637e-86	1.0206e-83	2.48227
CAPG	1.31166	3.49391	97.3333	5.85862e-23	1.31529e-21	2.48227
TPTEP1	1.3103	0.305817	10.5115	0.00118635	0.00496313	2.47993
CD48	1.31027	7.16394	462.912	1.11763e-102	1.45401e-100	2.47988
RRN3P1	1.30807	5.24563	195.898	1.64045e-44	8.24093e-43	2.47609
COL6A1	1.30612	4.53552	126.718	2.14152e-29	6.56139e-28	2.47275
COMMD7	1.3054	5.53273	258.043	4.58202e-58	3.01143e-56	2.47152
TRABD	1.30435	7.46932	416.529	1.38964e-92	1.5599e-90	2.46973
TRIM46	1.30361	1.2895	15.4955	8.27026e-05	0.000423598	2.46845
PARD3	1.30295	0.695838	12.0933	0.00050604	0.00227619	2.46732
METTL1	1.29909	4.57833	145.859	1.39357e-33	5.00759e-32	2.46074
PDE4D	1.29788	6.84332	440.029	1.06673e-97	1.2765e-95	2.45868
NAB1	1.2965	5.76138	307.141	9.16391e-69	7.1975e-67	2.45632
SSBP4	1.2963	3.76576	103.808	2.2291e-24	5.47964e-23	2.45599
PRKX	1.295	6.79399	404.78	5.01645e-90	5.43856e-88	2.45377
KCNK5	1.29462	1.33884	19.3619	1.08145e-05	6.21695e-05	2.45312
PCSK4	1.29461	0.237937	9.73598	0.00180696	0.00728324	2.4531
NPDC1	1.29438	0.237928	10.6949	0.00107431	0.0045387	2.45272
CTSS	1.29419	5.79803	222.82	2.19409e-50	1.24523e-48	2.4524
TRIM47	1.29377	2.17182	37.6193	8.59913e-10	7.8359e-09	2.45167
ADAMTSL4-AS1	1.29324	1.65772	27.953	1.24297e-07	9.05075e-07	2.45079
FLT1	1.2924	4.54172	111.264	5.17861e-26	1.36708e-24	2.44935
RRM2	1.29201	0.644291	12.4936	0.000408343	0.00186418	2.44869
ANTXRLP1	1.29152	3.68339	95.1185	1.79319e-22	3.94206e-21	2.44786
GSDMD	1.29149	5.27186	205.28	1.47112e-46	7.69503e-45	2.44781
C16orf86	1.29081	0.402052	10.3367	0.00130408	0.00541459	2.44665
YES1	1.29048	6.05306	334.146	1.20194e-74	1.04784e-72	2.4461
SRGN	1.28931	8.8405	531.06	1.66082e-117	2.4931e-115	2.4441
SLC27A5	1.28746	1.06275	19.1688	1.19655e-05	6.83216e-05	2.44099
HYKK	1.28737	0.110825	8.90582	0.00284263	0.0110402	2.44082
SLAMF6	1.28614	5.42374	194.848	2.78065e-44	1.39137e-42	2.43874
EIF1AX-AS1	1.28377	-0.254518	6.86303	0.00879971	0.0305348	2.43475
SLC19A1	1.28123	3.6704	99.218	2.26177e-23	5.21626e-22	2.43046
ADAM28	1.27988	-0.0286337	8.79056	0.00302794	0.0116907	2.42818
DOK3	1.27885	0.590851	12.8959	0.000329302	0.00152837	2.42645
C11orf21	1.27868	4.28753	117.874	1.84778e-27	5.267e-26	2.42616
AHI1	1.2769	5.03106	144.548	2.69698e-33	9.58259e-32	2.42318
SNX22	1.27684	0.338597	7.18374	0.00735674	0.0260624	2.42308
CTDSPL	1.27618	1.43308	21.986	2.74647e-06	1.70147e-05	2.42196
DBH-AS1	1.27609	2.73724	49.4039	2.08335e-12	2.37007e-11	2.42181
DNAJB5	1.27469	2.82683	59.93	9.82902e-15	1.34349e-13	2.41947
VAMP7	1.27367	2.06343	6.1608	0.0130612	0.0434044	2.41776
ZNF600	1.27071	5.10118	201.648	9.12277e-46	4.67546e-44	2.4128
GPR3	1.27054	-0.182964	6.53087	0.0106018	0.0360484	2.41252
SP140	1.27034	4.90982	190.329	2.69433e-43	1.30444e-41	2.41218
MOCS1	1.26905	2.59176	44.5305	2.50428e-11	2.6123e-10	2.41003
ZNF831	1.26874	3.85495	108.697	1.891e-25	4.90018e-24	2.40952
CCR6	1.26631	1.26398	20.4467	6.13159e-06	3.64291e-05	2.40545
HERC2P2	1.26587	5.27602	118.591	1.2874e-27	3.71982e-26	2.40472
TRADD	1.26552	4.72309	164.033	1.48787e-37	6.2082e-36	2.40413
RAPH1	1.26355	3.87057	96.0112	1.14236e-22	2.53327e-21	2.40086
PARVB	1.26288	1.11098	17.74	2.53249e-05	0.000138552	2.39974
AGPAT4	1.26267	3.65734	80.587	2.78181e-19	5.15122e-18	2.3994
NINJ1	1.25976	8.68963	548.033	3.37286e-121	5.31467e-119	2.39455
LOC100505715	1.25815	1.39457	19.6478	9.311e-06	5.39787e-05	2.39188
PARP9	1.25812	6.22933	276.543	4.25449e-62	3.00647e-60	2.39185
SPATS2L	1.25738	0.0917029	8.70868	0.00316698	0.0121548	2.39061
CCND2	1.25583	9.35875	565.509	5.32393e-125	8.91857e-123	2.38805
CYSLTR1	1.25506	5.34398	209.369	1.88555e-47	1.01559e-45	2.38678
ZNF702P	1.25284	1.81758	16.1162	5.95717e-05	0.000310962	2.3831
C6orf57	1.25011	0.477666	10.4957	0.00119651	0.00499822	2.37859
IMPA2	1.24799	1.10147	17.5782	2.75724e-05	0.000149975	2.3751
CST7	1.24722	1.30603	13.3534	0.000257961	0.0012198	2.37383
FAM20A	1.24656	0.14828	7.33843	0.00674957	0.0241713	2.37275
SNORA51	1.24573	-0.049666	7.06068	0.00787939	0.0276821	2.37139
ADCY7	1.24457	7.27325	320.373	1.20111e-71	9.76637e-70	2.36949
POLR2J2	1.24441	1.22062	16.1252	5.92914e-05	0.000309626	2.36921
IFITM1	1.24431	9.02454	589.537	3.16005e-130	5.56717e-128	2.36905
LOC100129203	1.23984	2.40289	29.6326	5.22201e-08	4.00233e-07	2.36173
HIVEP3	1.23933	3.9839	81.6647	1.61246e-19	3.02563e-18	2.36089
METRN	1.23907	0.202734	9.46946	0.00208921	0.00830611	2.36047
DDB2	1.23856	5.88014	259.531	2.17145e-58	1.44587e-56	2.35963
ERAP2	1.23817	7.8398	556.453	4.96929e-123	8.08115e-121	2.35899
RHBDF2	1.23787	3.98264	112.767	2.42727e-26	6.52304e-25	2.3585
ADAP1	1.23772	1.74593	20.8713	4.91209e-06	2.95436e-05	2.35826
PRRT2	1.23688	2.25155	38.9573	4.33176e-10	4.04909e-09	2.35689
FAM174B	1.23682	2.5112	43.8004	3.63626e-11	3.73022e-10	2.35678
BCL2	1.23608	6.3707	342.887	1.49991e-76	1.35414e-74	2.35558
N4BP2	1.23564	6.30285	341.512	2.98971e-76	2.68958e-74	2.35485
MX1	1.23127	6.78732	384.758	1.14601e-85	1.18184e-83	2.34774
MTFP1	1.23106	4.76301	162.514	3.1947e-37	1.31783e-35	2.34739
TNFRSF11A	1.23102	0.255175	9.30885	0.00228049	0.00899648	2.34733
LRRC70	1.22969	1.12044	17.5672	2.77326e-05	0.00015075	2.34517
NDFIP2	1.22876	5.62612	214.274	1.60489e-48	8.85098e-47	2.34366
ICOS	1.22742	8.03188	544.809	1.69567e-120	2.6554e-118	2.34148
PFKFB3	1.22689	7.45972	335.933	4.90442e-75	4.35035e-73	2.34063
SERHL	1.22671	0.0723243	8.2843	0.00399893	0.0150006	2.34033
NUDT7	1.22456	1.26396	17.2526	3.27256e-05	0.000176604	2.33684
PHLDB2	1.22399	1.69622	18.7783	1.46832e-05	8.29985e-05	2.33592
SAMHD1	1.22313	7.5209	557.863	2.45134e-123	4.01214e-121	2.33453
AKR1E2	1.22198	1.05292	12.9691	0.000316669	0.00147459	2.33267
FXYD7	1.22066	0.950468	15.5181	8.17186e-05	0.000419151	2.33053
PKIA	1.21876	6.48408	329.988	9.66794e-74	8.28601e-72	2.32746
FAM153A	1.21856	1.8856	18.3087	1.87844e-05	0.000104642	2.32714
TYRO3	1.21623	0.354743	10.4791	0.00120731	0.00503755	2.32338
MAP1LC3A	1.21429	3.43235	80.7682	2.53812e-19	4.71028e-18	2.32027
LINC00936	1.2131	1.44063	20.65	5.5136e-06	3.2966e-05	2.31836
SNPH	1.21294	5.71278	253.784	3.88553e-57	2.51459e-55	2.3181
AHNAK	1.2122	7.32697	494.635	1.39741e-109	2.00288e-107	2.31691
LMNB1	1.20944	3.39761	70.6033	4.36783e-17	7.08488e-16	2.31248
FAM153B	1.2093	2.18993	28.6466	8.68648e-08	6.47378e-07	2.31225
SRD5A3	1.20848	0.907417	14.8579	0.000115924	0.00057994	2.31094
HMOX1	1.20827	0.402044	6.64873	0.00992266	0.0339851	2.3106
TTLL12	1.20658	5.6226	205.391	1.39114e-46	7.3068e-45	2.3079
TMEM254	1.20571	4.24026	119.476	8.23826e-28	2.39126e-26	2.3065
MORN3	1.20481	2.7093	45.7279	1.35871e-11	1.44282e-10	2.30507
TKTL1	1.20453	0.939808	14.687	0.000126917	0.000631324	2.30462
DLEC1	1.2039	2.3514	35.3062	2.81732e-09	2.44686e-08	2.30362
C19orf71	1.20348	1.99788	20.707	5.35189e-06	3.20293e-05	2.30295
FUZ	1.20337	2.1255	31.9943	1.54624e-08	1.24648e-07	2.30277
FSD1L	1.20331	-0.00788448	7.76096	0.00533876	0.0195523	2.30267
ZNF320	1.2002	2.70614	44.2884	2.83389e-11	2.9356e-10	2.29771
SELK	1.19698	7.72955	432.895	3.80924e-96	4.4533e-94	2.29259
PNMA3	1.19543	0.052699	6.48069	0.0109052	0.0369353	2.29013
PDZD7	1.19532	0.0526652	8.28149	0.00400513	0.0150194	2.28996
ULBP2	1.19374	1.49985	20.1418	7.19062e-06	4.23934e-05	2.28745
ASB2	1.19295	-0.230302	6.41116	0.0113405	0.0382271	2.2862
CD38	1.19286	3.18137	37.9861	7.12511e-10	6.54442e-09	2.28605
CACNB2	1.19191	2.50382	34.6616	3.92301e-09	3.34868e-08	2.28454
GPAT2	1.1919	0.745587	8.51295	0.00352628	0.0134	2.28453
ZNF239	1.1915	2.82668	45.7072	1.37319e-11	1.45576e-10	2.2839
CCDC86	1.19102	4.90625	145.055	2.08945e-33	7.4553e-32	2.28313
ST6GAL1	1.19043	8.2361	583.92	5.26493e-129	9.14836e-127	2.2822
FMO5	1.18808	0.110776	8.63818	0.00329189	0.0125847	2.27849
PPP1R21	1.18767	5.70562	200.041	2.046e-45	1.04227e-43	2.27785
RASSF5	1.18507	10.2156	435.218	1.18934e-96	1.40336e-94	2.27375
CASP9	1.18444	4.08052	97.8875	4.42837e-23	1.00307e-21	2.27275
IL15RA	1.18433	3.04638	58.8315	1.7177e-14	2.30441e-13	2.27258
UPP1	1.18284	6.00395	276.297	4.81542e-62	3.3934e-60	2.27023
GIPC1	1.18251	4.48583	95.4562	1.51201e-22	3.33259e-21	2.26971
EHMT2	1.18102	5.29734	192.839	7.6333e-44	3.76018e-42	2.26738
IFT22	1.18023	1.98232	27.1929	1.8413e-07	1.31435e-06	2.26613
FCER1G	1.18015	1.70882	17.3676	3.08026e-05	0.00016651	2.26601
PPARGC1B	1.17619	3.54725	48.2231	3.80387e-12	4.22506e-11	2.25979
LOC339803	1.17472	0.885369	13.8693	0.00019597	0.000947144	2.25749
WDR3	1.1718	5.64451	190.924	1.99826e-43	9.74883e-42	2.25292
TAGAP	1.16867	8.2328	551.45	6.0902e-122	9.77863e-120	2.24805
MAPKAPK3	1.16803	5.45945	219.749	1.02615e-49	5.78499e-48	2.24705
RAB37	1.16714	4.02089	93.8493	3.4048e-22	7.41428e-21	2.24566
GPR146	1.16523	4.44923	90.7519	1.62862e-21	3.43445e-20	2.24269
TRMT61A	1.16492	4.6428	133.769	6.1383e-31	2.025e-29	2.2422
PVRIG	1.16394	5.32536	154.003	2.31254e-35	8.88892e-34	2.24068
ZNF19	1.16314	1.79403	25.6928	4.00323e-07	2.74778e-06	2.23945
IFI27L2	1.163	2.37526	33.9128	5.76391e-09	4.83945e-08	2.23922
PHF6	1.16168	6.66963	348.79	7.77442e-78	7.12019e-76	2.23718
HADH	1.16054	4.63213	137.88	7.74168e-32	2.63622e-30	2.23541
FKTN	1.16004	1.61139	21.9634	2.77897e-06	1.71892e-05	2.23463
CTSH	1.15764	2.04826	29.2999	6.19995e-08	4.70152e-07	2.23093
WDR35	1.15644	3.41115	71.931	2.22852e-17	3.68549e-16	2.22907
CCDC134	1.15626	2.70614	34.956	3.37246e-09	2.90118e-08	2.22879
RAB11FIP1	1.15528	5.18412	177.856	1.4241e-40	6.58069e-39	2.22727
ZNF677	1.14756	2.40275	29.1261	6.78169e-08	5.11277e-07	2.21539
CASP1	1.14619	3.99019	76.7575	1.93289e-18	3.40052e-17	2.21328
MEI1	1.14527	4.97972	155.489	1.09472e-35	4.26604e-34	2.21188
LINC01281	1.14483	3.32163	64.9417	7.71463e-16	1.14185e-14	2.2112
ALDH6A1	1.14148	3.19053	58.4735	2.06047e-14	2.74682e-13	2.20607
ZNF665	1.14038	-0.114826	6.34127	0.0117961	0.0395996	2.20439
TMEM185A	1.13964	4.11514	67.806	1.80403e-16	2.79233e-15	2.20327
CORO2A	1.13916	5.0515	160.342	9.52641e-37	3.85447e-35	2.20253
DHRS12	1.13907	3.62607	75.9445	2.91756e-18	5.07999e-17	2.20239
THNSL1	1.13771	3.93899	59.1799	1.43895e-14	1.93762e-13	2.20031
PECAM1	1.13764	5.0583	166.315	4.72154e-38	2.01991e-36	2.20021
KLHDC1	1.1372	2.99839	52.5878	4.11445e-13	4.94455e-12	2.19954
ACSF3	1.13546	4.7771	137.959	7.43937e-32	2.5401e-30	2.19688
SLC7A1	1.1342	5.96022	219.183	1.36315e-49	7.6678e-48	2.19497
NCKAP1	1.13148	3.80284	70.5063	4.58805e-17	7.43259e-16	2.19084
SLC7A5P1	1.13097	3.02633	47.7306	4.88999e-12	5.38664e-11	2.19006
NOD1	1.13016	3.89521	66.2135	4.04636e-16	6.15051e-15	2.18883
KLF11	1.13012	6.01134	241.386	1.96154e-54	1.21371e-52	2.18878
TMEM67	1.13001	3.21062	56.8748	4.6446e-14	6.00861e-13	2.18861
LRRC37A4P	1.12909	3.94546	73.0862	1.2411e-17	2.07688e-16	2.18721
PIK3R1	1.12826	7.42448	415.106	2.83613e-92	3.16959e-90	2.18595
MX2	1.1274	5.99143	225.947	4.56391e-51	2.6374e-49	2.18465
PTPRN2	1.12641	1.45559	16.8323	4.08313e-05	0.000217478	2.18314
BDH1	1.12603	3.70844	83.3531	6.86308e-20	1.31602e-18	2.18258
MYOM1	1.12488	2.56051	23.2216	1.44366e-06	9.27665e-06	2.18084
MAPRE3	1.12455	3.28836	60.4556	7.52584e-15	1.03706e-13	2.18033
ORAI2	1.12385	7.04259	364.066	3.66634e-81	3.52315e-79	2.17927
PHF20L1	1.12255	8.17466	474.226	3.85673e-105	5.1768e-103	2.17732
PPCDC	1.12152	1.85765	25.3599	4.75708e-07	3.23459e-06	2.17577
FAM173A	1.12043	1.37879	14.089	0.000174357	0.000847529	2.17411
SIPA1	1.11989	7.76472	473.328	6.04666e-105	8.07356e-103	2.17331
C1QTNF6	1.11988	1.56365	19.289	1.12349e-05	6.44402e-05	2.17328
SNHG15	1.11889	6.18324	263.515	2.9395e-59	1.97281e-57	2.1718
ACN9	1.11758	4.18023	86.1331	1.68225e-20	3.32895e-19	2.16983
CERK	1.11686	8.2433	445.917	5.58138e-99	6.77484e-97	2.16875
MAP2K3	1.11585	7.86844	467.985	8.79408e-104	1.15594e-101	2.16723
DMTN	1.1129	2.5848	36.1085	1.86633e-09	1.64513e-08	2.1628
MIR142	1.11286	0.289111	6.8897	0.0086694	0.0301238	2.16274
ENO1	1.11278	9.7587	447.939	2.02588e-99	2.48283e-97	2.16263
ERCC1	1.11244	4.11878	97.0903	6.62366e-23	1.4818e-21	2.16211
PSMB9	1.11242	6.04714	237.246	1.56784e-53	9.47014e-52	2.16208
PTRH1	1.11196	1.01281	11.4405	0.000718616	0.00314592	2.16138
AGMAT	1.11036	3.05132	53.6593	2.38454e-13	2.92098e-12	2.15899
AMIGO2	1.10983	6.18902	270.563	8.55515e-61	5.94618e-59	2.1582
ABHD17A	1.10881	6.47491	291.032	2.96324e-65	2.19168e-63	2.15667
HSH2D	1.10842	4.68081	120.495	4.92838e-28	1.44541e-26	2.15609
SIRT3	1.10771	3.81895	60.6061	6.97161e-15	9.6383e-14	2.15504
ENDOD1	1.10752	4.03607	75.3682	3.90625e-18	6.74592e-17	2.15476
C3orf18	1.10705	3.01873	28.6757	8.55718e-08	6.38491e-07	2.15405
LDLRAD4-AS1	1.1065	0.805423	9.52886	0.00202266	0.00806046	2.15323
DYNC2LI1	1.10646	1.79402	21.1449	4.2584e-06	2.58139e-05	2.15317
HOMER1	1.1044	5.27188	160.461	8.97221e-37	3.63604e-35	2.15009
TMTC4	1.10303	3.33174	58.7384	1.80091e-14	2.40966e-13	2.14805
NSMCE1	1.10261	5.41613	163.249	2.2072e-37	9.16438e-36	2.14743
GPD2	1.10136	4.16177	90.9705	1.45833e-21	3.08304e-20	2.14557
LRRC56	1.09968	1.26396	15.7791	7.11841e-05	0.00036727	2.14307
DBH	1.09967	1.75196	22.4062	2.20664e-06	1.3836e-05	2.14306
TMEM254-AS1	1.09878	1.264	13.6876	0.000215873	0.00103565	2.14174
ATHL1	1.09784	8.43917	311.588	9.84589e-70	7.8301e-68	2.14035
GDPGP1	1.0975	0.563317	8.74614	0.00310258	0.0119565	2.13983
HEXDC	1.09685	4.61687	81.9851	1.37115e-19	2.58047e-18	2.13887
CBLN3	1.09619	-0.00790953	6.32533	0.0119025	0.0398989	2.13789
ARL11	1.09557	0.604375	10.2582	0.00136076	0.0056306	2.13697
PYCARD	1.09496	1.03294	13.3363	0.00026032	0.00122958	2.13607
NEK3	1.0947	0.60442	8.75095	0.00309441	0.0119268	2.13569
AHSA2	1.09258	6.51279	312.769	5.44579e-70	4.35818e-68	2.13255
FAM46C	1.09176	4.22144	96.0491	1.12068e-22	2.48954e-21	2.13133
CLIC3	1.09124	1.14843	11.7824	0.000597927	0.00265467	2.13057
CPEB2	1.09115	4.93451	145.531	1.64362e-33	5.88941e-32	2.13043
ADORA2B	1.09084	1.09187	8.94142	0.00278776	0.0108437	2.12998
ZNF575	1.09066	0.720913	11.0636	0.000880406	0.00378945	2.12972
JAM3	1.09042	5.87305	220.516	6.97985e-50	3.9525e-48	2.12936
ISG20	1.0891	6.10871	237.046	1.73307e-53	1.04185e-51	2.12742
ZNF57	1.08879	3.21064	47.4481	5.64802e-12	6.18406e-11	2.12696
ATPAF1	1.08787	4.59596	96.8111	7.6269e-23	1.70173e-21	2.12561
BBS5	1.08783	0.79369	11.3514	0.000753911	0.00328738	2.12554
ZNF23	1.08656	4.55802	107.764	3.02841e-25	7.76823e-24	2.12367
CSF1R	1.08505	0.272232	7.2151	0.00722927	0.0256574	2.12145
CYSLTR2	1.08494	0.862989	11.7285	0.000615491	0.00272788	2.12129
PRDM1	1.08465	2.48928	35.1668	3.02632e-09	2.61762e-08	2.12085
CEACAM1	1.08407	0.86297	9.28201	0.00231416	0.00912179	2.12
FAM134B	1.08357	7.17534	396.717	2.85499e-88	3.0432e-86	2.11927
IFITM3	1.08059	4.26692	91.0344	1.41194e-21	2.98746e-20	2.1149
CHCHD10	1.08007	1.02292	9.28961	0.00230457	0.00908684	2.11413
CCL5	1.07865	3.51525	63.4036	1.68411e-15	2.43999e-14	2.11206
ISG15	1.07846	4.76869	129.676	4.8238e-30	1.52969e-28	2.11178
NLRP2	1.07672	3.0061	36.3084	1.68438e-09	1.49148e-08	2.10923
RPF2	1.07416	5.96817	208.98	2.29247e-47	1.22955e-45	2.1055
TCF4	1.07392	1.96135	24.0572	9.3515e-07	6.15404e-06	2.10515
FKBP7	1.07369	0.590818	8.98076	0.00272838	0.0106339	2.10481
C1orf159	1.07263	4.42545	102.954	3.43106e-24	8.27402e-23	2.10326
ARRDC2	1.06869	8.75055	285.849	3.98979e-64	2.90853e-62	2.09753
FMO4	1.06712	0.885314	10.1463	0.00144587	0.00594881	2.09525
SFXN4	1.06579	3.68775	52.8914	3.52512e-13	4.2646e-12	2.09332
DERL3	1.06565	0.918256	12.1754	0.000484249	0.00218593	2.09312
CD97	1.06545	8.90243	458.847	8.56743e-102	1.08674e-99	2.09282
ZNF577	1.06423	3.88978	79.6695	4.42576e-19	8.0833e-18	2.09106
P2RY8	1.06397	2.70276	28.2291	1.07772e-07	7.94091e-07	2.09067
LOC101926963	1.06297	1.07242	11.6958	0.000626399	0.00277042	2.08923
FAHD2B	1.06282	2.45217	27.3367	1.70933e-07	1.2229e-06	2.08901
MRPL24	1.06086	4.06567	86.6872	1.2712e-20	2.5353e-19	2.08618
HOTAIRM1	1.06074	0.0327259	6.12616	0.0133196	0.0441647	2.086
ZNF554	1.05834	3.21718	48.276	3.70253e-12	4.1179e-11	2.08253
SPIN3	1.05718	3.64246	69.4429	7.86573e-17	1.25422e-15	2.08086
ALKBH2	1.05696	3.61261	47.4946	5.51567e-12	6.04436e-11	2.08054
IER2	1.05609	8.36929	321.652	6.3236e-72	5.20855e-70	2.07929
IQGAP2	1.05568	6.52895	240.688	2.78389e-54	1.7059e-52	2.07869
PPM1N	1.05546	1.5213	15.8168	6.97806e-05	0.000360396	2.07838
CD79B	1.05478	2.62842	32.9069	9.66818e-09	7.95563e-08	2.0774
SYNPO2	1.05474	0.354715	7.63073	0.00573821	0.0208856	2.07734
ZNF250	1.05442	3.98884	82.9178	8.55356e-20	1.62787e-18	2.07689
ZNF367	1.05346	3.75928	69.2371	8.7312e-17	1.38612e-15	2.0755
TMBIM4	1.05231	6.34815	256.421	1.03418e-57	6.77933e-56	2.07385
FAM229B	1.05156	1.73978	17.9463	2.27227e-05	0.000125261	2.07278
LY75	1.04948	3.69559	61.5271	4.36687e-15	6.13756e-14	2.06978
LIMS2	1.04672	3.72241	70.7823	3.98905e-17	6.48707e-16	2.06583
DLGAP1-AS1	1.0463	1.14844	13.8342	0.000199669	0.000964102	2.06523
SNORD47	1.0452	1.30603	14.7415	0.000123303	0.000614672	2.06366
C1orf233	1.04345	1.67698	15.2599	9.36821e-05	0.000475419	2.06115
PLEKHB2	1.04308	9.25779	386.304	5.27943e-86	5.48909e-84	2.06062
SYK	1.04246	1.67695	16.4688	4.94581e-05	0.000260745	2.05973
NHLRC3	1.04178	4.12218	74.371	6.4732e-18	1.10214e-16	2.05877
IDH2	1.04072	6.23408	252.758	6.50504e-57	4.17788e-55	2.05726
SAMD3	1.04066	3.94402	58.5907	1.94136e-14	2.59212e-13	2.05717
IFI35	1.0406	4.02963	82.627	9.90919e-20	1.87882e-18	2.05708
FAM76A	1.04019	4.5897	101.757	6.27585e-24	1.49355e-22	2.0565
LINC00963	1.03457	3.09745	41.9449	9.38796e-11	9.31416e-10	2.0485
IRAK4	1.03334	5.04131	131.727	1.71645e-30	5.56126e-29	2.04676
LOC100507387	1.0321	1.13914	12.0311	0.000523196	0.00234671	2.045
GAS8	1.03185	1.32251	14.3208	0.00015415	0.000755534	2.04464
PYCRL	1.03065	2.87772	35.09	3.1482e-09	2.71655e-08	2.04295
APBB1IP	1.03029	6.79397	292.935	1.14032e-65	8.50843e-64	2.04243
STAT1	1.02995	8.39039	390.557	6.26191e-87	6.5644e-85	2.04195
PDZD4	1.02966	0.793717	8.5549	0.00344594	0.0131182	2.04154
RBM47	1.02903	0.338563	6.88424	0.00869591	0.0302077	2.04066
FBXL16	1.02849	2.50742	31.7936	1.71459e-08	1.37563e-07	2.03989
ABCC4	1.02812	3.19709	46.7066	8.24517e-12	8.89336e-11	2.03936
MAD1L1	1.02768	5.7074	132.149	1.38812e-30	4.51477e-29	2.03874
ZNF502	1.0258	2.00793	23.2524	1.42076e-06	9.13412e-06	2.03609
PAK1IP1	1.02422	5.58827	170.502	5.74751e-39	2.54022e-37	2.03385
PRMT2	1.0239	8.51615	439.484	1.40204e-97	1.66988e-95	2.03341
CEBPB	1.02367	3.73947	43.4208	4.41481e-11	4.49075e-10	2.03308
ADAMTS6	1.02339	1.62466	14.3701	0.000150167	0.000737865	2.0327
ZC3H12A	1.02288	6.70672	255.214	1.89542e-57	1.2393e-55	2.03197
SOX8	1.02155	4.34972	90.8362	1.56072e-21	3.29675e-20	2.0301
SLC35F2	1.02112	3.2193	46.7832	7.92915e-12	8.56341e-11	2.02949
OTUD4	1.01992	7.72805	354.647	4.12197e-79	3.83041e-77	2.0278
POLD2	1.01913	5.40065	109.102	1.54119e-25	3.9978e-24	2.02669
MIDN	1.01869	5.09401	119.675	7.45243e-28	2.16564e-26	2.02607
ENG	1.01861	2.60508	32.8099	1.01625e-08	8.34346e-08	2.02597
AGPAT5	1.01772	6.13718	186.773	1.60985e-42	7.72028e-41	2.02472
RGS14	1.01769	5.7879	179.987	4.87828e-41	2.2918e-39	2.02467
MLF1	1.01658	1.92396	21.8824	2.89881e-06	1.78799e-05	2.02311
SIRPB1	1.01654	1.1298	11.7702	0.00060187	0.00267031	2.02306
ATP2B1	1.01635	6.74092	286.255	3.2554e-64	2.38001e-62	2.0228
GALM	1.01603	4.16756	59.8291	1.0346e-14	1.41187e-13	2.02234
LAMP3	1.01574	3.50619	59.8099	1.04479e-14	1.42425e-13	2.02193
MZB1	1.01552	2.36334	27.4646	1.59994e-07	1.1495e-06	2.02163
PPAPDC1B	1.01466	4.90783	126.804	2.0506e-29	6.30565e-28	2.02043
TAF1B	1.01398	4.34779	84.8138	3.27828e-20	6.35832e-19	2.01947
MMP24-AS1	1.01153	1.57738	17.0545	3.63229e-05	0.00019465	2.01604
C9orf3	1.00941	2.6678	31.7452	1.75786e-08	1.40901e-07	2.01309
CCR9	1.00891	0.631054	8.02551	0.00461229	0.0171241	2.01239
D2HGDH	1.00888	3.93056	69.8093	6.53252e-17	1.04888e-15	2.01234
EMP1	1.00824	2.59835	28.9681	7.35803e-08	5.5243e-07	2.01145
WHAMMP1	1.00785	3.21044	49.2443	2.25985e-12	2.56281e-11	2.01092
KIAA0125	1.00759	0.549331	6.003	0.0142816	0.0470043	2.01055
C6orf1	1.00755	3.00593	40.5782	1.88901e-10	1.82214e-09	2.01049
PPP1R32	1.00715	1.33064	13.4987	0.000238729	0.00113435	2.00994
LDLRAD4	1.00709	5.01192	79.5165	4.78214e-19	8.69664e-18	2.00986
CD9	1.00491	1.74585	17.5275	2.83186e-05	0.000153836	2.00682
PDSS1	1.00483	2.86927	36.0238	1.94919e-09	1.71341e-08	2.00671
DDX60	1.00397	5.21887	134.841	3.5771e-31	1.19404e-29	2.00552
CYP2J2	1.00392	0.417468	7.58815	0.00587531	0.0213326	2.00543
FBXO4	1.0037	3.3028	42.1449	8.47567e-11	8.45202e-10	2.00514
HK2	1.00356	4.77973	101.37	7.63073e-24	1.80414e-22	2.00494
SNORD110	1.00319	1.6705	17.8555	2.38328e-05	0.000130982	2.00443
SSH2	1.00298	7.16189	301.391	1.63961e-67	1.26046e-65	2.00413
ACTA2	1.00233	0.322278	6.46877	0.0109787	0.0371406	2.00324
RPA3	1.00219	5.65918	149.417	2.32533e-34	8.63707e-33	2.00303
TSPAN32	1.00105	4.70283	106.081	7.07663e-25	1.78456e-23	2.00145
NRARP	1.00058	1.5705	16.8712	4.00047e-05	0.000213389	2.00081
2018-09-10	-1.002	0.630569	8.49503	0.00356117	0.0135224	0.499308
PYGM	-1.00406	2.9383	37.82	7.75833e-10	7.10545e-09	0.498594
MTUS1	-1.00469	4.09678	53.8469	2.16735e-13	2.66393e-12	0.498378
ZNF43	-1.00512	5.28956	110.804	6.53134e-26	1.71703e-24	0.498229
STMN1	-1.00761	8.48624	357.895	8.08863e-80	7.60002e-78	0.497368
IL12A	-1.00773	0.462396	6.79302	0.00915148	0.0316299	0.497329
TLR2	-1.00786	2.48381	28.2831	1.0481e-07	7.73615e-07	0.497285
APLP1	-1.00865	1.02219	11.4644	0.000709404	0.00310827	0.49701
GINS4	-1.00919	2.02693	22.3552	2.26601e-06	1.41802e-05	0.496825
NIPSNAP3B	-1.0092	0.41705	7.19251	0.00732084	0.0259534	0.496823
B4GALT5	-1.00998	3.02909	29.5394	5.47908e-08	4.18797e-07	0.496553
ZNRF3	-1.01152	3.47036	55.644	8.68589e-14	1.10452e-12	0.496022
NLGN2	-1.01352	0.895777	9.56918	0.00197871	0.00790021	0.495337
ATP1A3	-1.01425	2.10512	23.3855	1.32575e-06	8.55582e-06	0.495087
CDC45	-1.01549	0.220029	5.91068	0.0150494	0.049282	0.494661
SCARNA12	-1.01747	2.01684	23.2541	1.41945e-06	9.12799e-06	0.49398
ZFHX3	-1.01929	1.47687	15.2956	9.19323e-05	0.000467568	0.49336
ABHD8	-1.02061	3.76769	55.5849	8.9509e-14	1.13595e-12	0.492909
MRPS6	-1.02147	7.23827	323.954	1.99326e-72	1.67997e-70	0.492613
MSL3	-1.02148	8.48851	419.374	3.33999e-93	3.76588e-91	0.492611
PDPR	-1.02316	5.5261	151.352	8.7787e-35	3.30916e-33	0.492039
TPP2	-1.02328	8.28013	362.816	6.86135e-81	6.56852e-79	0.491995
CNNM2	-1.0238	2.95944	34.2852	4.75992e-09	4.02649e-08	0.491818
FAM135A	-1.02515	3.34301	52.6805	3.92461e-13	4.72985e-12	0.491359
SH3D19	-1.02584	1.0019	11.1307	0.000849085	0.00366334	0.491125
PKP2	-1.02679	0.562828	8.06442	0.00451429	0.0167848	0.490803
CPEB3	-1.02967	1.73246	18.341	1.84687e-05	0.000102974	0.489824
CHPT1	-1.03	4.49949	102.018	5.50238e-24	1.31317e-22	0.48971
UNC13B	-1.0335	0.432301	7.99661	0.0046865	0.0173692	0.488523
BCORL1	-1.03378	3.79453	65.2438	6.61821e-16	9.87051e-15	0.488427
NUAK2	-1.03427	6.96171	321.804	5.86223e-72	4.84426e-70	0.488262
UVRAG	-1.03468	5.41124	141.209	1.44817e-32	5.03269e-31	0.488123
LOC100132781	-1.03494	0.385956	6.60373	0.0101765	0.0347327	0.488037
SERINC5	-1.03517	7.33372	266.041	8.27725e-60	5.61459e-58	0.487958
CARD6	-1.03577	2.37358	24.2479	8.47e-07	5.59717e-06	0.487755
YIPF5	-1.03705	7.54308	332.09	3.36953e-74	2.90754e-72	0.487322
LOC101929010	-1.03841	3.13757	42.7364	6.26369e-11	6.2982e-10	0.486863
BAIAP2	-1.03949	4.65202	103.885	2.14399e-24	5.27555e-23	0.486498
NELL2	-1.03999	8.20689	436.726	5.58484e-97	6.62065e-95	0.486332
CREBRF	-1.04095	8.57942	361.162	1.57217e-80	1.4938e-78	0.486009
FAM213B	-1.04127	4.7743	104.684	1.43222e-24	3.55519e-23	0.485898
LILRB3	-1.04147	0.288746	7.10291	0.00769587	0.0271237	0.485832
DBN1	-1.04242	2.84462	40.187	2.30773e-10	2.20342e-09	0.485514
SLC23A3	-1.04568	1.19314	11.7181	0.000618938	0.00274124	0.484415
FDPSP2	-1.04674	1.60363	18.2307	1.95701e-05	0.00010858	0.484059
BRMS1L	-1.04709	5.25252	105.255	1.07379e-24	2.68914e-23	0.483945
RPS16P5	-1.05131	0.534814	8.56632	0.00342439	0.013044	0.48253
AHCYL2	-1.05324	4.87654	131.717	1.72508e-30	5.5821e-29	0.481884
PVRL2	-1.05402	0.81661	8.81269	0.00299143	0.011565	0.481624
CIB2	-1.05629	0.781224	10.6956	0.00107391	0.00453838	0.480867
JAKMIP3	-1.0563	2.14739	26.3558	2.83969e-07	1.98622e-06	0.480865
AKAP6	-1.05957	2.38925	29.2012	6.52394e-08	4.93017e-07	0.479774
PEX11G	-1.06028	1.17505	8.81091	0.00299435	0.0115745	0.479538
GSK3B	-1.06342	5.8418	160.518	8.71715e-37	3.53832e-35	0.478496
SMTN	-1.06416	2.91143	42.0526	8.88512e-11	8.84641e-10	0.478251
PKIG	-1.06445	1.79283	19.894	8.18589e-06	4.79602e-05	0.478156
NLGN3	-1.06946	2.2542	28.319	1.02883e-07	7.60026e-07	0.476497
ITK	-1.0711	9.19378	394.139	1.03962e-87	1.10351e-85	0.475956
PLEKHH2	-1.07163	1.83369	15.3447	8.95741e-05	0.000456765	0.475782
CDYL	-1.07345	4.84583	89.5268	3.02517e-21	6.30094e-20	0.475182
AMFR	-1.07401	7.18069	387.129	3.49092e-86	3.64449e-84	0.474998
TSNAXIP1	-1.07571	0.757072	6.37858	0.0115506	0.0388682	0.474439
NPAT	-1.07732	8.18237	377.982	3.42241e-84	3.47293e-82	0.473908
BZRAP1	-1.07804	3.49212	57.2803	3.77924e-14	4.9268e-13	0.473672
FAM167A	-1.07976	0.939082	9.81475	0.00173118	0.00700898	0.473106
C19orf57	-1.08001	1.2968	13.6106	0.00022491	0.00107412	0.473024
CATSPERB	-1.08068	1.29688	15.8938	6.69966e-05	0.000346794	0.472807
PIPSL	-1.08341	2.32944	31.6147	1.88002e-08	1.50218e-07	0.471913
KIAA1875	-1.08377	0.906706	11.2466	0.000797699	0.00345929	0.471794
C17orf97	-1.08573	1.24605	11.0637	0.000880366	0.00378945	0.471154
LOC100131655	-1.08587	0.417068	7.38296	0.00658447	0.0236435	0.471109
WHAMM	-1.08589	6.57655	303.119	6.89089e-68	5.36242e-66	0.471103
RECQL4	-1.08674	2.89218	39.973	2.57504e-10	2.45034e-09	0.470825
BHLHB9	-1.08697	2.04695	20.5634	5.76897e-06	3.44117e-05	0.47075
C16orf45	-1.08838	0.643806	8.28623	0.00399468	0.0149869	0.470289
WNT10B	-1.0889	1.35413	14.1282	0.000170764	0.00083134	0.470119
CDT1	-1.09155	0.603861	10.0416	0.00153048	0.00625734	0.469256
TAF8	-1.09401	5.47497	182.977	1.08482e-41	5.15369e-40	0.468459
PPP4R1L	-1.09434	4.48592	103.719	2.33181e-24	5.72104e-23	0.468351
DHCR24	-1.09709	3.48142	49.8989	1.61876e-12	1.86327e-11	0.467458
CPEB1	-1.09897	-0.0289853	6.63511	0.00999882	0.034209	0.466849
GCLC	-1.09949	5.92747	128.484	8.7955e-30	2.75813e-28	0.46668
BAIAP2L1	-1.09961	2.65268	24.6912	6.72905e-07	4.49471e-06	0.466641
LRP6	-1.10132	2.63308	37.1399	1.09948e-09	9.93684e-09	0.46609
HELLS	-1.10236	2.19271	24.5705	7.1641e-07	4.76899e-06	0.465753
PER3	-1.10259	4.55424	107.149	4.12827e-25	1.05468e-23	0.46568
PKD1L3	-1.10584	-0.0931148	6.40459	0.0113826	0.0383486	0.464631
SNED1	-1.10603	3.65348	55.7968	8.03634e-14	1.02501e-12	0.46457
PIGV	-1.10614	4.84339	143.391	4.82786e-33	1.70345e-31	0.464534
DMXL2	-1.10656	2.27956	21.7534	3.10042e-06	1.90724e-05	0.464399
NPAS2	-1.10674	3.62754	65.7206	5.19593e-16	7.84149e-15	0.464341
CTNS	-1.10986	4.4995	97.2518	6.10497e-23	1.36938e-21	0.463339
MYB	-1.10995	6.44876	303.875	4.71464e-68	3.68018e-66	0.46331
EMR2	-1.11111	1.26313	15.8726	6.77516e-05	0.000350416	0.462939
EXT1	-1.11178	4.36391	100.317	1.29867e-23	3.03091e-22	0.462722
DDX26B	-1.11186	6.91344	356.044	2.04694e-79	1.91619e-77	0.462696
MLLT11	-1.11277	4.11795	86.9053	1.13843e-20	2.27946e-19	0.462405
SLC10A1	-1.11642	0.928345	10.9	0.000961625	0.00410629	0.461238
FAM19A1	-1.11692	2.12878	25.3149	4.86932e-07	3.30824e-06	0.461076
KCNN4	-1.11797	4.49036	117.557	2.1674e-27	6.1367e-26	0.460743
POMC	-1.12503	0.0523274	6.77738	0.00923201	0.0318822	0.458492
NOXO1	-1.12521	0.86239	10.4905	0.00119991	0.00501161	0.458437
MIR600HG	-1.12525	2.11927	30.0448	4.22172e-08	3.25732e-07	0.458421
PMS2P9	-1.12528	0.288642	6.41916	0.0112895	0.0380806	0.458415
PPP2R3A	-1.12602	1.90642	25.9709	3.46606e-07	2.39592e-06	0.458177
MAP3K9	-1.12683	4.83691	147.64	5.68667e-34	2.09383e-32	0.457922
HSPG2	-1.12832	1.71993	15.6073	7.79531e-05	0.000400647	0.457449
SCCPDH	-1.13185	2.50919	34.4223	4.43601e-09	3.76299e-08	0.456331
PIN4P1	-1.13354	0.939109	13.238	0.000274334	0.0012912	0.455797
TEAD3	-1.13391	1.07176	14.5748	0.000134704	0.000667572	0.455679
HSPB1	-1.13962	3.67626	79.7411	4.26828e-19	7.80129e-18	0.453881
LY9	-1.14024	5.92535	248.591	5.26699e-56	3.33213e-54	0.453683
CTD-2201I18.1	-1.14095	1.13842	14.9886	0.000108165	0.000543266	0.453461
FGFBP2	-1.14191	-0.0714067	6.30341	0.0120506	0.0403485	0.453159
FLVCR2	-1.14527	1.11023	13.0213	0.000307973	0.00143727	0.452105
TUBB2A	-1.14696	4.46278	85.5484	2.26101e-20	4.45683e-19	0.451575
APCDD1L	-1.14807	0.506172	6.61514	0.0101115	0.0345667	0.451228
KIAA2022	-1.15098	0.5063	8.96311	0.00275485	0.0107305	0.450319
LYSMD1	-1.15453	1.14761	15.2002	9.66944e-05	0.000489629	0.449211
SOX4	-1.15681	3.18095	59.4911	1.22847e-14	1.66392e-13	0.448505
LOC400863	-1.15694	1.0222	13.5403	0.0002335	0.00111305	0.448463
MYL6B	-1.15869	1.11963	16.143	5.87363e-05	0.00030698	0.447919
GPRC5D	-1.15931	0.254696	6.6303	0.0100259	0.0342969	0.447726
CLEC2B	-1.16157	6.25535	301.339	1.68302e-67	1.28992e-65	0.447025
TNFRSF10D	-1.16161	5.24799	132.419	1.21134e-30	3.95503e-29	0.447013
ZSCAN5A	-1.16535	2.86432	49.6924	1.7984e-12	2.06161e-11	0.445858
NCKAP5L	-1.16551	5.88243	267.912	3.23605e-60	2.21879e-58	0.445806
NAP1L2	-1.16628	1.7447	23.0327	1.59269e-06	1.01725e-05	0.445568
FLJ42627	-1.16634	0.0122393	6.75467	0.00935026	0.0322599	0.445549
ORC1	-1.1694	1.3297	13.0714	0.000299838	0.00140291	0.444605
TSPAN6	-1.17463	2.73497	38.5793	5.25748e-10	4.8856e-09	0.442996
UHRF1	-1.17504	2.32534	34.5794	4.0922e-09	3.48607e-08	0.442872
ZMYM4	-1.17706	5.55091	233.636	9.60237e-53	5.74534e-51	0.442253
KCTD21-AS1	-1.17733	0.147832	7.8345	0.00512584	0.0188487	0.44217
MARCKSL1	-1.17831	7.88643	544.063	2.46395e-120	3.83484e-118	0.44187
LACC1	-1.17864	2.3005	31.7987	1.71003e-08	1.37241e-07	0.441767
JUN	-1.18031	6.85613	370.632	1.36295e-82	1.3454e-80	0.441257
FAM222A	-1.18656	4.9481	170.117	6.97597e-39	3.06713e-37	0.439348
TWSG1	-1.18705	5.04441	114.018	1.29136e-26	3.55321e-25	0.439201
PRX	-1.18935	2.05169	29.906	4.53506e-08	3.48953e-07	0.4385
JUP	-1.19094	1.72007	19.1255	1.22396e-05	6.9808e-05	0.438017
NBPF20	-1.19224	1.01204	15.6506	7.6187e-05	0.000391887	0.437621
PLIN3	-1.19497	5.34409	127.677	1.32066e-29	4.10085e-28	0.436795
ABCG1	-1.19634	7.19604	414.926	3.10375e-92	3.45346e-90	0.436382
TUBB4B	-1.19642	7.87319	368.056	4.9594e-82	4.87656e-80	0.436356
MAP10	-1.19689	0.220045	7.03222	0.00800562	0.0280517	0.436215
NET1	-1.19834	6.51351	364.626	2.76857e-81	2.67057e-79	0.435776
C20orf194	-1.19968	2.67864	40.0072	2.53027e-10	2.41045e-09	0.435372
STK17A	-1.20059	9.54103	493.922	1.99708e-109	2.84629e-107	0.435096
GRIP1	-1.20118	2.02672	26.5489	2.56952e-07	1.80571e-06	0.43492
LSMEM1	-1.20163	2.39686	29.9004	4.54817e-08	3.49856e-07	0.434784
ALDH8A1	-1.20275	1.37788	20.7268	5.29702e-06	3.17308e-05	0.434446
NF1	-1.20296	3.91444	79.8189	4.10341e-19	7.52069e-18	0.434382
RCAN1	-1.20494	4.66311	133.893	5.76497e-31	1.9068e-29	0.433787
ZNF442	-1.20786	1.02216	14.5979	0.000133061	0.000659949	0.432909
CFB	-1.2087	-0.0290401	6.60782	0.0101532	0.0346764	0.432658
AKAP12	-1.20964	1.18414	18.1293	2.06401e-05	0.000114277	0.432377
KNSTRN	-1.21437	2.94354	52.4466	4.4211e-13	5.30552e-12	0.430961
SV2A	-1.21617	3.21435	59.3681	1.30772e-14	1.76559e-13	0.430423
CDKN1C	-1.22182	1.41676	20.2484	6.8009e-06	4.02349e-05	0.428742
FZD6	-1.22244	3.09472	54.2834	1.73565e-13	2.15209e-12	0.428556
MICAL3	-1.22333	1.19316	18.1043	2.09124e-05	0.000115659	0.428293
NPIPB3	-1.22389	4.78608	86.0524	1.75229e-20	3.46483e-19	0.428125
PLXNA1	-1.22498	5.82346	240.785	2.65243e-54	1.62929e-52	0.427803
CLIC4	-1.22796	5.00524	157.133	4.78779e-36	1.88605e-34	0.426921
KCNQ1OT1	-1.22872	4.6961	106.824	4.86481e-25	1.23542e-23	0.426696
EML6	-1.2291	0.354278	10.5036	0.00119145	0.00497953	0.426584
PDE9A	-1.22919	2.63307	41.2512	1.33867e-10	1.3097e-09	0.426558
SLC12A6	-1.23398	6.7091	207.173	5.68462e-47	3.00444e-45	0.425143
FAM65A	-1.23643	5.99216	291.849	1.96596e-65	1.45832e-63	0.424421
DGKD	-1.23657	7.76872	592.1	8.75242e-131	1.55273e-128	0.424379
SMAGP	-1.23711	2.91395	55.9345	7.49243e-14	9.57077e-13	0.424223
ACAD9	-1.23813	5.59634	224.442	9.71586e-51	5.58916e-49	0.423923
PPAP2A	-1.2383	3.41174	80.823	2.46872e-19	4.58484e-18	0.423871
CR2	-1.24398	2.13794	35.2244	2.93826e-09	2.54405e-08	0.422207
LSS	-1.24739	5.11912	156.882	5.43064e-36	2.13266e-34	0.421209
CASZ1	-1.24874	4.34248	92.8577	5.61922e-22	1.21219e-20	0.420815
ABCB1	-1.25254	4.76535	139.838	2.88774e-32	9.96721e-31	0.41971
MAGI3	-1.25366	4.03	88.9698	4.0089e-21	8.2819e-20	0.419382
NKG7	-1.25432	1.84492	27.1481	1.88447e-07	1.34478e-06	0.419192
KCND1	-1.25479	1.43951	21.983	2.75083e-06	1.70375e-05	0.419055
TCF19	-1.25562	4.29455	113.944	1.34018e-26	3.68352e-25	0.418812
MPZL1	-1.25609	4.61226	105.38	1.00809e-24	2.52711e-23	0.418678
EFR3B	-1.25734	-0.0714112	7.44677	0.00635503	0.0229072	0.418315
TSPYL5	-1.25785	1.59002	19.6523	9.28913e-06	5.38642e-05	0.418165
CDC42SE1	-1.25802	8.14048	657.275	5.84837e-145	1.14129e-142	0.418117
C7orf61	-1.26316	1.28003	19.6071	9.51175e-06	5.50796e-05	0.416631
S100A13	-1.26454	0.321853	9.9476	0.00161059	0.00655739	0.416231
MBOAT2	-1.26468	1.6629	20.7207	5.31382e-06	3.18165e-05	0.416192
IGFBP3	-1.26495	0.917575	15.009	0.000107001	0.000538061	0.416113
ANKRD18A	-1.26622	1.49867	21.4929	3.55137e-06	2.17148e-05	0.415747
CDKL5	-1.26688	3.89914	87.2596	9.51713e-21	1.91619e-19	0.415558
TUBA1B	-1.26733	9.50808	488.54	2.96184e-108	4.15132e-106	0.415428
CCDC85C	-1.26827	4.26316	113.178	1.97274e-26	5.34115e-25	0.415158
KLHL13	-1.27025	1.19321	13.1388	0.000289237	0.00135531	0.414587
C21orf67	-1.27254	-0.137554	6.84248	0.00890153	0.0308501	0.413931
CLTCL1	-1.27542	0.271751	7.93255	0.00485534	0.0179477	0.413105
LOC101927131	-1.27553	0.0122637	6.36718	0.011625	0.0391031	0.413072
CECR5-AS1	-1.27554	0.0122086	7.48622	0.00621728	0.0224489	0.413071
TPX2	-1.27644	0.271824	8.60448	0.00335337	0.0128024	0.412813
GPR174	-1.27884	5.01506	192.556	8.80082e-44	4.31853e-42	0.412126
IPCEF1	-1.28664	6.58681	433.26	3.17243e-96	3.72599e-94	0.409904
TPST1	-1.28795	4.53026	147.931	4.91075e-34	1.8134e-32	0.409532
FAM19A2	-1.28814	1.11016	18.0773	2.12111e-05	0.000117234	0.409478
BTBD3	-1.28983	2.45775	39.9963	2.54439e-10	2.423e-09	0.408999
PPFIBP1	-1.29022	2.20165	33.4662	7.25123e-09	6.04126e-08	0.408887
FAM53A	-1.29048	0.44741	9.76983	0.00177398	0.00716057	0.408816
NCAPG	-1.29072	-0.0500637	8.15904	0.00428471	0.0159922	0.408747
TBC1D8B	-1.29201	-0.206762	7.34961	0.00670775	0.0240453	0.408381
MTFR2	-1.29239	-0.206768	6.49754	0.0108024	0.0366371	0.408273
ORC6	-1.29285	2.33741	42.9716	5.55413e-11	5.60918e-10	0.408145
CLSPN	-1.29706	0.862258	15.0879	0.000102618	0.000517661	0.406954
TYW1B	-1.29924	4.01377	125.24	4.50988e-29	1.37348e-27	0.406341
N4BP3	-1.30007	3.57491	99.1343	2.35949e-23	5.42951e-22	0.406107
SQSTM1	-1.30149	9.43508	617.422	2.71891e-136	5.03475e-134	0.405707
2018-09-11	-1.30404	4.52309	159.457	1.48728e-36	5.97008e-35	0.40499
LIMD1-AS1	-1.3049	0.166228	9.73014	0.00181271	0.00730294	0.404749
TUBB4A	-1.30738	3.30798	79.8569	4.02531e-19	7.38381e-18	0.404055
RSPH4A	-1.30867	-0.115167	8.51865	0.00351525	0.0133601	0.403694
TCEAL2	-1.31181	-0.279543	6.96474	0.00831317	0.0290252	0.402815
BRD7P3	-1.31185	0.462258	12.0049	0.000530608	0.00237659	0.402805
LINC00565	-1.31261	2.48714	36.5199	1.51114e-09	1.34277e-08	0.402593
RQCD1	-1.31349	6.74329	426.002	1.20525e-94	1.38982e-92	0.402348
RASL11A	-1.31628	0.237449	9.58291	0.00196397	0.00784799	0.40157
CLCN2	-1.31693	1.63023	27.5108	1.56223e-07	1.12368e-06	0.401388
KIAA1804	-1.31726	1.58307	23.7043	1.12329e-06	7.30497e-06	0.401297
OMD	-1.31804	0.110313	6.99725	0.00816352	0.0285459	0.40108
GJB7	-1.32021	0.110357	9.75721	0.00178621	0.00720762	0.400478
C6orf106	-1.32426	6.36176	408.248	8.82192e-91	9.68845e-89	0.399355
FADS1	-1.32442	1.32161	23.2654	1.41113e-06	9.08144e-06	0.399309
USF1	-1.3268	4.64497	157.383	4.22193e-36	1.66832e-34	0.39865
KDM1B	-1.3269	3.07556	62.4132	2.78445e-15	3.9707e-14	0.398623
CDK2	-1.32737	4.92776	206.458	8.14098e-47	4.28482e-45	0.398495
LINC00478	-1.32827	-0.183366	6.30723	0.0120246	0.0402817	0.398245
TESK2	-1.32872	4.59588	152.648	4.574e-35	1.74231e-33	0.398122
CACNB3	-1.33009	2.59948	44.551	2.47818e-11	2.58614e-10	0.397744
LDLR	-1.33158	5.93162	302.41	9.83381e-68	7.62917e-66	0.397332
SLC16A10	-1.33317	6.08351	335.443	6.27185e-75	5.54392e-73	0.396894
HIP1	-1.33333	1.23724	22.1507	2.52067e-06	1.56925e-05	0.396851
EP300-AS1	-1.3346	-0.356147	6.91394	0.00855261	0.0297669	0.396501
HMGB3	-1.33531	2.54104	51.5809	6.87069e-13	8.12221e-12	0.396306
STARD4-AS1	-1.33584	1.32968	20.1744	7.06936e-06	4.17173e-05	0.39616
SND1-IT1	-1.33588	2.08578	36.6775	1.39382e-09	1.24506e-08	0.396151
ZNF429	-1.33644	3.36468	92.305	7.42961e-22	1.59325e-20	0.395996
IRF6	-1.33672	1.86194	34.5398	4.17619e-09	3.55165e-08	0.395919
SPIRE1	-1.33893	0.370236	10.1658	0.0014307	0.00589306	0.395313
FBXL19-AS1	-1.34047	2.75608	44.5782	2.444e-11	2.55256e-10	0.394891
RBM43	-1.34828	0.432258	12.4549	0.000416903	0.00190086	0.392761
RGPD4	-1.34897	0.129215	10.8246	0.00100161	0.00426053	0.392572
CDCA8	-1.35056	1.63021	28.3814	9.962e-08	7.37886e-07	0.392141
ENPP5	-1.35084	-0.254886	7.75628	0.00535262	0.0196003	0.392064
TNFRSF12A	-1.35233	3.70602	76.6654	2.02516e-18	3.55546e-17	0.39166
NUSAP1	-1.35311	3.11144	74.9003	4.95107e-18	8.48674e-17	0.391447
LOC101927211	-1.35311	0.321786	9.39548	0.00217521	0.00861964	0.391446
LINC01260	-1.36605	2.17462	40.4035	2.06573e-10	1.98506e-09	0.387951
LRRC61	-1.37195	3.54531	102.578	4.14706e-24	9.94394e-23	0.386368
FBXL19	-1.37232	0.744958	16.9916	3.7546e-05	0.000200781	0.386269
ITGA10	-1.3743	2.64284	43.2959	4.70562e-11	4.78272e-10	0.38574
ZNF205	-1.37603	-0.645603	6.08675	0.01362	0.0449727	0.385277
CSRP2	-1.37748	1.4166	19.5303	9.90188e-06	5.72081e-05	0.38489
CDCA5	-1.37783	0.91754	15.6722	7.53225e-05	0.000387676	0.384798
JAG2	-1.38357	1.83335	28.2521	1.06501e-07	7.85411e-07	0.38327
SLC5A3	-1.38425	6.96228	301.23	1.77777e-67	1.35436e-65	0.383089
SYT11	-1.38888	3.18742	83.3197	6.98018e-20	1.33645e-18	0.381861
BCL6B	-1.38955	-0.230654	6.85596	0.00883461	0.0306391	0.381685
CGN	-1.38995	2.17467	42.5546	6.87371e-11	6.89518e-10	0.381578
SEMA6C	-1.39176	1.95995	35.5345	2.50579e-09	2.18302e-08	0.381099
MIR6511B1	-1.39232	-0.522752	6.47192	0.0109592	0.0370898	0.380953
SUGCT	-1.39239	0.288549	6.2834	0.0121874	0.0407247	0.380934
NRTN	-1.39315	1.45453	28.2354	1.07422e-07	7.91748e-07	0.380732
EPB41L5	-1.39388	4.76753	114.332	1.10234e-26	3.043e-25	0.38054
SLFN12	-1.39563	2.22803	47.0391	6.95841e-12	7.56332e-11	0.380078
NMB	-1.39594	1.94387	28.096	1.15445e-07	8.44746e-07	0.379997
ARAP3	-1.396	0.0912036	9.11346	0.00253735	0.00993058	0.379982
CDR2	-1.39638	7.42629	683.218	1.33422e-150	2.72965e-148	0.37988
SLC6A8	-1.39656	1.48415	27.879	1.29141e-07	9.37929e-07	0.379833
RNF138P1	-1.3998	-0.137553	8.56933	0.00341873	0.0130264	0.378983
KLRC1	-1.40005	-0.137535	8.72769	0.00313413	0.0120415	0.378915
NCF2	-1.40017	0.850895	15.6753	7.52012e-05	0.000387288	0.378885
ARRDC3-AS1	-1.40054	-0.13754	9.31212	0.00227643	0.00898424	0.378788
AFAP1L1	-1.40457	-0.40961	6.60556	0.0101661	0.0347111	0.37773
SPESP1	-1.40608	-0.409571	7.15872	0.00746003	0.0263805	0.377334
LOC653712	-1.40836	0.416943	13.9321	0.00018953	0.000917366	0.376741
PERP	-1.40915	2.13782	36.6284	1.42933e-09	1.27409e-08	0.376534
CTHRC1	-1.40972	-0.0501052	9.7195	0.00182323	0.00733835	0.376384
EPB41L2	-1.41242	4.80525	212.479	3.95318e-48	2.15211e-46	0.37568
GPR34	-1.41254	0.23743	12.1627	0.000487557	0.00220008	0.37565
CTNNAL1	-1.41354	4.61732	173.951	1.01481e-39	4.58909e-38	0.375389
LIMA1	-1.41383	4.92887	228.604	1.20175e-51	7.04092e-50	0.375314
LINC00649	-1.41628	4.17591	117.555	2.17017e-27	6.13769e-26	0.374678
GFI1	-1.41785	5.27101	261.594	7.70846e-59	5.14621e-57	0.374271
CCNG2	-1.41864	6.61553	411.305	1.9057e-91	2.11117e-89	0.374066
SNORA72	-1.42587	-0.206797	7.98099	0.00472712	0.0175069	0.372195
DHRSX	-1.43118	0.43227	9.68631	0.00185646	0.00745554	0.370828
PRRT3-AS1	-1.43257	0.184331	12.3753	0.000435061	0.00197832	0.37047
DGCR9	-1.43316	0.87346	19.5024	1.00472e-05	5.80139e-05	0.370319
NAPRT1	-1.43324	4.30558	147.244	6.93893e-34	2.54017e-32	0.370298
PPFIA3	-1.43619	0.491696	15.4543	8.45248e-05	0.000432059	0.369542
TUBB	-1.43839	8.68889	833.305	3.09767e-183	8.10152e-181	0.36898
NABP2	-1.43953	2.21046	35.0416	3.22743e-09	2.78127e-08	0.368687
HYAL3	-1.44181	3.1579	88.3439	5.50093e-21	1.12271e-19	0.368104
C4BPB	-1.44595	0.603783	13.0399	0.00030493	0.00142437	0.36705
DISC1	-1.44787	-0.382642	7.65804	0.00565199	0.0206132	0.366562
TMEM38A	-1.44855	0.385893	13.1504	0.000287455	0.00134773	0.366391
ANKLE1	-1.44928	0.656721	17.6415	2.66709e-05	0.000145446	0.366203
BBC3	-1.45176	5.29189	266.412	6.86954e-60	4.67221e-58	0.365576
TUFT1	-1.45754	5.17003	218.004	2.46415e-49	1.37998e-47	0.364113
FADS3	-1.45766	3.74745	130.459	3.25212e-30	1.0445e-28	0.364084
CDCA2	-1.46775	-0.0931916	8.95678	0.00276441	0.0107595	0.361545
NECAB1	-1.4681	1.16596	24.1082	9.10694e-07	5.99933e-06	0.361459
GZMH	-1.47549	0.462262	15.9912	6.3636e-05	0.000330613	0.359612
ADPGK-AS1	-1.47573	0.462287	15.2911	9.21477e-05	0.000468382	0.359551
BCL6	-1.47994	4.51555	180.403	3.9575e-41	1.86267e-39	0.358504
CHMP7	-1.4829	9.49052	786.135	5.58004e-173	1.38784e-170	0.357769
TP53I3	-1.48389	-0.465096	7.55636	0.00597988	0.0216534	0.357524
NXN	-1.48439	-0.465083	7.87615	0.0050091	0.0184515	0.3574
HSPA1A	-1.49385	4.19834	164.705	1.06107e-37	4.44931e-36	0.355063
GPR56	-1.50912	0.83951	21.1281	4.29583e-06	2.60284e-05	0.351324
RAPGEFL1	-1.50979	1.94394	44.1594	3.02694e-11	3.1241e-10	0.351161
CD14	-1.50988	0.166173	12.5106	0.000404657	0.00184902	0.35114
LOC100130899	-1.5188	1.20194	23.3383	1.3587e-06	8.764e-06	0.348976
SCML2	-1.52156	3.49912	64.6325	9.02543e-16	1.32888e-14	0.348308
LOC101928710	-1.52294	1.43182	28.3414	1.01699e-07	7.52189e-07	0.347976
RNF212	-1.52511	1.52023	34.5875	4.07519e-09	3.47274e-08	0.347453
MAP3K15	-1.5254	-0.552533	6.61408	0.0101176	0.0345826	0.347383
COL7A1	-1.52614	-0.552531	7.88131	0.00499482	0.0184096	0.347205
LOC101929698	-1.52627	1.60338	34.4292	4.42033e-09	3.75174e-08	0.347173
DYNLL2	-1.5268	2.1143	49.5208	1.96277e-12	2.23691e-11	0.347046
THSD1	-1.52896	-0.330198	7.92429	0.00487754	0.0180245	0.346527
LINC00310	-1.53142	-0.230651	10.2225	0.00138739	0.00572957	0.345936
LINC00339	-1.53263	2.06133	46.9173	7.40469e-12	8.02776e-11	0.345648
ITGA1	-1.53317	1.43944	26.3442	2.85678e-07	1.99707e-06	0.345518
MICALL2	-1.53376	1.43944	33.0153	9.14347e-09	7.55326e-08	0.345376
RNF5P1	-1.53608	1.63675	38.1156	6.66741e-10	6.14851e-09	0.344821
RHCE	-1.537	0.110373	10.8549	0.000985338	0.0041974	0.344601
GGH	-1.53785	1.83345	37.2626	1.03245e-09	9.35105e-09	0.344397
EXO1	-1.53801	0.506161	12.6159	0.000382472	0.00175365	0.34436
KIF2C	-1.54427	1.14768	14.8003	0.000119513	0.000596955	0.342868
CMTM4	-1.55496	1.32963	29.8108	4.76341e-08	3.6608e-07	0.340337
THRB	-1.55793	0.73259	19.1559	1.20464e-05	6.87527e-05	0.339639
TMEM217	-1.5587	2.91361	89.2844	3.41951e-21	7.09318e-20	0.339457
SDK1	-1.55907	0.576513	17.374	3.07e-05	0.000165991	0.339371
FZD9	-1.5592	0.520518	14.9126	0.000112608	0.000564352	0.33934
GAREM	-1.57102	1.01194	24.3681	7.95743e-07	5.27219e-06	0.336571
SLC15A2	-1.57123	1.63662	28.9606	7.38652e-08	5.5424e-07	0.336522
CPM	-1.57357	1.58306	36.4775	1.54437e-09	1.37112e-08	0.335977
CARD9	-1.57583	-0.645628	7.96181	0.00477746	0.0176882	0.335449
ACER3	-1.58044	4.0484	175.995	3.62993e-40	1.66223e-38	0.334379
ALDH4A1	-1.58088	1.1382	18.9381	1.35029e-05	7.66855e-05	0.334279
ATP6V0E2-AS1	-1.58288	2.85277	70.1234	5.57079e-17	8.98444e-16	0.333814
GNLY	-1.5834	2.81829	81.2153	2.02414e-19	3.77577e-18	0.333695
KIF5C	-1.5845	3.19168	111.398	4.83969e-26	1.28027e-24	0.333441
LRRN3	-1.59297	8.50937	765.385	1.81235e-168	4.25717e-166	0.331487
WDR62	-1.59368	2.84976	76.4707	2.23508e-18	3.91047e-17	0.331324
MUC20	-1.59417	2.02649	38.1864	6.42978e-10	5.9445e-09	0.331213
FZD7	-1.599	-0.0931828	11.2499	0.000796281	0.00345432	0.330105
KLRD1	-1.60047	0.548813	19.3184	1.10635e-05	6.35002e-05	0.329769
SLC41A2	-1.60136	1.60341	40.195	2.29841e-10	2.19534e-09	0.329565
DNM3OS	-1.60203	-0.183401	9.06082	0.00261145	0.0102001	0.329412
TBC1D8	-1.60205	3.12992	107.978	2.71821e-25	6.98665e-24	0.329408
SLC7A8	-1.60715	1.19304	26.1785	3.11275e-07	2.16586e-06	0.328245
SMA4	-1.61013	0.769122	22.7881	1.80887e-06	1.14752e-05	0.327569
GIMAP6	-1.61587	7.51953	672.412	2.9853e-148	6.01065e-146	0.326269
ARHGAP31	-1.61741	6.71697	535.128	2.16424e-118	3.28769e-116	0.32592
C12orf42	-1.62566	1.67563	41.5121	1.17143e-10	1.15231e-09	0.324061
IL20RB	-1.63765	1.10053	25.9718	3.46437e-07	2.39541e-06	0.321379
COL11A2	-1.63782	2.11901	59.3628	1.31126e-14	1.76944e-13	0.321342
ARHGAP10	-1.63995	1.45444	25.4885	4.45018e-07	3.03485e-06	0.320867
FGF11	-1.64534	-0.254891	10.687	0.0010789	0.00455495	0.31967
EPDR1	-1.64587	-0.88954	6.49187	0.0108369	0.0367393	0.319553
AMOTL1	-1.64601	-0.889558	6.18164	0.0129083	0.0429356	0.319523
RNU4ATAC	-1.64668	-0.889518	6.44729	0.0111122	0.0375272	0.319374
NR1D1	-1.65185	4.81565	278.122	1.92676e-62	1.36919e-60	0.318231
HIST1H2AM	-1.65261	-0.35619	9.96952	0.00159153	0.00648602	0.318065
MCF2	-1.65339	-0.356163	10.2877	0.00133918	0.00554854	0.317892
TAS1R3	-1.65979	0.80471	23.9646	9.81256e-07	6.43908e-06	0.316484
PEAK1	-1.66043	2.75278	69.2192	8.81043e-17	1.39773e-15	0.316344
USP53	-1.66161	6.41569	651.413	1.10113e-143	2.1324e-141	0.316087
SAP30	-1.67288	1.44702	32.3446	1.29115e-08	1.0485e-07	0.313626
HLA-DOB	-1.67299	1.65621	36.0599	1.9134e-09	1.68487e-08	0.313602
RAPSN	-1.67357	0.656692	21.1651	4.21378e-06	2.55618e-05	0.313476
C8orf88	-1.67397	-0.582933	8.47863	0.00359343	0.0136357	0.31339
FLJ31104	-1.67597	0.816354	20.4887	5.99857e-06	3.56806e-05	0.312955
TIMP2	-1.67653	0.816409	23.9911	9.67834e-07	6.36075e-06	0.312834
ARHGEF10	-1.68018	2.76791	76.5599	2.13629e-18	3.74279e-17	0.312043
CD59	-1.68147	7.16999	536.905	8.88525e-119	1.35789e-116	0.311765
RASL10B	-1.68172	-0.230647	11.2093	0.000813863	0.00352487	0.31171
ZNF827	-1.68435	4.98819	273.915	1.59115e-61	1.11508e-59	0.311142
CDC42EP2	-1.68619	0.720268	21.7513	3.1038e-06	1.90885e-05	0.310745
CLIP3	-1.68772	0.873448	26.1019	3.23871e-07	2.25042e-06	0.310418
GSG2	-1.69052	-0.330201	8.20344	0.00418111	0.0156308	0.309814
KLF7	-1.69075	7.02044	763.403	4.88738e-168	1.1375e-165	0.309767
YWHAH	-1.69693	6.93374	756.404	1.62526e-166	3.71453e-164	0.308441
PHF21A	-1.6984	5.36721	398.659	1.07863e-88	1.15459e-86	0.308128
ECHDC3	-1.70239	0.370116	13.5884	0.000227593	0.00108653	0.307276
HOPX	-1.70254	1.14748	32.6798	1.0866e-08	8.90377e-08	0.307245
RBFOX2	-1.70368	0.147749	14.7294	0.000124098	0.000618272	0.307002
TRIM9	-1.71368	0.0718417	15.5041	8.23245e-05	0.000421917	0.304882
RGL1	-1.72152	3.24856	132.083	1.43485e-30	4.6608e-29	0.303228
KIAA1211L	-1.72911	2.33718	73.8817	8.29402e-18	1.40461e-16	0.301638
AVIL	-1.73179	3.03308	80.9911	2.26739e-19	4.2202e-18	0.301079
USP49	-1.7321	4.13781	212.861	3.26366e-48	1.78055e-46	0.301014
APBA1	-1.73282	0.166243	10.6094	0.00112515	0.00473052	0.300864
SOCS6	-1.73407	1.12896	24.5714	7.16065e-07	4.76794e-06	0.300603
CDK5R1	-1.7341	6.67119	741.797	2.43855e-163	5.42662e-161	0.300596
EFCAB12	-1.73696	0.757058	25.0821	5.49413e-07	3.70103e-06	0.300002
TRNP1	-1.75147	-0.183374	12.0479	0.000518498	0.00232687	0.296999
IKZF2	-1.75912	1.77466	51.8985	5.84441e-13	6.94133e-12	0.295428
MYH10	-1.76048	4.06999	198.209	5.13541e-45	2.6004e-43	0.295151
NRCAM	-1.76544	3.98394	139.131	4.12263e-32	1.41835e-30	0.294137
LOC100133985	-1.76656	-0.522833	8.83246	0.00295919	0.0114526	0.29391
LARGE	-1.76712	-0.522796	10.4846	0.00120377	0.00502524	0.293795
MEX3B	-1.76885	0.271704	17.5477	2.80189e-05	0.000152273	0.293442
SPRED2	-1.77641	2.33711	75.46	3.72883e-18	6.45711e-17	0.291908
C11orf48	-1.77915	2.35727	76.4177	2.29583e-18	4.01398e-17	0.291355
DOCK4	-1.78246	0.202228	15.894	6.69924e-05	0.000346794	0.290687
FGFR4	-1.78862	1.21078	36.4091	1.59954e-09	1.41834e-08	0.289448
GNG3	-1.79708	-0.967544	7.58709	0.00587878	0.0213421	0.287757
TDRD9	-1.80222	1.40889	40.9286	1.5789e-10	1.53586e-09	0.286733
LOC100506258	-1.81126	0.052178	14.6448	0.000129795	0.000644885	0.284942
DSEL	-1.81162	0.447252	22.3762	2.24132e-06	1.40395e-05	0.284872
SERPINE3	-1.81745	0.816326	24.6377	6.91835e-07	4.6163e-06	0.283722
DPPA4	-1.83036	-0.0290362	14.0971	0.000173613	0.000844238	0.281195
KIAA1522	-1.83376	1.71972	44.4196	2.65018e-11	2.7543e-10	0.280533
JPH3	-1.84017	-1.13746	6.48259	0.0108936	0.0369121	0.279289
LINC00659	-1.84658	1.86736	59.6663	1.12382e-14	1.52707e-13	0.27805
CD244	-1.85237	1.04198	33.8956	5.81508e-09	4.8784e-08	0.276937
ARRDC3	-1.85499	6.84706	657.694	4.74067e-145	9.32294e-143	0.276434
ASAP3	-1.85533	0.254661	20.2499	6.79572e-06	4.02147e-05	0.276369
LOC101927557	-1.86016	-0.928038	7.55534	0.00598325	0.0216589	0.275445
SPECC1	-1.86121	2.49067	70.3591	4.94343e-17	7.99298e-16	0.275245
APOE	-1.86176	-0.330244	8.17796	0.00424024	0.0158425	0.275141
CX3CR1	-1.86383	0.617144	26.2932	2.93319e-07	2.04766e-06	0.274746
LINC00597	-1.89699	0.202138	15.9027	6.66852e-05	0.000345534	0.268502
C17orf53	-1.90007	2.55467	97.3436	5.82838e-23	1.30966e-21	0.267931
EPB41L1	-1.90022	-1.33008	5.92689	0.0149116	0.0489128	0.267903
TINCR	-1.90298	0.288607	20.2412	6.82666e-06	4.03696e-05	0.26739
MATN1	-1.90427	1.33765	42.5024	7.05969e-11	7.07614e-10	0.267151
ACVR2B	-1.90937	2.67484	103.26	2.93862e-24	7.12627e-23	0.266209
PRKG2	-1.91701	0.0323315	17.1457	3.46193e-05	0.000186032	0.264803
KLRF1	-1.92428	0.219943	16.39	5.15573e-05	0.000271304	0.263472
EGOT	-1.92592	-0.711287	6.84689	0.00887955	0.0307824	0.263173
CDKN2C	-1.92732	2.60927	98.8562	2.7152e-23	6.2224e-22	0.262916
CKB	-1.93151	1.1929	30.7921	2.87199e-08	2.24806e-07	0.262155
GPR137C	-1.93161	-0.552586	10.3739	0.00127811	0.00531199	0.262136
ANGPTL5	-1.93221	-0.552535	10.7323	0.00105283	0.00445746	0.262028
RND1	-1.93351	2.26233	75.1244	4.41974e-18	7.5965e-17	0.261791
S1PR5	-1.9479	0.321742	22.4128	2.19908e-06	1.3792e-05	0.259193
AOC3	-1.95271	0.617136	19.7597	8.78168e-06	5.1196e-05	0.258331
TRIM69	-1.95794	1.62994	55.2587	1.05664e-13	1.33496e-12	0.257395
LRRC37A3	-1.9675	1.12878	38.8643	4.54302e-10	4.2372e-09	0.255696
LINC00638	-1.97116	0.0717852	18.0477	2.15443e-05	0.000118998	0.255048
LOC100335030	-1.97177	0.0718122	19.5476	9.81251e-06	5.67176e-05	0.254941
LOC101927770	-1.97263	-0.137608	16.4529	4.98736e-05	0.000262826	0.254789
ZNF618	-1.97743	-0.678087	11.0213	0.000900709	0.00386503	0.253942
LOC646626	-1.9827	-1.04999	8.29468	0.00397614	0.0149283	0.253016
NPR3	-1.98762	-1.27945	6.48218	0.0108961	0.0369155	0.252154
LOC100133331	-1.99134	0.354101	20.5269	5.87992e-06	3.50241e-05	0.251506
DENND2C	-1.99803	3.13657	145.855	1.39618e-33	5.00987e-32	0.250342
CCDC150	-2.01196	-0.356249	10.7593	0.00103758	0.00439955	0.247936
FGD6	-2.0135	3.20699	138.986	4.43657e-32	1.52302e-30	0.247672
EPS8	-2.01523	3.38965	175.979	3.65919e-40	1.67261e-38	0.247375
LINC00540	-2.01537	1.16572	36.7494	1.34332e-09	1.20207e-08	0.247351
NOD2	-2.0168	1.88958	62.1947	3.11127e-15	4.4268e-14	0.247105
ADAM23	-2.03094	0.462155	26.5696	2.54208e-07	1.78791e-06	0.244695
PLCD3	-2.03321	1.68822	55.5789	8.97821e-14	1.13884e-12	0.24431
GRB7	-2.04451	0.219858	22.2674	2.37197e-06	1.48067e-05	0.242405
2018-03-03	-2.04547	5.1228	484.352	2.4138e-107	3.31004e-105	0.242244
DCBLD2	-2.04726	2.47219	104.38	1.67007e-24	4.12943e-23	0.241943
IMPG2	-2.05704	0.0322755	18.9754	1.32417e-05	7.52698e-05	0.240308
ZFHX2	-2.05956	0.884533	30.321	3.66142e-08	2.83796e-07	0.239889
EPHA4	-2.06006	2.55797	97.9772	4.23217e-23	9.60339e-22	0.239807
RDH10	-2.06899	4.5342	367.366	7.00884e-82	6.83874e-80	0.238326
NRIP3	-2.07131	4.42939	277.58	2.52953e-62	1.79251e-60	0.237943
FUT5	-2.07304	-0.613963	12.8025	0.000346157	0.00160016	0.237659
FAM160A1	-2.07877	1.01189	33.5341	7.00259e-09	5.84563e-08	0.236717
PHLPP1	-2.08047	3.58461	128.281	9.7442e-30	3.0481e-28	0.236437
RAI2	-2.08444	3.08203	161.115	6.45624e-37	2.62902e-35	0.235787
DLC1	-2.08926	0.506048	25.8451	3.69947e-07	2.54617e-06	0.235001
GIPC2	-2.09856	-1.49357	6.29079	0.0121367	0.040566	0.233491
SHB	-2.09961	3.05512	139.621	3.22134e-32	1.11036e-30	0.233321
WNT11	-2.10263	0.590226	21.4842	3.56757e-06	2.18086e-05	0.232833
KIAA1683	-2.10855	2.86344	131.099	2.35535e-30	7.60216e-29	0.23188
GSTM4	-2.11462	1.93829	66.9102	2.84156e-16	4.34262e-15	0.230906
LOC646214	-2.11839	-0.582947	13.5054	0.000237873	0.00113113	0.230303
ARHGAP23	-2.11896	-0.582924	13.0013	0.000311269	0.00145211	0.230213
UACA	-2.13836	-0.137625	18.2447	1.94268e-05	0.000107862	0.227138
GATM	-2.14232	-0.745176	11.3414	0.000757964	0.00330335	0.226516
CTTNBP2NL	-2.15367	1.1748	34.5149	4.23005e-09	3.59625e-08	0.224741
FUT10	-2.15834	1.22823	47.6115	5.19629e-12	5.70917e-11	0.224014
MYO6	-2.16325	2.19227	83.9475	5.08101e-20	9.7874e-19	0.223252
MTA2	-2.17089	7.12478	1280.11	2.37385e-280	1.0037e-277	0.222074
LOC729737	-2.17105	1.95422	54.4106	1.62685e-13	2.02312e-12	0.222049
PRICKLE1	-2.17347	-0.92801	9.60426	0.00194126	0.00776537	0.221677
PCDH9	-2.17393	0.85081	39.2603	3.70915e-10	3.4838e-09	0.221606
IL36A	-2.17842	-0.382671	16.1347	5.89937e-05	0.000308198	0.220918
FAM171A1	-2.18914	5.51417	615.095	8.72255e-136	1.60349e-133	0.219282
CACFD1	-2.192	3.71119	247.516	9.03744e-56	5.6891e-54	0.218848
SPATS2	-2.19236	3.99214	298.432	7.23558e-67	5.49579e-65	0.218793
OR2L2	-2.19587	-1.43699	6.45496	0.0110643	0.0373987	0.218261
ATP1B2	-2.20145	1.68193	64.8289	8.16917e-16	1.20842e-14	0.217419
AHRR	-2.20944	1.68825	67.0482	2.64955e-16	4.05897e-15	0.216218
SPRED1	-2.21648	-1.13749	7.57509	0.00591804	0.0214499	0.215166
PPP1R36	-2.2183	-1.13745	8.92331	0.00281554	0.0109434	0.214895
SEMA3B	-2.22018	0.254623	26.7995	2.25696e-07	1.59578e-06	0.214615
NTSR1	-2.22935	1.42398	49.4071	2.07991e-12	2.36722e-11	0.213254
SH2D1B	-2.22989	1.62988	65.5567	5.64653e-16	8.48618e-15	0.213175
SCN11A	-2.23102	-0.889574	11.1589	0.000836306	0.00361312	0.213008
FNBP1L	-2.2405	1.71337	71.9906	2.1623e-17	3.58064e-16	0.211613
CRHBP	-2.24066	-0.678095	12.674	0.000370771	0.00170369	0.211589
TUBA1A	-2.26059	8.41511	1802.73	0	0	0.208686
PASK	-2.26609	6.31359	1023.95	1.11531e-224	3.87594e-222	0.207893
KLF5	-2.27002	3.41445	204.392	2.29803e-46	1.1971e-44	0.207327
DNAH14	-2.28601	-1.38259	6.05825	0.0138415	0.0456624	0.205043
PPP4R4	-2.28648	-0.645701	13.1163	0.000292737	0.0013712	0.204974
IQSEC3	-2.28652	-0.160368	18.7942	1.45607e-05	8.23427e-05	0.204969
PPM1H	-2.28673	-0.852121	11.149	0.000840789	0.0036294	0.20494
HIST1H3A	-2.28703	-0.645686	14.3358	0.000152929	0.000750272	0.204898
C1QL3	-2.28718	-1.38257	7.31683	0.00683116	0.0244047	0.204876
MAATS1	-2.28772	-1.09308	9.81536	0.0017306	0.00700777	0.204799
STAB1	-2.28852	-1.09306	9.23064	0.00237998	0.00936524	0.204685
PLEKHA7	-2.28921	-0.304641	13.6374	0.000221726	0.00106091	0.204587
DACH1	-2.32079	-0.279652	16.7124	4.34956e-05	0.000230845	0.200158
CRABP2	-2.32949	0.33797	30.0906	4.12321e-08	3.18325e-07	0.198954
WNK3	-2.33128	0.839394	42.6523	6.53871e-11	6.56432e-10	0.198708
MPP3	-2.33303	-0.613954	14.464	0.000142867	0.000704175	0.198467
CD24	-2.34207	-0.815582	11.1237	0.00085231	0.00367475	0.197227
PRRG2	-2.35447	-1.05	10.016	0.00155189	0.00633813	0.195539
CAMSAP3	-2.35488	-1.04999	9.41349	0.00215395	0.00854339	0.195484
LOC441081	-2.35526	-0.25497	19.9519	7.94161e-06	4.65936e-05	0.195432
ANKRD50	-2.37196	2.82909	126.852	2.00129e-29	6.1615e-28	0.193182
LRFN2	-2.37321	-1.3301	7.799	0.00522752	0.0191833	0.193016
PSD2	-2.37401	-1.3301	8.79341	0.00302321	0.0116754	0.192909
BCL2L10	-2.37484	-1.33008	8.38854	0.00377594	0.0142484	0.192798
GPR156	-2.39415	-0.779951	12.6929	0.000367054	0.00168753	0.190235
DDR2	-2.40105	2.59552	142.922	6.11447e-33	2.15143e-31	0.189327
CCDC148	-2.41247	-1.67798	6.03266	0.0140436	0.046275	0.187834
EPB41L4B	-2.41276	-1.67797	5.88449	0.0152748	0.0499235	0.187797
RAPGEF3	-2.41772	-1.00821	10.4228	0.0012447	0.00518163	0.187152
MLLT4	-2.43473	2.43838	133.339	7.62043e-31	2.50094e-29	0.184958
BLK	-2.43811	0.694997	41.9783	9.22941e-11	9.17121e-10	0.184526
CCDC144B	-2.44207	3.21096	217.06	3.96073e-49	2.20835e-47	0.184019
CCR8	-2.4436	-0.745198	14.7004	0.000126017	0.000627589	0.183824
NGFR	-2.45055	1.19281	60.344	7.96469e-15	1.09516e-13	0.182941
HTR6	-2.45544	-1.27947	9.68947	0.00185327	0.00744741	0.182322
HSPA6	-2.45544	-1.27947	9.69745	0.00184524	0.00742102	0.182322
LRGUK	-2.45647	-1.27945	7.65295	0.00566796	0.0206593	0.182192
FADS2	-2.47943	1.66903	77.111	1.61616e-18	2.84922e-17	0.179315
RUSC2	-2.47962	-0.967536	10.5614	0.00115474	0.0048405	0.179292
SDC3	-2.51691	0.0120495	25.8926	3.60948e-07	2.48761e-06	0.174716
PNPLA1	-2.5253	-1.61386	7.05385	0.00790953	0.0277584	0.173703
GSTM5	-2.5253	-1.61386	7.05248	0.00791554	0.0277744	0.173703
MGAT5B	-2.5255	-1.61385	7.03012	0.008015	0.0280807	0.17368
TUBBP5	-2.53193	-1.23058	10.1636	0.00143242	0.00589823	0.172908
KREMEN2	-2.53402	-0.928098	9.09303	0.00256585	0.0100328	0.172657
RNASE4	-2.53595	-0.928054	12.8192	0.000343084	0.00158682	0.172426
BMF	-2.56437	3.99441	372.553	5.20457e-83	5.15761e-81	0.169062
NPC1L1	-2.57011	0.0521655	26.4221	2.74386e-07	1.92077e-06	0.168391
KLF6	-2.57114	8.89743	2010.14	0	0	0.168271
ZNF787	-2.58371	2.06592	105.114	1.15311e-24	2.8821e-23	0.166812
CACHD1	-2.58461	4.15773	254.704	2.4494e-57	1.5974e-55	0.166707
SMARCA1	-2.59712	3.78698	259.35	2.37824e-58	1.57529e-56	0.165268
ZNF711	-2.60047	3.09124	195.255	2.26633e-44	1.13625e-42	0.164884
FCGBP	-2.60977	2.6807	147.774	5.31506e-34	1.95985e-32	0.163826
PTPRK	-2.61724	1.69439	85.3257	2.53052e-20	4.98034e-19	0.162979
SLC12A8	-2.62803	-1.55249	6.95035	0.00838027	0.0292313	0.161765
RHBDL3	-2.6294	-1.55248	8.15746	0.00428845	0.0160038	0.161612
C6orf165	-2.6312	-1.55246	7.25885	0.00705526	0.0251066	0.16141
CHRNA5	-2.66651	0.792764	46.7743	7.96504e-12	8.59852e-11	0.157508
LOC100996634	-2.67402	-1.13751	9.72417	0.00181861	0.00732317	0.156689
VWDE	-2.67647	0.505947	23.6182	1.1747e-06	7.62369e-06	0.156424
NNAT	-2.68145	-0.00844328	25.2181	5.11995e-07	3.46645e-06	0.155885
EPB41L3	-2.69153	4.0666	430.85	1.06137e-95	1.23514e-93	0.154799
C4orf19	-2.69844	-0.815593	16.1228	5.93639e-05	0.000309941	0.15406
SGK2	-2.72666	-1.49359	8.49058	0.0035699	0.0135536	0.151075
LARGE-AS1	-2.72933	-1.49357	7.82318	0.00515802	0.0189561	0.150796
DDAH1	-2.72933	-1.49357	7.8228	0.00515913	0.0189574	0.150796
RPS6KA6	-2.7315	-1.49355	6.32647	0.0118949	0.0398838	0.15057
CDC20	-2.74116	0.321597	31.9053	1.61879e-08	1.30247e-07	0.149564
ADRA2B	-2.75387	1.03185	61.0451	5.57812e-15	7.7583e-14	0.148253
USP32P2	-2.76298	0.337978	35.3211	2.79589e-09	2.42907e-08	0.147319
GTF2IRD1	-2.80159	1.07133	65.4465	5.9712e-16	8.94763e-15	0.14343
ST7-OT3	-2.80711	-1.04999	10.2161	0.00139217	0.00574651	0.142881
FNDC7	-2.81285	0.616931	40.4638	2.00294e-10	1.92764e-09	0.142314
FCRL6	-2.81888	-1.43702	10.0463	0.00152658	0.00624642	0.14172
GFPT2	-2.82605	2.23603	135.365	2.7468e-31	9.19309e-30	0.141018
CPNE9	-2.83051	-0.465159	22.6504	1.94316e-06	1.22749e-05	0.140583
SORBS1	-2.83305	4.24374	487.907	4.06674e-108	5.66863e-106	0.140335
AKR1C3	-2.84911	3.58706	334.237	1.14821e-74	1.00444e-72	0.138782
ANG	-2.85595	-1.96748	5.9968	0.0143318	0.0471636	0.138125
MYOZ2	-2.8562	-1.96747	5.99046	0.0143834	0.0473089	0.138101
ACBD7	-2.88062	1.42404	67.7897	1.81897e-16	2.81374e-15	0.135784
RDH16	-2.90431	-1.38259	10.0489	0.00152435	0.00623931	0.133572
TLCD2	-2.90588	-1.38256	10.6651	0.00109175	0.00460304	0.133427
TUBB2B	-2.92145	-0.967622	11.9451	0.000547921	0.00244722	0.131995
NOTUM	-2.93452	-0.645691	17.9215	2.30209e-05	0.000126877	0.130804
ITSN1	-2.94682	2.66134	192.606	8.57951e-44	4.21809e-42	0.129693
HSPA2	-2.94974	4.76885	621.547	3.44535e-137	6.42684e-135	0.129432
B4GALNT4	-2.97709	-0.613969	18.5567	1.64927e-05	9.26488e-05	0.127001
FAM124A	-2.98215	-0.928013	12.1923	0.000479869	0.00216847	0.126557
OIT3	-3.00289	-1.8895	6.24982	0.0124206	0.0414383	0.12475
LINC01314	-3.00399	-1.88948	7.04477	0.00794968	0.0278865	0.124655
TCF7L2	-3.00429	2.73997	213.083	2.91925e-48	1.59609e-46	0.124629
PKD2L1	-3.0054	-1.88947	6.22813	0.0125737	0.0419216	0.124533
ACTN3	-3.00592	-1.88947	6.22907	0.012567	0.0419048	0.124488
AMH	-3.02659	0.416724	44.3505	2.74548e-11	2.84984e-10	0.122717
C9orf153	-3.03497	-0.889568	15.5103	8.20557e-05	0.00042071	0.122007
ABTB2	-3.06169	3.99784	460.958	2.97394e-102	3.84928e-100	0.119768
EPAS1	-3.07203	1.37737	83.2649	7.1761e-20	1.37293e-18	0.118912
FST	-3.08103	0.839201	53.9811	2.0243e-13	2.49294e-12	0.118173
SLC9A3	-3.10361	0.617028	43.73	3.76946e-11	3.8575e-10	0.116338
LGR4	-3.10674	2.5505	183.797	7.18515e-42	3.41989e-40	0.116086
ELOVL4	-3.12913	2.03613	143.693	4.14745e-33	1.46541e-31	0.114298
MIR4663	-3.13479	-1.81552	6.01244	0.0142054	0.0467778	0.11385
CES3	-3.13499	-0.815622	17.4212	2.99467e-05	0.000162264	0.113834
GEMIN8P4	-3.13712	-1.23057	12.7901	0.000348449	0.00160987	0.113667
CYP2A6	-3.1377	-1.8155	7.57491	0.00591863	0.0214499	0.113621
FAM186A	-3.13802	-1.81549	8.01172	0.00464757	0.017245	0.113596
SEMA3F	-3.13849	-1.81549	8.00234	0.00467169	0.0173243	0.113558
PIH1D2	-3.13947	-1.81548	7.55344	0.00598958	0.021673	0.113481
EZR-AS1	-3.17282	-0.465168	25.6818	4.02598e-07	2.76105e-06	0.110889
ACOT12	-3.20575	-1.1833	14.6197	0.000131535	0.000652889	0.108386
TMEM151B	-3.20937	-0.43715	25.8088	3.76964e-07	2.59165e-06	0.108115
ATP7B	-3.25316	1.19266	84.9481	3.06305e-20	5.96823e-19	0.104882
MAL2	-3.26155	-1.7451	8.83774	0.00295064	0.0114247	0.104274
HDX	-3.27288	1.88923	131.396	2.0287e-30	6.5562e-29	0.103458
PINLYP	-3.33515	-1.09312	15.5938	7.85102e-05	0.000403265	0.0990881
CABYR	-3.35077	0.534482	53.9005	2.10899e-13	2.59346e-12	0.0980206
CTSV	-3.35855	1.18373	88.0066	6.52373e-21	1.32506e-19	0.0974936
NDRG4	-3.36947	1.63629	118.085	1.66124e-27	4.74595e-26	0.0967583
NOS1AP	-3.3735	-1.67801	9.54775	0.00200195	0.0079863	0.0964883
LRRC43	-3.37449	-1.678	9.99864	0.00156656	0.00639248	0.0964225
LARP6	-3.40375	-0.614061	20.6943	5.3877e-06	3.2236e-05	0.0944863
KHDRBS3	-3.44035	1.91118	123.046	1.36272e-28	4.06238e-27	0.0921193
XYLB	-3.44314	-0.58306	18.5883	1.62212e-05	9.11641e-05	0.0919414
AATK	-3.4457	0.768877	69.6342	7.13893e-17	1.14191e-15	0.0917787
FAM167B	-3.47334	-1.61392	6.46788	0.0109842	0.0371543	0.0900367
LURAP1	-3.47881	-1.61389	10.8878	0.000967985	0.00413136	0.089696
PXDN	-3.47945	-1.61388	11.1509	0.000839909	0.00362622	0.0896562
MXRA8	-3.57356	2.32835	207.78	4.19051e-47	2.2287e-45	0.0839946
KAZN	-3.57667	-1.5525	11.5841	0.000665181	0.00292816	0.0838137
LOC284757	-3.57769	-1.55247	11.5349	0.000683008	0.00300091	0.0837545
RAB3B	-3.57863	0.128995	45.3212	1.67228e-11	1.76693e-10	0.0836996
GRK7	-3.66533	0.431949	56.9614	4.44447e-14	5.76146e-13	0.0788178
AKR1C2	-3.66648	-0.85216	21.4752	3.58438e-06	2.19061e-05	0.0787554
EVC2	-3.75248	-1.43706	10.7756	0.00102847	0.00436748	0.0741979
CDC20B	-3.75518	-1.43702	14.1889	0.000165346	0.000806819	0.0740588
WASF1	-3.77127	3.43061	421.229	1.31816e-93	1.49288e-91	0.0732379
BANK1	-3.81562	2.92595	319.987	1.45825e-71	1.17816e-69	0.0710207
RHOB	-3.85389	3.04188	283.956	1.03154e-63	7.49833e-62	0.0691615
CCDC144A	-3.88734	2.31599	223.073	1.93214e-50	1.10149e-48	0.0675762
LGALS9B	-3.91535	-1.33009	12.6667	0.000372221	0.00171005	0.0662771
FLNC	-4.09356	-0.522838	22.7437	1.85107e-06	1.17253e-05	0.0585755
DDX43	-4.10696	1.74397	150.779	1.17153e-34	4.40306e-33	0.0580341
PDE4C	-4.26428	-0.382765	38	7.07433e-10	6.5072e-09	0.0520385
LRRC7	-4.29654	-0.356307	38.2397	6.25681e-10	5.78669e-09	0.0508877
[truncated: 23,370 more rows]

## Sheet: 100K_SMART_CC
GeneID	logFC	logCPM	LR	PValue	FDR	Fold_Change
IL2	15.0384	6.89939	5157.58	0	0	33651.8
XIST	9.46746	3.64711	825.25	1.74686e-181	3.99243e-179	707.93
IL10	9.3931	4.416	1289.78	1.8805e-282	7.57247e-280	672.366
IL3	8.82302	0.770106	120.177	5.78646e-28	1.50099e-26	452.889
XIRP1	8.32077	0.306018	86.7671	1.22084e-20	2.217e-19	319.743
NR4A3	8.24866	7.39703	2379.28	0	0	304.155
MND1	8.20717	0.202898	79.2782	5.39511e-19	8.92816e-18	295.533
THBD	7.97232	-0.00771922	61.0958	5.43644e-15	6.98314e-14	251.135
TSIX	7.94914	-0.0284751	73.0229	1.28154e-17	1.95146e-16	247.132
OLR1	7.9489	-0.0284835	56.7529	4.94165e-14	5.96975e-13	247.092
LGALS12	7.74731	-0.206293	56.4388	5.79747e-14	6.96382e-13	214.869
LY6G6F	7.66345	-0.279071	56.0771	6.96844e-14	8.30744e-13	202.735
NIPAL4	7.60517	-0.329696	45.7467	1.34577e-11	1.35641e-10	194.708
GEM	7.55364	5.81882	2990.92	0	0	187.876
SYNM	7.48412	3.05226	547.846	3.70252e-121	5.10485e-119	179.038
ARC	7.45289	5.96748	2422.98	0	0	175.204
IL17A	7.34331	-0.552133	46.4591	9.35497e-12	9.53117e-11	162.389
P2RY6	7.30709	-0.582508	48.3244	3.61234e-12	3.7884e-11	158.363
CLEC1B	7.30709	-0.582508	48.3343	3.59414e-12	3.77174e-11	158.363
KIAA0226L	7.23168	-0.645252	43.7614	3.70953e-11	3.59874e-10	150.298
PPP1R2P9	7.2316	-0.645255	45.142	1.83255e-11	1.82242e-10	150.289
ZNF492	7.23157	-0.645256	43.8151	3.60911e-11	3.50803e-10	150.286
MTRNR2L1	7.1591	3.66666	848.518	1.52651e-186	3.6882e-184	142.924
CABP5	7.06772	-0.779573	41.1759	1.3913e-10	1.28348e-09	134.152
LAMA3	7.0545	2.11185	266.691	5.97221e-60	3.6774e-58	132.928
CCL22	6.97824	-0.851731	38.9824	4.27653e-10	3.76183e-09	126.084
MYL4	6.93132	-0.88921	37.592	8.72014e-10	7.50156e-09	122.05
HERC2P10	6.78048	-1.00787	30.397	3.52081e-08	2.60939e-07	109.933
CLDN5	6.72569	0.982239	136.037	1.95858e-31	5.85933e-30	105.836
FPR3	6.61226	-1.13717	29.0214	7.15845e-08	5.15039e-07	97.834
MITF	6.48864	-1.23028	19.1189	1.2282e-05	6.78682e-05	89.7995
NR4A2	6.46171	9.22338	8653.98	0	0	88.1389
TACSTD2	6.42183	-1.2792	25.9849	3.44093e-07	2.30507e-06	85.7363
SPDYC	6.42177	-1.2792	26.9269	2.11297e-07	1.44993e-06	85.7328
ZNF727P	6.42161	-1.2792	23.216	1.44789e-06	8.97425e-06	85.723
FMOD	6.35201	-1.32983	21.2235	4.08727e-06	2.39303e-05	81.6853
FFAR3	6.27918	-1.3823	24.4128	7.77486e-07	4.98964e-06	77.6643
MTRNR2L9	6.27915	-1.3823	24.4328	7.69475e-07	4.94198e-06	77.6629
NR4A1	6.2364	10.6361	7522.09	0	0	75.3952
CLDN1	6.21342	1.30638	155.033	1.37728e-35	4.90045e-34	74.2039
TST	6.20211	-1.43675	21.6415	3.28656e-06	1.95079e-05	73.6243
TENM2	6.19638	0.492477	98.3839	3.44642e-23	7.13151e-22	73.3326
LIF	6.15062	1.24711	159.143	1.74125e-36	6.31053e-35	71.0429
ISM1-AS1	6.1209	-1.49334	21.8705	2.91687e-06	1.73891e-05	69.5944
CSF2	6.08532	2.6159	376.262	8.10441e-84	7.50368e-82	67.899
MTRNR2L10	6.0464	1.65803	217.078	3.92396e-49	1.97514e-47	66.0917
ACTG2	6.03476	-1.55224	20.097	7.36102e-06	4.18047e-05	65.5605
COL26A1	6.0344	-1.55224	16.3659	5.2215e-05	0.00026649	65.5446
IL21	6.02704	0.338821	70.8964	3.76481e-17	5.54966e-16	65.211
HDC	5.94309	-1.61364	19.1815	1.18859e-05	6.57942e-05	61.5246
GLT1D1	5.94306	-1.61364	19.1821	1.18823e-05	6.57881e-05	61.5232
OR1F1	5.94292	-1.61365	17.1939	3.37513e-05	0.000176726	61.5172
FASLG	5.93252	5.13528	1773.37	0	0	61.0753
S100B	5.88546	2.4226	351.473	2.02527e-78	1.71836e-76	59.1155
CD1C	5.84545	-1.67778	15.2794	9.27209e-05	0.000459332	57.4983
TRAPPC3L	5.84521	-1.67778	18.0655	2.13433e-05	0.000114619	57.489
SLC24A3	5.8451	-1.67778	16.6017	4.61101e-05	0.000236987	57.4843
GGTA1P	5.81433	0.148435	70.8301	3.89352e-17	5.73272e-16	56.2713
PVALB	5.74055	-1.74489	13.5356	0.000234081	0.00108504	53.4662
PDGFRA	5.74041	-1.7449	14.8343	0.000117381	0.000571015	53.4609
ARMC3	5.74031	-1.7449	16.0127	6.2919e-05	0.000317587	53.4569
FCN1	5.74024	-1.7449	16.8223	4.10483e-05	0.000212305	53.4547
SMAD6	5.74024	-1.7449	16.8342	4.0791e-05	0.00021106	53.4547
LY6G6E	5.74021	-1.7449	16.8215	4.10653e-05	0.000212349	53.4534
LRRC32	5.7284	0.0724689	68.744	1.12109e-16	1.60865e-15	53.0178
IFNG	5.72034	4.00835	867.904	9.3165e-191	2.3401e-188	52.7223
FOSL1	5.71763	4.55992	1055.16	1.83605e-231	5.5451e-229	52.6231
CPVL	5.70079	1.33104	167.49	2.61395e-38	1.0002e-36	52.0127
SPIB	5.68361	0.032932	61.7745	3.85133e-15	5.01563e-14	51.3969
SEMA7A	5.66219	2.90905	482.185	7.14955e-107	8.51535e-105	50.6394
ZNF385D	5.62686	-1.81529	14.2578	0.000159398	0.000759249	49.4145
MPEG1	5.55731	0.696045	55.4821	9.43147e-14	1.11339e-12	47.0887
SLC2A14	5.55177	2.1023	276.603	4.13029e-62	2.67983e-60	46.9082
TP53TG3D	5.50452	-1.88929	11.1491	0.000840707	0.00353403	45.397
SOX18	5.50452	-1.88929	11.1503	0.000840166	0.00353235	45.3969
ZNF366	5.50452	-1.88929	11.153	0.000838942	0.00352895	45.3969
CXCL9	5.50435	-1.88929	12.3764	0.000434796	0.00192636	45.3913
AP1M2	5.50421	-1.8893	13.5688	0.000229974	0.00106775	45.3871
MIR221	5.5041	-1.8893	14.4003	0.00014778	0.000707099	45.3836
KCNK13	5.50389	-1.8893	12.3844	0.000432944	0.00191849	45.3771
TNFSF14	5.40732	5.36071	1731.69	0	0	42.4392
KCNH4	5.39743	3.31016	618.622	1.49116e-136	2.4095e-134	42.149
FLJ44511	5.37996	-0.230156	53.0016	3.33282e-13	3.76952e-12	41.6419
IL22	5.36984	-1.9673	12.7953	0.000347493	0.00156359	41.3507
LAIR2	5.36974	-1.9673	12.7991	0.000346778	0.00156065	41.3478
IL17F	5.36974	-1.9673	12.7948	0.000347585	0.00156373	41.3478
EREG	5.36974	-1.9673	12.791	0.000348297	0.00156638	41.3478
FAM114A1	5.36944	-1.96731	10.6032	0.00112895	0.00463736	41.3393
CD200	5.36419	7.29897	5010.81	0	0	41.1892
LILRA4	5.35161	-0.25441	51.4514	7.33898e-13	8.1338e-12	40.8314
BEND2	5.34962	0.506977	83.285	7.10357e-20	1.24026e-18	40.7751
BCL2A1	5.33904	7.33305	4918.65	0	0	40.4773
RGS18	5.32734	4.67965	1331.41	1.68762e-291	7.01857e-289	40.1504
S100A5	5.22195	-2.04977	9.98961	0.00157426	0.00630028	37.3218
TGM5	5.22168	-2.04977	11.8211	0.000585636	0.00253101	37.3149
CTB-178M22.2	5.22168	-2.04977	11.8296	0.000582957	0.00252114	37.3149
NPBWR1	5.22168	-2.04977	11.8317	0.000582307	0.00251915	37.3149
PKMYT1	5.22168	-2.04977	11.8356	0.000581103	0.00251527	37.3149
NYX	5.22164	-2.04977	11.8341	0.000581558	0.00251681	37.3138
DMD	5.22164	-2.04977	11.8333	0.000581817	0.0025175	37.3138
CXorf36	5.22164	-2.04977	11.8314	0.000582397	0.00251915	37.3138
FOSL2	5.19058	6.86776	4032.87	0	0	36.5192
RGS6	5.06686	-0.493237	41.8486	9.86221e-11	9.21527e-10	33.518
C6orf223	5.05702	-2.13724	8.20484	0.00417787	0.0152831	33.2902
NTRK2	5.05678	-2.13724	9.27056	0.00232867	0.00900273	33.2846
KCNK1	5.05663	-2.13724	10.1645	0.00143167	0.00576875	33.281
IGLL3P	5.05663	-2.13724	10.1703	0.00142719	0.0057528	33.281
CLEC9A	5.05656	-2.13724	10.5799	0.00114325	0.00469077	33.2794
MIR223	5.05656	-2.13724	10.5811	0.00114251	0.0046885	33.2794
GOLGA8O	5.05656	-2.13724	10.582	0.00114192	0.00468684	33.2794
LOC643355	5.05656	-2.13724	10.5851	0.00114003	0.00467982	33.2794
LINC00534	5.05649	-2.13724	10.1788	0.00142066	0.00573074	33.2779
FOXB1	5.05649	-2.13724	10.1759	0.00142287	0.00573878	33.2779
ACKR2	5.05649	-2.13724	10.1745	0.00142397	0.00574227	33.2779
KRT5	5.05633	-2.13724	9.27459	0.00232355	0.00898568	33.2742
FCGR2A	5.05633	-2.13724	9.27231	0.00232644	0.0089955	33.2742
LOC100420587	5.05609	-2.13724	8.20194	0.00418455	0.0153053	33.2687
SYCE1	5.05609	-2.13724	8.20151	0.00418555	0.0153068	33.2687
AVPR1A	5.05577	-2.13724	6.85254	0.00885152	0.030085	33.2613
CXCR2P1	5.04878	3.05957	467.443	1.15417e-103	1.3249e-101	33.1005
SDPR	5.04148	5.08802	1525.15	0	0	32.9335
GNG11	5.02313	3.26381	554.31	1.45317e-122	2.0828e-120	32.5171
HECW2	4.98984	1.5709	176.809	2.41063e-40	9.92782e-39	31.7754
CXCL5	4.97499	1.55702	172.839	1.77508e-39	7.08049e-38	31.45
PTCRA	4.91224	0.604602	89.2099	3.55072e-21	6.61853e-20	30.1115
GJA3	4.90972	1.7028	174.211	8.90175e-40	3.60749e-38	30.0588
EGR3	4.90895	5.56265	1911.16	0	0	30.0429
CDH1	4.89712	0.591053	87.2562	9.53349e-21	1.73746e-19	29.7976
XK	4.88057	-0.645255	26.4093	2.76205e-07	1.87004e-06	29.4575
HLA-DQB1	4.87561	1.67094	183.35	8.99451e-42	3.83499e-40	29.3565
EGR2	4.87185	7.53843	5060.13	0	0	29.2802
RFX8	4.87084	-2.23035	6.31507	0.0119716	0.0394476	29.2596
RNU6-19P	4.87049	-2.23035	7.56314	0.00595742	0.0210376	29.2525
PPAP2C	4.87049	-2.23035	7.56361	0.00595586	0.021035	29.2525
FPR1	4.87025	-2.23035	8.53149	0.00349053	0.0129689	29.2476
LOC729080	4.87025	-2.23035	8.5334	0.00348688	0.0129572	29.2476
MNDA	4.87025	-2.23035	8.53414	0.00348545	0.0129538	29.2476
THBS2	4.87025	-2.23035	8.53694	0.0034801	0.0129407	29.2476
NPM2	4.87012	-2.23035	9.16675	0.00246452	0.00945447	29.2451
C21orf90	4.87012	-2.23035	9.17502	0.00245341	0.0094161	29.2451
DOCK1	4.87012	-2.23035	9.17547	0.0024528	0.00941522	29.2451
FPR2	4.87012	-2.23035	9.17604	0.00245204	0.00941513	29.2451
GALNT8	4.87012	-2.23035	9.17659	0.0024513	0.00941373	29.2451
CA12	4.87012	-2.23035	9.17838	0.00244891	0.00940739	29.2451
INHBA	4.87006	-2.23035	9.1803	0.00244634	0.00940037	29.2439
LINC00853	4.87006	-2.23035	9.1797	0.00244714	0.009402	29.2439
SLC24A4	4.87006	-2.23035	9.17768	0.00244984	0.00940954	29.2439
SEMA6B	4.86994	-2.23035	8.54182	0.00347079	0.0129163	29.2414
NRP2	4.86994	-2.23035	8.54001	0.00347424	0.0129254	29.2414
MIR6775	4.86994	-2.23035	8.53922	0.00347575	0.0129291	29.2414
ABCG4	4.86994	-2.23035	8.53871	0.00347673	0.0129308	29.2414
C15orf54	4.86994	-2.23035	8.53636	0.00348121	0.0129416	29.2414
LOC100132891	4.8697	-2.23035	7.56699	0.00594471	0.0209989	29.2365
HERC2P4	4.8697	-2.23035	7.56695	0.00594481	0.0209989	29.2365
CYP2S1	4.84005	-0.677685	32.6982	1.07638e-08	8.37371e-08	28.6418
IDO1	4.84004	-0.67769	36.1313	1.84459e-09	1.53629e-08	28.6416
LCN2	4.83992	-0.677694	29.4219	5.82149e-08	4.22804e-07	28.6392
PDCD1	4.80611	4.20745	965.072	7.02154e-212	1.93619e-209	27.9758
PADI2	4.76655	-0.00772786	55.8763	7.71775e-14	9.1577e-13	27.2191
NEU4	4.75578	-0.744813	33.9572	5.63378e-09	4.47615e-08	27.0168
IL1R1	4.7373	0.448054	75.5835	3.50282e-18	5.51945e-17	26.6729
CHAC1	4.73078	3.45961	546.944	5.81724e-121	7.93428e-119	26.5526
NCS1	4.69573	1.29801	131.252	2.1806e-30	6.30063e-29	25.9152
NAPSB	4.68552	0.402231	74.8505	5.07748e-18	7.92193e-17	25.7325
CCL20	4.68373	2.10703	221.778	3.70344e-50	1.90573e-48	25.7007
CREM	4.66177	8.36208	5431.94	0	0	25.3123
PRUNE2	4.65622	-2.32989	6.80389	0.00909596	0.0308126	25.2152
KLF4	4.65599	-2.32989	7.58177	0.00589615	0.0208648	25.2112
MIR3178	4.65599	-2.32989	7.58396	0.005889	0.0208453	25.2112
PRR15	4.65599	-2.32989	7.58421	0.00588817	0.0208452	25.2112
DDX11L5	4.65599	-2.32989	7.586	0.00588232	0.0208274	25.2112
GPR31	4.65599	-2.32989	7.58627	0.00588145	0.0208273	25.2112
KCNE3	4.65599	-2.32989	7.58709	0.00587877	0.0208233	25.2112
CHGB	4.6559	-2.32989	7.87538	0.00501124	0.0180122	25.2096
IGDCC4	4.6559	-2.32989	7.87868	0.00500209	0.0179869	25.2096
IRX3	4.6559	-2.32989	7.88204	0.00499282	0.0179606	25.2096
MIR4632	4.6559	-2.32989	7.88545	0.0049834	0.0179299	25.2096
ROBO1	4.6559	-2.32989	7.88746	0.00497787	0.0179125	25.2096
STK32B	4.6559	-2.32989	7.88949	0.00497228	0.0178975	25.2096
VAV3-AS1	4.6558	-2.32989	7.57572	0.00591599	0.0209262	25.2079
TPBG	4.6558	-2.32989	7.57434	0.00592049	0.0209378	25.2079
HYAL4	4.6558	-2.32989	7.57422	0.00592091	0.0209378	25.2079
HMX2	4.6558	-2.32989	7.57358	0.00592302	0.0209423	25.2079
GNG12	4.6558	-2.32989	7.57189	0.00592855	0.020956	25.2079
CXCL1	4.6558	-2.32989	7.5702	0.00593411	0.0209728	25.2079
ANXA3	4.6558	-2.32989	7.56748	0.0059431	0.0209987	25.2079
GPRC5C	4.65557	-2.32989	6.78535	0.00919092	0.0311135	25.2039
CD93	4.65557	-2.32989	6.78349	0.00920047	0.0311416	25.2039
LOC101928663	4.58829	-0.159766	50.1046	1.45767e-12	1.58032e-11	24.0555
HCK	4.57062	-0.889222	26.2013	3.07619e-07	2.07277e-06	23.7626
GPR171	4.5449	6.51061	2964.16	0	0	23.3427
DUSP4	4.52077	2.55769	268.064	2.99881e-60	1.85553e-58	22.9555
PYGL	4.51799	0.255348	49.0426	2.50468e-12	2.6553e-11	22.9113
ABCC3	4.49311	0.874444	104.341	1.70365e-24	3.72264e-23	22.5196
PDZK1IP1	4.4755	-0.25442	42.8939	5.77903e-11	5.51159e-10	22.2464
PCAT19	4.46863	-0.967234	26.4556	2.69662e-07	1.82672e-06	22.1407
TGFBI	4.44606	-0.279086	45.3523	1.64595e-11	1.64459e-10	21.797
TMEM40	4.41659	0.521316	79.3588	5.1795e-19	8.59378e-18	21.3563
HIST1H2BH	4.41582	-0.304182	43.7983	3.6403e-11	3.53563e-10	21.3449
DEPDC1	4.4045	-2.43681	5.96679	0.0145778	0.0470992	21.1781
SHROOM4	4.4045	-2.43681	5.96688	0.014577	0.0470992	21.1781
SLC10A5	4.4045	-2.43681	5.96803	0.0145676	0.0470783	21.1781
FAM90A25P	4.4045	-2.43681	5.9686	0.0145629	0.0470691	21.1781
LOC100130331	4.40431	-2.43681	6.49178	0.0108374	0.0360382	21.1753
CLLU1	4.40431	-2.43681	6.49335	0.0108278	0.0360204	21.1753
MCEMP1	4.40431	-2.43681	6.49381	0.0108251	0.036016	21.1753
SPRY4	4.40431	-2.43681	6.49452	0.0108208	0.0360131	21.1753
TLE6	4.40431	-2.43681	6.49653	0.0108085	0.0359986	21.1753
SLAMF8	4.40422	-2.43681	6.49558	0.0108143	0.0360122	21.174
LOC100507002	4.40422	-2.43681	6.49501	0.0108178	0.0360131	21.174
ETV1	4.40422	-2.43681	6.49444	0.0108213	0.0360131	21.174
LOC90246	4.40422	-2.43681	6.49441	0.0108214	0.0360131	21.174
ITGB8	4.40422	-2.43681	6.49388	0.0108247	0.036016	21.174
CCDC147-AS1	4.40422	-2.43681	6.49255	0.0108328	0.0360321	21.174
ANAPC1P1	4.40422	-2.43681	6.49202	0.010836	0.036038	21.174
TMEM178B	4.40403	-2.43681	5.95976	0.0146361	0.0472696	21.1711
CATSPERD	4.40403	-2.43681	5.95854	0.0146462	0.0472835	21.1711
KIAA1644	4.40403	-2.43681	5.95834	0.0146478	0.0472835	21.1711
HOXA5	4.40403	-2.43681	5.95665	0.0146618	0.0473227	21.1711
ISM1	4.40283	4.15977	816.587	1.33589e-179	3.0259e-177	21.1535
LAMA2	4.38336	1.013	105.795	8.17845e-25	1.8184e-23	20.8701
ENKUR	4.3768	0.770064	88.8656	4.22575e-21	7.8537e-20	20.7753
PDGFA	4.35859	-1.0497	24.8404	6.22772e-07	4.03656e-06	20.5148
DAB2	4.32756	2.10701	235.938	3.02353e-53	1.64955e-51	20.0782
F13A1	4.30879	4.89069	1224.62	2.72745e-268	1.04838e-265	19.8187
HBEGF	4.28009	2.15849	238.282	9.31673e-54	5.13818e-52	19.4284
MIR4435-1HG	4.25455	-0.436644	26.4816	2.66057e-07	1.80374e-06	19.0874
SPX	4.2396	-1.13717	20.7282	5.29312e-06	3.05532e-05	18.8906
AJAP1	4.23956	-1.13718	20.7451	5.24655e-06	3.0305e-05	18.8901
TRH	4.23955	-1.13717	22.6061	1.98853e-06	1.21238e-05	18.89
P2RY12	4.2199	-0.464673	37.8288	7.72324e-10	6.67567e-09	18.6345
CXCL10	4.17998	1.75843	154.141	2.15766e-35	7.61302e-34	18.1258
SH3TC2	4.17617	-1.18298	21.2009	4.13563e-06	2.41967e-05	18.078
DUSP6	4.16733	2.87571	360.68	2.00197e-80	1.75131e-78	17.9677
TRIM58	4.12965	2.94138	384.541	1.27721e-85	1.20452e-83	17.5045
MIR155HG	4.12692	7.3305	2629.58	0	0	17.4714
RAB32	4.11208	0.971771	83.5131	6.32956e-20	1.10971e-18	17.2925
SPOCD1	4.11137	-0.092646	47.9848	4.2954e-12	4.47516e-11	17.2841
IL13	4.09815	0.757989	84.2854	4.28259e-20	7.57109e-19	17.1264
TREML1	4.09699	1.56392	151.634	7.61822e-35	2.62234e-33	17.1126
CISH	4.0881	7.13652	3265.63	0	0	17.0075
CD40LG	4.05276	9.27839	5350.93	0	0	16.596
IL4	4.04023	-1.27921	18.9181	1.36453e-05	7.49279e-05	16.4524
TLR3	4.03343	-0.613567	22.3719	2.2464e-06	1.35939e-05	16.3751
AREG	4.02687	1.50008	127.012	1.84672e-29	5.11457e-28	16.3008
BHLHE40	3.99714	6.33959	2543	0	0	15.9683
ST14	3.97421	-0.206331	31.247	2.27202e-08	1.71442e-07	15.7166
SLC8A3	3.96719	-1.32984	17.3194	3.15949e-05	0.000166258	15.6402
PRRX2	3.96712	-1.32984	18.0627	2.1375e-05	0.000114765	15.6395
FGL2	3.94417	3.5412	529.756	3.19185e-117	4.15252e-115	15.3927
TUBB1	3.94147	5.81908	1885.06	0	0	15.3639
HLA-DRA	3.93503	4.60759	968.39	1.33421e-212	3.8031e-210	15.2954
IRF8	3.92343	6.7749	2653.68	0	0	15.1729
MANSC4	3.91585	-0.254426	39.8051	2.80605e-10	2.51366e-09	15.0935
PTX3	3.89063	-1.38231	13.3307	0.000261092	0.00120081	14.8319
RASSF8	3.89004	-1.38231	15.7152	7.36294e-05	0.000368932	14.8259
LOC283194	3.88961	-1.38231	12.1493	0.00049106	0.00215385	14.8214
CXCL8	3.88957	2.81275	325.017	1.16956e-72	9.15758e-71	14.821
PTGS1	3.85886	3.17994	419.52	3.10348e-93	3.2669e-91	14.5089
PLD4	3.85133	1.07271	101.966	5.64701e-24	1.20184e-22	14.4333
NLRP6	3.84778	5.20511	1284.85	2.21222e-281	8.76902e-279	14.3979
MYL9	3.84129	0.907594	92.2782	7.53092e-22	1.45287e-20	14.3332
LINC00892	3.82544	0.0127238	47.718	4.9215e-12	5.10022e-11	14.1766
NCMAP	3.82324	-0.329731	35.1905	2.98972e-09	2.43846e-08	14.155
MET	3.80893	-1.43676	15.6926	7.4514e-05	0.000373217	14.0153
C6orf25	3.7941	2.93596	358.778	5.19641e-80	4.48394e-78	13.8719
HIC1	3.7817	3.96916	534.031	3.7493e-118	4.90289e-116	13.7532
SPARC	3.77805	5.00719	1132.34	3.09259e-248	1.01891e-245	13.7185
TNIP3	3.76095	4.04212	640.398	2.73712e-141	4.6292e-139	13.5569
RHOBTB1	3.75976	0.462977	54.9764	1.21989e-13	1.42812e-12	13.5456
MPO	3.74016	0.644472	71.5312	2.72904e-17	4.06774e-16	13.3628
WDR11-AS1	3.72446	-0.409183	31.8956	1.62683e-08	1.24686e-07	13.2182
MAP7D2	3.68844	1.31456	115.609	5.78954e-27	1.44136e-25	12.8923
CD109	3.68619	3.56218	500.846	6.22023e-111	7.69761e-109	12.8722
MAP3K7CL	3.68578	4.57759	789.395	1.09093e-173	2.2685e-171	12.8686
SIK1	3.67753	4.82799	994.156	3.34683e-218	9.64837e-216	12.7952
ADAM19	3.67352	2.93863	341.335	3.26722e-76	2.6566e-74	12.7597
LINC00152	3.66245	2.73465	273.793	1.6913e-61	1.07536e-59	12.6621
FOS	3.65977	6.00738	1684.83	0	0	12.6386
LOC101927746	3.63154	-1.55225	10.6455	0.0011034	0.00453904	12.3938
DUSP2	3.60829	8.66532	3301.78	0	0	12.1956
HLA-DQA1	3.59857	0.696016	74.9897	4.73181e-18	7.40539e-17	12.1137
LINC01115	3.59185	0.0918006	44.3106	2.80197e-11	2.75303e-10	12.0574
HES4	3.58766	2.96516	334.468	1.02265e-74	8.18413e-73	12.0224
ABLIM3	3.58345	0.683304	60.1308	8.87602e-15	1.12419e-13	11.9874
PYCR1	3.57971	2.99122	332.21	3.17264e-74	2.51521e-72	11.9564
PPBP	3.57086	5.54889	1468.04	3.45351886443031e-321	1.53705798683795e-318	11.8833
RSAD2	3.56844	4.8409	881.425	1.07108e-193	2.71723e-191	11.8634
LOC100507144	3.56781	-0.96724	21.8707	2.91661e-06	1.73891e-05	11.8582
PEAR1	3.56006	0.817364	68.6393	1.18222e-16	1.6935e-15	11.7946
NRGN	3.55921	4.04083	514.11	8.09052e-114	1.02114e-111	11.7877
TNF	3.55724	8.56305	3979.58	0	0	11.7716
IL1B	3.55585	0.289293	39.6499	3.03823e-10	2.71207e-09	11.7603
ITGB3	3.5475	3.80949	553.067	2.70843e-122	3.86012e-120	11.6924
EGR1	3.53845	6.44084	2249.26	0	0	11.6193
PF4	3.53768	3.27631	344.779	5.80961e-77	4.83226e-75	11.6131
C5orf52	3.53319	-1.61365	11.8911	0.000564036	0.00244766	11.577
TSPEAR-AS1	3.53282	-1.61365	10.109	0.00147551	0.00592937	11.5741
ANPEP	3.5327	0.793891	73.4778	1.01775e-17	1.56386e-16	11.5731
GP9	3.53152	1.17615	84.9401	3.07537e-20	5.48657e-19	11.5636
NLRP3	3.51096	3.30363	416.55	1.37523e-92	1.43573e-90	11.4
PLXNA4	3.50475	1.98262	174.779	6.69003e-40	2.71551e-38	11.351
BMP6	3.50321	0.90758	80.6663	2.67244e-19	4.51079e-18	11.3389
TMEM45B	3.50258	3.01681	324.975	1.19457e-72	9.32462e-71	11.3339
SLC27A2	3.49304	0.432906	59.1214	1.4824e-14	1.85897e-13	11.2592
MAGI2-AS3	3.49298	0.432912	57.5815	3.24261e-14	3.97016e-13	11.2588
SLC7A11	3.49264	0.432902	45.8284	1.29076e-11	1.30355e-10	11.2561
TNFAIP2	3.47032	1.33095	108.516	2.07217e-25	4.76167e-24	11.0834
SLC7A5	3.4573	8.36582	3899.22	0	0	10.9838
PTGER2	3.4405	3.63673	461.607	2.14871e-102	2.44442e-100	10.8566
CA6	3.43327	4.93609	930.821	1.9577e-204	5.3403e-202	10.8023
CYP2F1	3.42858	-1.67779	9.56949	0.00197838	0.00775845	10.7672
EGF	3.42842	-1.67779	10.4774	0.00120842	0.00493821	10.766
COL19A1	3.42827	-1.67779	9.56417	0.00198411	0.00777855	10.7649
CPA3	3.42821	-1.67779	9.57723	0.00197006	0.0077306	10.7645
ARHGAP6	3.42143	-0.645281	25.8015	3.78395e-07	2.51955e-06	10.7141
C2orf88	3.4194	2.67151	212.148	4.66921e-48	2.30006e-46	10.699
PF4V1	3.40439	-0.32974	32.9661	9.37789e-09	7.33151e-08	10.5883
BTLA	3.40399	5.41796	1185.37	9.22258e-260	3.3424e-257	10.5853
SIGLEC10	3.3927	-1.09278	18.7662	1.4776e-05	8.08569e-05	10.5028
RAB31	3.37922	2.04858	174.139	9.23142e-40	3.73512e-38	10.4051
EGR4	3.35381	2.53648	231.977	2.20913e-52	1.18988e-50	10.2235
MYLK	3.34523	1.90252	153.375	3.17135e-35	1.10971e-33	10.1628
PADI4	3.34263	0.63127	57.2915	3.75775e-14	4.57983e-13	10.1445
IRF4	3.33546	8.54689	3790.52	0	0	10.0943
MIR1204	3.33479	-0.710877	23.8359	1.04905e-06	6.6252e-06	10.0896
LOC101928489	3.31513	-1.74491	9.80248	0.00174277	0.00691551	9.95301
FAM212B-AS1	3.31507	-1.7449	8.08762	0.00445686	0.0161708	9.95259
TAGLN3	3.31504	-1.74491	9.8086	0.00173698	0.00689491	9.95237
G0S2	3.31495	-1.74491	10.1353	0.00145455	0.00585258	9.95175
GP5	3.31379	2.81557	285.687	4.32766e-64	2.92769e-62	9.94376
CXCL2	3.31133	-0.137075	27.5808	1.50668e-07	1.04843e-06	9.92681
NCF4	3.303	-0.409188	30.3136	3.67547e-08	2.7145e-07	9.86966
CST3	3.2807	2.47132	204.807	1.86575e-46	8.88034e-45	9.71829
C15orf26	3.26295	-1.18299	16.0736	6.09264e-05	0.000308204	9.59945
LENG9	3.26292	-1.18299	16.7048	4.367e-05	0.000225084	9.59924
RTN1	3.26264	-1.18299	14.7206	0.000124675	0.000603603	9.59738
SOCS3	3.24527	6.8851	2262.14	0	0	9.48252
ZNF165	3.24319	5.67263	1304.99	9.30786e-286	3.80857e-283	9.46885
CTLA4	3.23367	4.71543	809.082	5.72053e-178	1.28429e-175	9.40657
SELP	3.23135	1.38691	104.801	1.35042e-24	2.96356e-23	9.39148
CPAMD8	3.21614	1.72769	132.114	1.413e-30	4.09672e-29	9.29298
SLA	3.20427	8.77173	3823.5	0	0	9.2168
OSM	3.19987	2.1902	179.729	5.55495e-41	2.32547e-39	9.18878
SPAG4	3.19464	1.64482	119.06	1.0159e-27	2.5954e-26	9.15548
FRMD4B	3.1945	3.83124	286.083	3.54787e-64	2.41303e-62	9.15461
MIR24-2	3.19221	-1.8153	8.98434	0.00272303	0.0103616	9.14011
CD300C	3.19216	-1.8153	7.54631	0.0060133	0.0212024	9.1398
SEC14L5	3.19208	-1.8153	8.97913	0.0027308	0.0103849	9.13931
CLU	3.19198	4.01795	509.014	1.03918e-112	1.29231e-110	9.13866
AQP7	3.19145	-1.8153	6.64416	0.00994816	0.0334094	9.1353
SOCS1	3.18574	5.62909	1146.09	3.17789e-251	1.08946e-248	9.09918
PDE4A	3.1712	2.2943	170.559	5.58532e-39	2.19001e-37	9.00795
MEIS1	3.15475	0.851819	57.1196	4.10094e-14	4.9826e-13	8.90584
GAS2L1	3.15457	1.5429	93.4081	4.25497e-22	8.31621e-21	8.90474
ITGB5	3.15289	1.73387	97.8518	4.50898e-23	9.26972e-22	8.89436
ITGA2B	3.1508	3.74796	404.604	5.47862e-90	5.53733e-88	8.88145
CMAHP	3.13179	4.62402	664.58	1.50802e-146	2.60251e-144	8.7652
MIR4734	3.12023	-1.27921	11.6198	0.00065253	0.00280007	8.69527
ANKRD18DP	3.11643	-0.552167	23.5297	1.22997e-06	7.69309e-06	8.67241
IL2RB	3.10637	8.54938	3630.3	0	0	8.61214
NFKBID	3.09716	9.4773	3088.73	0	0	8.5573
POTEE	3.09177	-0.889245	15.2834	9.25275e-05	0.000458463	8.52539
SDS	3.09137	-0.889237	17.5288	2.8299e-05	0.000149816	8.52303
GFI1B	3.08974	1.00273	76.4979	2.20443e-18	3.49963e-17	8.51342
SLAMF1	3.08431	7.78915	2980.78	0	0	8.48144
DTHD1	3.07961	0.0917835	35.5164	2.52914e-09	2.08182e-08	8.45383
SNX33	3.07169	3.55326	409.947	3.765e-91	3.86697e-89	8.4076
ELOVL7	3.06411	1.3947	97.8749	4.45674e-23	9.16975e-22	8.36352
BSPRY	3.06025	0.6575	59.1645	1.45028e-14	1.82049e-13	8.34114
C20orf166-AS1	3.05786	-1.88931	8.00358	0.00466849	0.0168855	8.32735
INGX	3.05784	-1.88931	7.67538	0.00559793	0.0199206	8.32722
C1orf95	3.05779	-1.88931	6.97503	0.00826548	0.0282826	8.32699
CEBPE	3.05774	-1.8893	8.00506	0.00466468	0.0168741	8.32669
MYO16	3.05748	-1.88931	6.97663	0.00825809	0.0282649	8.32516
TAL1	3.05539	0.0724212	30.0028	4.31429e-08	3.16694e-07	8.3131
S100A9	3.04332	-1.32985	13.6045	0.000225642	0.00104976	8.24385
WDR86-AS1	3.04332	-1.32985	13.6014	0.00022602	0.00105132	8.24385
SERPINA1	3.04324	-1.32985	12.5436	0.000397561	0.00177347	8.24341
SNCA	3.037	1.29792	88.7559	4.46659e-21	8.2831e-20	8.20783
PDGFC	3.03289	-0.355744	26.9006	2.14188e-07	1.46818e-06	8.18448
WDFY4	3.02804	0.950646	47.3172	6.03803e-12	6.22678e-11	8.15699
SLC35E4	3.02141	4.92907	782.242	3.91693e-172	8.07875e-170	8.11962
HIST1H3H	3.01737	1.28113	90.4999	1.84983e-21	3.49169e-20	8.09689
SLC2A5	3.00571	0.0328782	37.0653	1.14239e-09	9.70571e-09	8.03172
PTGER4	2.96779	8.5089	3357.7	0	0	7.82339
TNS1	2.96301	-0.409194	25.0597	5.55838e-07	3.62868e-06	7.79747
P2RY1	2.96283	-0.40919	25.2227	5.10773e-07	3.34481e-06	7.79651
PSORS1C3	2.96209	-1.38232	11.4998	0.000696047	0.00296973	7.79254
ATF3	2.96179	2.23008	166.557	4.18036e-38	1.58998e-36	7.7909
OBSL1	2.96167	-1.38232	10.7001	0.00107132	0.0044178	7.79023
TNFRSF9	2.94032	2.96236	208.548	2.8488e-47	1.38186e-45	7.6758
SH2D2A	2.93948	5.92322	1373.48	1.2185e-300	5.23936e-298	7.67136
MFAP3L	2.93898	1.54987	104.91	1.27813e-24	2.80979e-23	7.66868
HBB	2.93565	1.21198	73.8317	8.50707e-18	1.31195e-16	7.65102
TNFRSF13C	2.92649	-0.436678	24.9179	5.98239e-07	3.88649e-06	7.6026
GZMK	2.91548	2.58508	175.015	5.94346e-40	2.41634e-38	7.54479
DNASE1L3	2.90991	-1.96731	6.33542	0.011835	0.0390318	7.5157
TNFRSF8	2.90991	-1.96731	6.33662	0.011827	0.0390164	7.5157
ANXA2P1	2.90972	-1.96731	6.84547	0.00888664	0.0301679	7.5147
NLRP14	2.90969	-1.96732	6.33388	0.0118453	0.0390569	7.51456
PRTN3	2.90965	-1.96731	6.33654	0.0118275	0.0390164	7.51436
DYTN	2.90962	-1.96731	6.84893	0.00886944	0.0301257	7.51422
SLC22A7	2.90962	-1.96731	6.8479	0.00887457	0.030135	7.51422
DDX11L1	2.90962	-1.96731	6.8467	0.00888049	0.0301511	7.51422
CDKN2B	2.90958	-1.96731	6.84817	0.00887321	0.0301345	7.51399
CDRT15P1	2.90943	-1.96731	6.33525	0.0118362	0.0390318	7.51322
LINC00989	2.90076	0.402175	46.1348	1.1039e-11	1.1193e-10	7.46821
LGALS3	2.89601	2.01337	107.313	3.80101e-25	8.60963e-24	7.44366
ROCK1P1	2.89421	2.05345	130.436	3.28984e-30	9.41985e-29	7.43435
LRRC25	2.87596	-1.43677	10.9947	0.00091374	0.00381826	7.3409
KCTD15	2.87596	-1.43677	11.0019	0.000910168	0.00380522	7.34089
SLC38A3	2.87581	-1.43677	11.1753	0.000828925	0.00348855	7.34015
CMTM5	2.86896	0.0917638	29.6871	5.07713e-08	3.70546e-07	7.30537
HLA-DRB1	2.85401	3.22652	249.132	4.01388e-56	2.31955e-54	7.23005
KANK1	2.84904	5.57312	1009.98	1.21554e-221	3.62789e-219	7.20522
SMOX	2.84057	2.12577	133.18	8.25593e-31	2.40189e-29	7.16305
SPI1	2.84003	0.695979	41.8735	9.73729e-11	9.10525e-10	7.16033
B3GNT5	2.83809	1.05301	71.8472	2.32523e-17	3.48221e-16	7.15072
LOC101927482	2.83406	5.1127	740.997	3.63867e-163	7.10071e-161	7.1308
TNFSF9	2.82858	1.72763	113.92	1.35689e-26	3.30355e-25	7.10375
PNMAL2	2.81919	0.0527645	27.8362	1.3203e-07	9.24246e-07	7.05767
LRRIQ3	2.81136	-0.522422	17.9205	2.30332e-05	0.000123302	7.01945
ACE	2.79887	-1.09279	13.0359	0.000305584	0.00138832	6.95895
RORC	2.79557	0.75791	54.5428	1.52096e-13	1.76672e-12	6.94304
LILRB2	2.78434	-1.49336	9.93962	0.00161759	0.00646246	6.88923
TMEM132E	2.7843	-1.49336	9.94294	0.00161468	0.00645285	6.88904
OCLN	2.78426	-1.49336	9.83721	0.00171017	0.00679807	6.88882
GADD45A	2.7793	5.80265	1177.92	3.84091e-258	1.35334e-255	6.8652
FRMD3	2.75804	1.45578	90.2118	2.13978e-21	4.02702e-20	6.76478
TNFRSF1B	2.74139	8.83928	2802.26	0	0	6.68713
THBS1	2.7403	1.7942	112.699	2.51145e-26	6.07369e-25	6.68211
ACRBP	2.7313	2.17658	114.452	1.03742e-26	2.54776e-25	6.64055
LPL	2.72994	-0.582546	16.7065	4.36308e-05	0.000224928	6.63429
TSPAN33	2.7269	3.37641	301.887	1.27858e-67	9.18873e-66	6.6203
FSTL1	2.7075	0.3708	37.5001	9.1406e-10	7.8473e-09	6.53189
PTGDS	2.70514	-0.851771	15.1863	9.74064e-05	0.000480853	6.52122
DDIT4	2.70491	8.01215	2226.24	0	0	6.52017
CYP4F35P	2.70484	-0.851768	17.1805	3.39907e-05	0.000177942	6.51985
CXCL3	2.70473	-0.851771	14.9676	0.000109372	0.000534617	6.51937
STARD8	2.70464	-0.851761	14.4339	0.000145166	0.000695454	6.51896
IL2RA	2.70214	6.49785	1608.09	0	0	6.50767
HAVCR2	2.68895	2.95435	236.411	2.38356e-53	1.30601e-51	6.44846
MYCBPAP	2.68749	0.354852	39.0979	4.03068e-10	3.54926e-09	6.44191
CERCAM	2.68654	-1.55226	8.68945	0.00320057	0.0119901	6.43769
FLJ31356	2.68644	-1.55226	8.11813	0.00438248	0.0159328	6.43725
ANKDD1B	2.68637	-1.55226	9.06828	0.00260081	0.00993975	6.43693
LIPH	2.6863	-1.55226	9.07688	0.00258861	0.00989759	6.4366
CYP1B1	2.68027	1.65131	58.8681	1.68606e-14	2.10294e-13	6.40978
SNORD88B	2.66624	-0.230214	24.4806	7.50637e-07	4.8271e-06	6.34771
HBA2	2.66345	-1.183	11.9968	0.000532912	0.00232253	6.33545
HLA-DQB2	2.66332	-1.183	11.0737	0.000875617	0.00367045	6.33488
LAMC1	2.66331	-1.183	12.8261	0.000341813	0.00153995	6.33484
IL1RL1	2.66328	-1.183	11.8887	0.000564762	0.00244998	6.33472
CLCN4	2.65058	-0.889248	13.2826	0.000267883	0.00122914	6.27921
RASGRP3	2.64961	3.80764	344.979	5.25544e-77	4.39652e-75	6.27496
YBX3	2.6461	5.56517	704.979	2.47119e-155	4.47797e-153	6.25974
ZSCAN12P1	2.6455	1.99798	118.265	1.51707e-27	3.8257e-26	6.25711
JAG1	2.64351	-0.645304	16.929	3.88033e-05	0.000201515	6.24851
HLA-DPB1	2.63495	3.74155	343.075	1.36519e-76	1.12446e-74	6.21153
SECTM1	2.62937	2.57815	178.103	1.25805e-40	5.2235e-39	6.18756
PHLDB1	2.62114	4.53676	545.521	1.18675e-120	1.60998e-118	6.15235
FMO4	2.6058	0.695941	39.8928	2.6829e-10	2.40759e-09	6.08727
PTGS2	2.59758	-0.677723	17.2782	3.22874e-05	0.000169586	6.05272
CYBB	2.5949	-0.92773	13.7473	0.000209116	0.000978434	6.04149
SYTL4	2.59049	-1.23031	9.72937	0.00181347	0.00716492	6.02302
CCL3	2.58906	1.42554	75.5396	3.58158e-18	5.64005e-17	6.01708
ZNF215	2.58684	0.492368	42.7832	6.11541e-11	5.81491e-10	6.00781
RYR2	2.58133	-1.61366	8.24561	0.00408506	0.0149717	5.98492
SNX7	2.58122	-1.61366	7.85301	0.0050736	0.0182235	5.98444
TMEM88	2.57982	0.918399	57.2823	3.77547e-14	4.59817e-13	5.97863
LYZ	2.57883	1.74605	99.5082	1.95349e-23	4.08221e-22	5.97454
CSF3R	2.56739	-0.304222	22.3342	2.29095e-06	1.38313e-05	5.92737
ALOX5	2.56698	1.29786	73.3527	1.08434e-17	1.66014e-16	5.92569
CTTN	2.56591	1.55682	81.1817	2.05895e-19	3.50325e-18	5.92129
PRKAR2B	2.56193	4.32111	405.552	3.40611e-90	3.45638e-88	5.90495
POU2AF1	2.55295	2.12569	110.606	7.21687e-26	1.69523e-24	5.86832
SOCS2	2.55104	5.36366	827.531	5.579e-182	1.29847e-179	5.86058
YBX3P1	2.54996	-0.00778551	22.5737	2.02237e-06	1.23094e-05	5.85617
CMPK2	2.54769	4.82211	611.279	5.89672e-135	9.46797e-133	5.84699
GNG2	2.53546	7.48665	2053.92	0	0	5.7976
DUSP5	2.5336	4.14978	343.187	1.29082e-76	1.06667e-74	5.79015
LTBP1	2.52933	0.950598	50.1384	1.43272e-12	1.55527e-11	5.77302
LINC00515	2.52554	1.2641	69.0685	9.51021e-17	1.37082e-15	5.7579
ZBTB32	2.52212	1.96681	107.444	3.55733e-25	8.07932e-24	5.74425
ENPP3	2.51322	-1.27923	10.0345	0.00153638	0.00615642	5.70893
TRIB1	2.50506	2.20793	100.318	1.29799e-23	2.72814e-22	5.67675
ARHGAP18	2.49661	1.49992	81.2573	1.98167e-19	3.37403e-18	5.64357
PSAT1	2.4947	4.30549	433.456	2.87515e-96	3.13046e-94	5.63613
MATK	2.49406	2.256	125.493	3.96929e-29	1.08627e-27	5.63359
SPRY1	2.49167	3.00379	171.007	4.45996e-39	1.75418e-37	5.62431
C10orf54	2.48772	8.33003	2171.09	0	0	5.60889
SLC1A5	2.48359	6.82583	1136.64	3.5916e-249	1.19888e-246	5.59289
GNG4	2.47989	-0.206374	21.5222	3.49765e-06	2.06834e-05	5.57853
ZNF781	2.47937	1.66425	81.0091	2.2468e-19	3.80755e-18	5.57653
KYNU	2.47625	-1.0079	10.1702	0.00142726	0.0057528	5.56448
VEPH1	2.47604	-1.00791	11.9553	0.000544928	0.00237001	5.56368
ZNF112	2.46799	-1.67779	6.22031	0.0126293	0.0413623	5.53271
PPM1J	2.46797	-1.6778	6.97613	0.00826042	0.0282691	5.53263
GNAZ	2.46579	1.52151	80.985	2.27432e-19	3.85161e-18	5.52429
PCSK6	2.46479	0.670421	21.43	3.66979e-06	2.16358e-05	5.52047
FES	2.45647	0.961149	54.8814	1.28024e-13	1.4967e-12	5.48872
KRT72	2.44935	5.72683	808.548	7.47634e-178	1.66375e-175	5.46169
CXCR3	2.44779	4.0539	399.096	8.66364e-89	8.58547e-87	5.4558
MMD	2.44707	4.70223	491.084	8.2792e-109	9.95426e-107	5.45308
GRAMD4	2.43154	5.55789	807.595	1.20447e-177	2.65706e-175	5.39469
LINC01136	2.42848	0.0328479	25.5615	4.28513e-07	2.83763e-06	5.38326
TREML2	2.42672	2.80949	171.395	3.668e-39	1.44718e-37	5.37669
VWF	2.42397	-0.409212	18.9135	1.3678e-05	7.50915e-05	5.36647
MYC	2.42219	9.46533	2097.1	0	0	5.35984
CCL4	2.39749	3.08342	210.838	9.01668e-48	4.42445e-46	5.26887
GNA15	2.39603	1.86346	68.676	1.16043e-16	1.66322e-15	5.26354
GPRC5B	2.38501	1.74603	90.9062	1.50649e-21	2.86064e-20	5.22346
STON2	2.38405	0.521224	36.0039	1.9692e-09	1.63578e-08	5.22
HLA-DQA2	2.37739	-0.137103	24.0257	9.50591e-07	6.03492e-06	5.19597
RTN4RL1	2.36944	0.220498	20.1194	7.27544e-06	4.13557e-05	5.16741
SH3BGRL2	2.36912	3.16123	195.364	2.14533e-44	9.7361e-43	5.16627
CRIP2	2.36117	6.4969	1058.79	2.99759e-232	9.16214e-230	5.13785
ADTRP	2.34812	7.09871	1612.24	0	0	5.09159
MME	2.34685	-0.464727	14.0455	0.000178439	0.000842668	5.08714
MYCL	2.3465	0.202795	28.2326	1.07575e-07	7.59343e-07	5.08588
F2RL3	2.34603	-1.0928	11.5074	0.000693194	0.00295905	5.08425
POTEI	2.34603	-1.38233	7.49215	0.00619687	0.02178	5.08424
MYO7B	2.346	-1.0928	9.36919	0.00220663	0.00857406	5.08412
MIR23A	2.34594	-1.38233	8.10782	0.00440748	0.0160053	5.08393
CCR5	2.34556	-1.38232	8.10395	0.0044169	0.0160373	5.08258
KLHL7-AS1	2.34555	-1.38232	7.603	0.00582713	0.0206548	5.08254
INTS4L2	2.34532	-1.74491	5.9716	0.0145381	0.0470009	5.08173
RIBC2	2.34516	-1.74492	5.97351	0.0145223	0.0469561	5.08117
KRT73	2.34512	5.27843	563.795	1.25653e-124	1.8426e-122	5.08103
C17orf107	2.33218	0.863092	40.5686	1.89832e-10	1.73045e-09	5.03564
CSF2RB	2.32987	1.58441	78.4861	8.05648e-19	1.32032e-17	5.0276
FAM149A	2.32744	1.41015	63.676	1.46662e-15	1.98118e-14	5.01914
RRAD	2.32482	1.21191	43.5567	4.11856e-11	3.98033e-10	5.01002
PARVB	2.32269	1.10155	53.3733	2.75825e-13	3.14207e-12	5.00265
PI16	2.31959	0.918374	39.4888	3.29948e-10	2.93289e-09	4.99189
ACTG1	2.30789	10.036	1833.64	0	0	4.95159
CD86	2.30612	-0.493295	17.0823	3.57944e-05	0.000186884	4.94551
PTPN22	2.30373	6.60694	1221.23	1.48475e-267	5.62188e-265	4.93734
PROS1	2.29943	-0.677737	15.0469	0.000104872	0.000514403	4.92263
ZNF521	2.29022	-0.889256	12.6886	0.000367888	0.00164952	4.89132
LINC01353	2.2857	1.07259	41.9454	9.38564e-11	8.78938e-10	4.876
DACT1	2.28441	5.13283	594.115	3.1899e-131	4.93442e-129	4.87164
TRPC5OS	2.27675	-1.13721	8.77785	0.00304911	0.011475	4.84584
TNS3	2.2765	-1.1372	7.40204	0.00651499	0.0228002	4.845
TPM4	2.26623	8.07999	1952.31	0	0	4.81064
PDE4B	2.25602	7.07796	1405.83	1.13527e-307	4.96564e-305	4.77672
ZNF658B	2.25414	-1.43678	7.96722	0.0047632	0.017206	4.7705
BHLHE40-AS1	2.2541	-1.43678	7.55167	0.00599545	0.0211513	4.77037
PAX8	2.25405	-1.43678	7.96434	0.00477079	0.0172236	4.7702
UPK3BL	2.25398	-1.43678	7.55676	0.00597854	0.0211033	4.76998
RAB36	2.24194	0.322392	24.7222	6.62155e-07	4.28416e-06	4.73034
ERCC6L	2.24133	1.99276	91.6752	1.02135e-21	1.95552e-20	4.72832
GNG8	2.23554	1.03303	49.5574	1.92649e-12	2.06129e-11	4.70938
LINC00092	2.23177	-0.927726	7.97069	0.00475409	0.0171804	4.6971
C10orf128	2.22944	-0.114743	20.978	4.64596e-06	2.70143e-05	4.68952
RGS1	2.22637	5.43072	554.866	1.09989e-122	1.58541e-120	4.67955
PSMA8	2.22166	-0.552195	15.0941	0.000102285	0.000502587	4.6643
EML1	2.2168	0.477697	31.049	2.51592e-08	1.89227e-07	4.64861
CD248	2.21106	2.51838	134.386	4.49923e-31	1.32568e-29	4.63015
NHSL2	2.20345	-1.18301	9.34156	0.00224015	0.00868966	4.60578
LOC100132077	2.20312	-1.183	8.19907	0.00419118	0.0153229	4.60475
LGALS17A	2.20066	-0.744863	10.5907	0.0011366	0.00466728	4.59689
XCL2	2.19846	-0.137116	20.5834	5.70885e-06	3.28184e-05	4.58988
MS4A7	2.19802	-0.1371	15.9042	6.66313e-05	0.000335125	4.58849
IER3	2.19727	3.58913	255.331	1.7878e-57	1.06717e-55	4.5861
LINC01061	2.19637	1.11104	40.8131	1.67503e-10	1.53518e-09	4.58326
NUDT12	2.18676	0.370762	29.8367	4.7001e-08	3.44118e-07	4.55282
SYTL3	2.18633	6.29885	798.413	1.19407e-175	2.56714e-173	4.55147
LOC100287036	2.18209	-0.279153	13.6799	0.000216758	0.00101158	4.53809
NME1	2.182	2.5148	129.399	5.54544e-30	1.57011e-28	4.53782
MIR650	2.18144	-0.279151	18.6681	1.55561e-05	8.48875e-05	4.53605
DPP4	2.17552	6.25362	1059.5	2.09956e-232	6.49557e-230	4.51749
TNFSF8	2.17551	5.98307	866.563	1.82299e-190	4.53406e-188	4.51746
PLAU	2.17047	-0.967264	8.71015	0.00316443	0.0118685	4.50171
HLA-DPA1	2.16758	4.1951	324.903	1.2386e-72	9.6387e-71	4.49269
FLJ42393	2.16471	0.733391	36.5879	1.45936e-09	1.22672e-08	4.48376
ARID5B	2.16314	7.03097	1064.4	1.80889e-233	5.73621e-231	4.4789
KRT2	2.16153	0.918358	41.8665	9.77208e-11	9.13441e-10	4.47389
TNFSF12	2.15641	3.45881	185.528	3.01033e-42	1.30101e-40	4.45806
HAGLR	2.15627	-1.49337	6.91405	0.00855213	0.0291694	4.4576
PRKG1	2.15606	-1.49337	6.4392	0.0111629	0.0370427	4.45697
CD84	2.15036	5.22526	559.576	1.03949e-123	1.51556e-121	4.43938
PFKFB2	2.1475	4.11665	340.539	4.86974e-76	3.93441e-74	4.43059
VAV3	2.14716	4.3062	227.421	2.17686e-51	1.15052e-49	4.42955
LAYN	2.14586	1.22072	49.1872	2.32664e-12	2.47068e-11	4.42555
FAM66D	2.14455	0.0527344	21.9076	2.86105e-06	1.70781e-05	4.42154
REL	2.14169	8.17888	1859.76	0	0	4.41279
GFOD1	2.14104	2.93279	154.437	1.85842e-35	6.56634e-34	4.4108
PHLDA1	2.13927	5.58647	696.616	1.62749e-153	2.90759e-151	4.40539
IGF2BP3	2.13597	0.148328	24.9722	5.8164e-07	3.78933e-06	4.39532
MIR7848	2.13566	1.47055	55.4696	9.4916e-14	1.11989e-12	4.39437
CPT1B	2.13216	-0.613599	13.5534	0.000231866	0.00107575	4.38375
MAP3K8	2.12896	5.03246	479.346	2.96565e-106	3.49933e-104	4.37403
BCL2L14	2.12677	-1.23032	7.34229	0.00673509	0.0234669	4.3674
OVOL1	2.12635	-1.23032	8.64009	0.00328845	0.01229	4.36611
ATP9A	2.11707	0.0328362	20.1674	7.09502e-06	4.03935e-05	4.33811
PAX8-AS1	2.11121	2.77376	137.477	9.48388e-32	2.90225e-30	4.32054
STAMBPL1	2.1091	3.79106	266.893	5.3948e-60	3.32994e-58	4.31423
MGLL	2.10744	0.817247	38.5845	5.24325e-10	4.58044e-09	4.30926
OAS1	2.09699	2.6647	134.831	3.59521e-31	1.06675e-29	4.27817
DOCK5	2.09481	-0.815258	11.876	0.000568611	0.00246499	4.27171
CD69	2.08986	9.1819	1681.73	0	0	4.25706
CD68	2.08859	1.61818	45.9761	1.19702e-11	1.21178e-10	4.25332
LAG3	2.08815	4.51304	347.598	1.41311e-77	1.19497e-75	4.25202
RASAL1	2.08417	1.26405	50.8465	9.98768e-13	1.0945e-11	4.2403
AVPI1	2.08397	2.33527	97.9447	4.30235e-23	8.86647e-22	4.23973
GK	2.0814	3.9024	269.788	1.26189e-60	7.88497e-59	4.23217
CPXM1	2.07384	0.370745	27.6637	1.44345e-07	1.00684e-06	4.21006
RASD2	2.07257	-0.355778	13.8594	0.000197011	0.000925551	4.20636
USP18	2.05369	3.076	114.025	1.28663e-26	3.13851e-25	4.15167
GADD45B	2.05226	7.90217	1468.92	2.22329540628561e-321	1.00719234429905e-318	4.14755
TDRP	2.05222	0.354809	25.6657	4.05981e-07	2.69556e-06	4.14744
ST3GAL5	2.04775	4.59697	395.507	5.23548e-88	5.08884e-86	4.13462
C1orf186	2.0453	-1.27924	7.37964	0.00659662	0.0230269	4.12759
LINC00563	2.04505	-1.27923	7.37035	0.00663081	0.0231385	4.12689
PDLIM1	2.04295	1.71508	52.4467	4.42094e-13	4.9714e-12	4.12088
NT5E	2.04116	3.0784	164.003	1.51068e-37	5.63596e-36	4.11577
P2RY8	2.03998	2.88075	137.27	1.05242e-31	3.2013e-30	4.1124
LOC339059	2.03874	-0.851784	10.9303	0.000946052	0.00394225	4.10887
C9orf66	2.03874	-0.85179	10.1647	0.00143157	0.00576875	4.10886
STOX1	2.03809	2.68399	119.027	1.03308e-27	2.63398e-26	4.10701
GATA1	2.03669	-0.677749	9.68437	0.00185842	0.00732198	4.10303
LRFN4	2.03262	-0.137118	18.5474	1.65732e-05	9.00117e-05	4.09147
LOC100507091	2.03015	0.338668	18.4523	1.74214e-05	9.43762e-05	4.08448
TBX21	2.02565	3.16105	180.17	4.44917e-41	1.86873e-39	4.07177
TNFSF4	2.01595	1.1669	45.4214	1.58893e-11	1.59075e-10	4.04446
ANKRD20A5P	2.01305	1.95085	77.6951	1.2024e-18	1.94168e-17	4.03636
SMKR1	2.00678	0.237977	21.3684	3.78963e-06	2.22854e-05	4.01885
PLAT	2.00051	0.961092	35.2512	2.89808e-09	2.3686e-08	4.0014
ZBTB16	1.99798	3.2173	169.226	1.09199e-38	4.24886e-37	3.99441
IGF2BP2	1.99747	-0.279148	12.7272	0.000360372	0.00161724	3.99299
HRH2	1.99676	2.83255	140.064	2.57817e-32	8.0648e-31	3.99104
SEMA4A	1.99373	1.23818	47.3618	5.90216e-12	6.09409e-11	3.98266
MTHFD2	1.99209	5.84376	719.446	1.76686e-158	3.27178e-156	3.97812
ELK2AP	1.98689	-0.710915	10.4639	0.00121728	0.00496723	3.96382
USP2	1.98073	-0.889264	8.40962	0.0037324	0.0138008	3.94692
FAM13A	1.98011	4.17798	312.73	5.55371e-70	4.15611e-68	3.94524
AC093375.1	1.97951	-0.889265	6.5429	0.0105304	0.0351738	3.94359
VIL1	1.97944	0.129683	11.3003	0.00077493	0.00327435	3.9434
COL1A1	1.97846	3.12384	152.388	5.21119e-35	1.80605e-33	3.94071
MSC	1.97163	-1.09281	8.09381	0.00444166	0.0161179	3.9221
RNF125	1.96823	5.7246	621.602	3.35183e-137	5.48597e-135	3.91289
SEPT7P9	1.96167	-0.304252	15.9123	6.63449e-05	0.000333751	3.89512
CDH4	1.95893	-1.32987	6.99586	0.00816984	0.0279855	3.88773
SNORD9	1.95881	-1.32986	6.74161	0.00941894	0.0317963	3.88741
TTC16	1.95479	1.12049	36.7466	1.34528e-09	1.13647e-08	3.87659
HKDC1	1.9531	1.82331	51.0095	9.19211e-13	1.01031e-11	3.87206
NT5M	1.95234	0.817225	34.746	3.7564e-09	3.03491e-08	3.87002
GUCY1B3	1.95185	0.817237	24.3018	8.23622e-07	5.26574e-06	3.86869
ZNF185	1.95133	2.70926	119.057	1.01757e-27	2.59707e-26	3.86732
TMEM2	1.94772	7.14938	314.401	2.40168e-70	1.81334e-68	3.85765
TTC26	1.94727	2.28978	78.2022	9.30162e-19	1.51362e-17	3.85645
NPDC1	1.94361	0.918335	35.2203	2.9444e-09	2.40413e-08	3.84668
P2RX1	1.94019	0.863029	30.7863	2.88061e-08	2.15504e-07	3.83757
F5	1.93973	4.10095	227.162	2.4793e-51	1.30764e-49	3.83634
TNFRSF21	1.93453	-0.744867	10.3554	0.00129094	0.00524334	3.82252
BMS1P5	1.93452	-0.744867	10.3505	0.00129442	0.00525495	3.82252
CSF1	1.93366	2.15348	82.5146	1.04892e-19	1.81887e-18	3.82024
TIAM2	1.93244	0.961085	31.167	2.36756e-08	1.78545e-07	3.81699
CERKL	1.93227	1.72126	63.5576	1.55744e-15	2.09605e-14	3.81655
TNFRSF4	1.92819	3.81598	210.024	1.35722e-47	6.63418e-46	3.80577
LTK	1.92467	-0.329794	13.2841	0.000267667	0.0012286	3.79649
PREX1	1.92433	6.35026	732.823	2.17941e-161	4.1571e-159	3.79562
HMOX1	1.922	0.338658	19.9381	7.99923e-06	4.53076e-05	3.78948
RPL34-AS1	1.91973	-0.927746	9.40813	0.00216026	0.00841062	3.78351
APOBR	1.91961	-0.927745	9.32059	0.00226593	0.00877893	3.78321
RAB3A	1.9163	0.733379	23.4473	1.28383e-06	8.01611e-06	3.77453
TMEM9B-AS1	1.91351	1.67704	61.1263	5.35275e-15	6.87913e-14	3.76724
TNFSF10	1.91186	4.00313	205.045	1.65598e-46	7.89674e-45	3.76294
AP3M2	1.90733	7.13037	1128.72	1.89249e-247	6.15521e-245	3.75113
HIST2H2BE	1.90588	2.80338	111.148	5.49122e-26	1.30072e-24	3.74736
ACOT4	1.89949	1.03299	34.1484	5.10639e-09	4.06604e-08	3.73081
GUCY1A3	1.89911	0.720976	24.401	7.82284e-07	5.01662e-06	3.72983
KIAA1598	1.89895	-0.613613	11.9364	0.000550478	0.00239251	3.72941
IL23A	1.89759	6.12564	801.961	2.02192e-176	4.38412e-174	3.72589
TNRC18	1.89476	3.88987	187.818	9.5205e-43	4.15707e-41	3.7186
PTPN3	1.88609	-0.355786	13.2732	0.000269223	0.00123484	3.69633
F2R	1.88239	1.68344	48.8601	2.7488e-12	2.9056e-11	3.68685
LLGL1	1.88193	3.57173	155.134	1.30891e-35	4.66373e-34	3.68568
CTDSPL	1.87639	1.45565	45.3325	1.66268e-11	1.66e-10	3.67154
RASGRF2-AS1	1.87056	-0.493307	10.6526	0.00109917	0.00452381	3.65675
SERPINF1	1.86887	2.12551	66.4778	3.53852e-16	4.94321e-15	3.65248
GNAL	1.86875	0.863027	27.0445	1.98826e-07	1.36731e-06	3.65216
TNFRSF18	1.8682	1.89124	67.5367	2.06798e-16	2.9162e-15	3.65078
SNORD17	1.86737	-1.38234	5.94094	0.0147932	0.0477021	3.64866
WDR86	1.86726	-1.38234	5.94351	0.0147716	0.0476466	3.64839
MIR4697HG	1.86675	1.81166	44.5051	2.53689e-11	2.50227e-10	3.64709
ZNF285	1.86554	0.695886	18.9306	1.35559e-05	7.44691e-05	3.64405
GP1BA	1.86238	0.805534	31.0284	2.54283e-08	1.91082e-07	3.63606
GRTP1	1.85412	0.851701	22.9607	1.65351e-06	1.01766e-05	3.6153
SNORA80B	1.85094	-0.645327	8.55721	0.00344156	0.0128188	3.60735
SLC2A3	1.84857	8.74012	1142.42	1.98957e-250	6.72979e-248	3.60142
NFE2	1.84445	1.62478	54.9821	1.21631e-13	1.42459e-12	3.59115
MSRB3	1.84155	0.202765	19.6938	9.08946e-06	5.11968e-05	3.58396
CPNE5	1.83034	0.885386	30.1929	3.91138e-08	2.88286e-07	3.5562
SMAD1	1.82955	0.417529	22.5291	2.06983e-06	1.25711e-05	3.55425
FAXDC2	1.825	2.04823	51.4973	7.16962e-13	7.95653e-12	3.54306
BIRC5	1.82483	-0.815267	8.92189	0.00281773	0.0106883	3.54265
HRASLS2	1.82202	-1.18302	6.23759	0.0125067	0.041003	3.53577
DNAI2	1.82186	-1.18302	6.58598	0.0102785	0.0344049	3.53536
RBP5	1.82173	-1.18302	6.58646	0.0102757	0.0344048	3.53505
IGSF9B	1.81598	3.43029	179.374	6.63968e-41	2.77043e-39	3.52099
LOC284454	1.81096	4.13169	254.158	3.22066e-57	1.91346e-55	3.50877
CRTAM	1.80201	3.2194	143.585	4.37847e-33	1.42225e-31	3.48705
BTK	1.80197	0.590871	19.5333	9.88637e-06	5.54393e-05	3.48697
CBFA2T3	1.8003	1.17597	38.2553	6.20677e-10	5.4017e-09	3.48293
MFSD2B	1.80014	-0.677742	7.00235	0.00814027	0.0278917	3.48255
GP6	1.79976	0.863014	30.4181	3.48256e-08	2.5818e-07	3.48163
IFIT1	1.79857	2.59155	93.5429	3.97485e-22	7.77471e-21	3.47874
MED12L	1.79653	-0.0927316	15.6	7.82527e-05	0.000391171	3.47384
HLA-DRB5	1.79611	1.0026	31.7083	1.79152e-08	1.36648e-07	3.47283
TSPAN2	1.79531	4.79781	339.115	9.9442e-76	7.98337e-74	3.4709
NEDD4	1.79192	2.41041	55.4688	9.49542e-14	1.11989e-12	3.46276
PAK3	1.79028	0.166688	17.1613	3.43367e-05	0.000179643	3.45881
GALK1	1.78911	1.92942	57.6161	3.18601e-14	3.90464e-13	3.45601
FAM129B	1.78419	0.851698	29.7468	4.92307e-08	3.59923e-07	3.44425
SLC9B2	1.78334	4.27756	258.364	3.89969e-58	2.35551e-56	3.44223
MYZAP	1.7824	0.577213	21.2876	3.9529e-06	2.31963e-05	3.43998
HIST1H2AC	1.78118	3.37791	163.764	1.70353e-37	6.3461e-36	3.43706
SLCO4A1	1.77762	4.62943	322.132	4.97281e-72	3.82289e-70	3.4286
ZNF883	1.77617	-0.206399	13.0827	0.000298041	0.00135575	3.42515
SOCS2-AS1	1.77055	0.506793	19.0556	1.26965e-05	7.00671e-05	3.41185
CRIP1	1.76873	7.01169	906.714	3.40645e-199	8.90909e-197	3.40754
KIF23	1.76632	-0.851794	8.89777	0.0028552	0.0108207	3.40185
MMP2	1.76511	-0.436728	11.911	0.000558025	0.00242365	3.39901
ATP8B4	1.76453	-0.114771	14.1076	0.000172649	0.000816693	3.39763
PTGIR	1.7593	3.23473	150.437	1.39132e-34	4.73142e-33	3.38535
TTC12	1.75615	3.14478	82.9284	8.50818e-20	1.48244e-18	3.37796
LMNA	1.75414	6.5667	827.242	6.44553e-182	1.48651e-179	3.37326
DUSP3	1.75298	4.44542	271.718	4.79065e-61	3.01573e-59	3.37054
MMRN1	1.75177	-0.329791	9.4582	0.00210208	0.00819919	3.36772
ABI3	1.75021	5.11449	275.569	6.93645e-62	4.47763e-60	3.36408
HCG4B	1.74515	1.89673	49.6963	1.79484e-12	1.92693e-11	3.35229
GRASP	1.74226	6.07985	575.7	3.23161e-127	4.85104e-125	3.34558
EHHADH	1.7404	-1.23033	6.04683	0.0139313	0.0452238	3.34129
RFESD	1.73994	1.68976	47.8905	4.50697e-12	4.68404e-11	3.34021
FAM69B	1.73804	0.604437	21.027	4.52861e-06	2.63803e-05	3.33581
ZNF239	1.73549	2.5881	72.2696	1.87714e-17	2.83123e-16	3.32992
CCDC173	1.73415	-0.582598	8.6461	0.00327762	0.012255	3.32683
PCDHGB6	1.73377	-0.582592	9.00901	0.00268652	0.0102365	3.32597
2018-03-02	1.73236	4.15713	168.62	1.48096e-38	5.73596e-37	3.32271
CAV1	1.72917	0.477646	22.3841	2.23214e-06	1.3518e-05	3.31537
CHI3L2	1.72896	4.19356	243.935	5.45527e-55	3.08229e-53	3.31488
HDGFRP3	1.72885	2.42959	86.0966	1.71358e-20	3.08967e-19	3.31465
XBP1	1.72658	8.08914	1199.16	9.30628e-263	3.42161e-260	3.30943
ARHGEF17	1.7224	-0.464746	10.8834	0.00097029	0.00403265	3.29985
HLA-DOA	1.71745	1.03298	31.6315	1.86381e-08	1.41906e-07	3.28854
FAM153B	1.71418	1.89673	30.3327	3.63931e-08	2.69014e-07	3.2811
PBX1	1.71281	0.40209	20.9489	4.71704e-06	2.74087e-05	3.27799
IFITM5	1.71273	-0.355801	11.7185	0.000618815	0.00266758	3.27781
XAF1	1.71215	4.58292	268.398	2.53576e-60	1.57285e-58	3.27648
NUDT9P1	1.70967	0.110813	16.2612	5.5181e-05	0.000280668	3.27087
SLC1A4	1.70858	3.72707	130.029	4.03915e-30	1.15134e-28	3.26839
NAB2	1.70786	6.04029	458.575	9.8174e-102	1.11186e-99	3.26677
SCAMP5	1.7054	-0.889276	6.91202	0.00856183	0.0291903	3.26118
MEOX1	1.70412	0.184823	17.6386	2.67105e-05	0.000141761	3.2583
FUT7	1.70061	0.840284	25.3005	4.90585e-07	3.22259e-06	3.25037
PPP2R3B	1.69855	0.885393	9.37845	0.00219551	0.00853609	3.24575
FAM153C	1.69763	-0.159865	13.6606	0.000219003	0.00102112	3.24369
CCR6	1.69676	1.32254	39.1934	3.8384e-10	3.38818e-09	3.24172
VASH1	1.69657	2.5146	81.3639	1.87753e-19	3.20101e-18	3.24129
GZMA	1.69076	1.5979	38.4429	5.63782e-10	4.90991e-09	3.22826
EGFL7	1.68993	0.733353	23.0599	1.57028e-06	9.68548e-06	3.22641
LOC100996447	1.68708	0.44789	18.6862	1.54091e-05	8.41397e-05	3.22004
FJX1	1.68539	-0.613626	8.64013	0.00328838	0.01229	3.21628
FHL2	1.68347	0.506807	18.0311	2.17321e-05	0.000116657	3.212
RUVBL1	1.68142	4.43493	258.572	3.51432e-58	2.1278e-56	3.20743
HHEX	1.68038	0.56339	23.1221	1.52034e-06	9.39801e-06	3.20512
MYBL1	1.67715	3.02372	120.487	4.9485e-28	1.2889e-26	3.19795
GEMIN8	1.67285	3.55597	159.228	1.66833e-36	6.06358e-35	3.18843
TM6SF1	1.66778	0.370715	18.3242	1.86323e-05	0.000100743	3.17726
PDP1	1.6675	7.0151	904.144	1.23311e-198	3.19213e-196	3.17663
LGALSL	1.66649	1.46307	24.3635	7.97672e-07	5.10627e-06	3.17442
PCED1B	1.66141	6.93443	845.548	6.75306e-186	1.61621e-183	3.16325
AUTS2	1.66088	1.85762	52.5753	4.1406e-13	4.66236e-12	3.16209
SIAH2	1.65909	7.34853	1000.64	1.30662e-219	3.81007e-217	3.15817
PRG4	1.65906	1.3945	38.0728	6.81541e-10	5.9091e-09	3.15811
FOSB	1.65575	4.71711	282.466	2.17931e-63	1.43603e-61	3.15087
FAM174B	1.65534	2.39095	53.729	2.30145e-13	2.63829e-12	3.14997
NAF1	1.65447	3.98617	153.002	3.82755e-35	1.33564e-33	3.14808
MAMLD1	1.65039	0.851684	25.0858	5.48339e-07	3.58249e-06	3.13918
SYAP1	1.64982	6.90326	796.188	3.63714e-175	7.75383e-173	3.13795
FAM129A	1.64859	3.05365	101.684	6.5129e-24	1.3838e-22	3.13528
ST5	1.64226	-0.927757	6.91464	0.00854929	0.0291671	3.12155
CFH	1.64225	-0.927748	5.93746	0.0148224	0.047774	3.12152
CD3EAP	1.63725	0.695856	19.4454	1.03515e-05	5.78428e-05	3.11073
LINC00476	1.62674	3.19033	107.635	3.2314e-25	7.36544e-24	3.08814
DUSP19	1.62189	0.338642	14.3445	0.000152225	0.000726721	3.07779
ASAP2	1.61961	0.521166	14.1541	0.000168431	0.000798528	3.07291
PRKCQ	1.61741	6.16375	600.967	1.03143e-132	1.6152e-130	3.06823
TFAP4	1.61727	0.961044	28.1204	1.13998e-07	8.02226e-07	3.06795
DUSP18	1.61331	5.47435	381.91	4.77776e-85	4.48915e-83	3.05953
VIM-AS1	1.60872	3.55071	129.487	5.30568e-30	1.50391e-28	3.04981
CD55	1.60689	8.76468	1200.3	5.2581e-263	1.96166e-260	3.04595
SARDH	1.60576	4.06186	196.289	1.34831e-44	6.16311e-43	3.04356
MIR21	1.59888	0.447884	19.2873	1.1245e-05	6.25191e-05	3.02909
TFPI	1.59815	0.386477	15.6719	7.53362e-05	0.000377112	3.02755
EOMES	1.59807	3.3876	131.197	2.24159e-30	6.46215e-29	3.02737
CD8B	1.59573	0.110807	14.9707	0.000109192	0.000533839	3.02247
COQ2	1.5902	3.57155	143.124	5.52345e-33	1.7873e-31	3.0109
ARHGEF3	1.58957	8.14794	1060.64	1.187e-232	3.71767e-230	3.00959
GSN	1.58843	2.18982	54.6328	1.45293e-13	1.68925e-12	3.00723
LOC113230	1.58617	-0.55223	7.22508	0.0071892	0.0249191	3.00251
PALD1	1.58492	0.805491	24.1381	8.96688e-07	5.71416e-06	2.99991
PGAM4	1.58489	1.49248	34.2626	4.81542e-09	3.844e-08	2.99985
STX16-NPEPL1	1.58084	0.604409	19.3906	1.06532e-05	5.93851e-05	2.99144
GLIPR2	1.58033	5.45523	402.509	1.5658e-89	1.5763e-87	2.99038
HIST1H4H	1.58008	-0.815275	7.30865	0.00686234	0.0238742	2.98986
KTN1-AS1	1.58001	-0.815273	7.46614	0.00628702	0.0220694	2.98971
STARD4	1.5759	5.55174	400.095	5.25098e-89	5.24457e-87	2.98122
GPR65	1.57438	5.95004	516.593	2.33266e-114	2.97373e-112	2.97808
FAM229B	1.57152	1.36295	23.474	1.26611e-06	7.90938e-06	2.97218
SMIM5	1.56941	0.84027	23.4797	1.26238e-06	7.88997e-06	2.96783
CENPM	1.56646	0.74561	20.8259	5.02981e-06	2.91394e-05	2.96178
TTC7B	1.56443	0.0126211	12.1615	0.000487865	0.00214203	2.95761
TTC24	1.56417	1.98221	46.9927	7.12505e-12	7.32396e-11	2.95707
DOK3	1.55932	0.535358	19.888	8.2114e-06	4.64678e-05	2.94716
ULBP2	1.55824	1.58425	36.7919	1.31438e-09	1.11185e-08	2.94494
SLFN13	1.55569	3.37179	112.693	2.5197e-26	6.08783e-25	2.93974
ZNF320	1.55518	2.41037	61.092	5.44699e-15	6.99316e-14	2.93869
SLC6A9	1.55458	-0.254523	8.74586	0.00310306	0.0116573	2.93747
MCM6	1.55431	6.38877	618.633	1.48257e-136	2.4095e-134	2.93693
SLAMF6	1.55409	5.39434	310.692	1.54373e-69	1.14511e-67	2.93649
TMEM254	1.553	4.1673	191.68	1.36633e-43	6.04927e-42	2.93427
GAS7	1.54682	0.683114	14.3712	0.000150079	0.000716879	2.92171
LTA	1.54575	6.84746	688.876	7.84674e-152	1.39206e-149	2.91957
LYST	1.54493	7.03575	544.918	1.60502e-120	2.15438e-118	2.9179
SNORD76	1.54408	-0.464752	8.55201	0.00345141	0.0128498	2.91619
CISD3	1.54225	3.52235	109.297	1.39672e-25	3.23593e-24	2.91248
C14orf79	1.54224	0.148284	14.5983	0.000133032	0.00064137	2.91247
LOC101060091	1.54106	0.907383	23.7935	1.07246e-06	6.76629e-06	2.91008
CHSY1	1.5404	6.46831	444.921	9.19245e-99	1.02282e-96	2.90875
ZNF880	1.53933	3.24764	108.657	1.92942e-25	4.43768e-24	2.90659
LOC100129027	1.53837	0.0723264	12.2355	0.000468892	0.0020648	2.90466
SEMA3C	1.53744	-0.582601	8.45688	0.00363666	0.0134743	2.90279
ST8SIA6	1.53738	-0.582604	7.45551	0.00632425	0.0221834	2.90266
EDARADD	1.53562	0.462828	17.0568	3.62788e-05	0.00018914	2.89913
CHST15	1.53536	2.60501	78.2983	8.85989e-19	1.44359e-17	2.89861
AIM1	1.53015	8.00523	1003.27	3.49483e-220	1.03093e-217	2.88817
PTPRN2	1.52583	1.12981	25.1991	5.1707e-07	3.38518e-06	2.87953
MGME1	1.52396	2.96175	91.7544	9.81304e-22	1.88596e-20	2.87579
RAB25	1.52277	-0.182962	10.9976	0.000912322	0.00381359	2.87342
NCR3LG1	1.51875	3.13761	83.8808	5.25525e-20	9.24552e-19	2.86542
JOSD1	1.51641	5.65483	398.043	1.46867e-88	1.44414e-86	2.86079
PARD6A	1.51506	3.85017	141.371	1.33503e-32	4.23886e-31	2.85811
STAT4	1.5148	8.282	968.278	1.41121e-212	3.97788e-210	2.8576
TMOD1	1.50791	-0.382284	9.35548	0.00222319	0.00862916	2.84399
LOC728989	1.50776	-0.382288	8.25004	0.00407512	0.0149417	2.84368
CCDC78	1.50767	-0.382281	8.32034	0.00392036	0.0144243	2.8435
ANXA1	1.50659	8.03776	778.504	2.54571e-171	5.12556e-169	2.84138
VPS37B	1.50568	7.15648	700.744	2.06073e-154	3.70771e-152	2.83959
GIPC3	1.50337	1.81159	39.7699	2.85713e-10	2.5567e-09	2.83504
GBP1	1.50312	6.05541	494.16	1.77309e-109	2.14198e-107	2.83456
TPTEP1	1.50258	0.793699	21.3678	3.79077e-06	2.22869e-05	2.83349
PRNP	1.50151	9.52607	920.49	3.44823e-202	9.30618e-200	2.83139
NPTX2	1.49895	0.745601	18.0077	2.20018e-05	0.00011808	2.82638
ZNF665	1.49855	-0.493329	8.69789	0.00318578	0.0119397	2.82558
HIPK1-AS1	1.49459	-0.114789	8.50926	0.00353344	0.0131177	2.81784
RRS1	1.49137	4.55582	215.139	1.03927e-48	5.15955e-47	2.81157
C1orf204	1.4872	-0.613625	6.5835	0.0102928	0.0344438	2.80345
KCNK5	1.4872	1.50697	25.5366	4.34072e-07	2.87219e-06	2.80344
CTSL	1.48572	5.82844	413.154	7.54541e-92	7.81304e-90	2.80058
HMBS	1.48363	2.76143	79.0811	5.96109e-19	9.83909e-18	2.79652
KLF10	1.4827	8.77121	966.832	2.91054e-212	8.114e-210	2.79471
SEC14L2	1.48132	5.11041	223.436	1.61004e-50	8.31876e-49	2.79205
CYP4V2	1.48042	4.08244	153.605	2.8259e-35	9.90198e-34	2.7903
FSD1L	1.47883	0.0327767	9.95082	0.00160777	0.00642629	2.78723
DERL3	1.47845	1.16682	24.6733	6.79186e-07	4.38988e-06	2.78648
SERHL	1.47645	-0.304275	8.91968	0.00282114	0.010698	2.78263
TKTL1	1.47272	0.237914	10.4381	0.00123442	0.0050323	2.77544
SFXN3	1.47098	5.33688	319.323	2.03358e-71	1.55391e-69	2.77209
SH3BP4	1.46849	0.417481	9.83855	0.00170892	0.00679418	2.76732
CEBPD	1.46521	-0.409258	8.98142	0.00272738	0.010375	2.76103
PPIL6	1.46514	-0.409257	8.83907	0.00294849	0.0111393	2.7609
SNORD79	1.46025	-0.137156	10.759	0.00103775	0.00428844	2.75156
CYSTM1	1.45886	4.85746	249.594	3.18376e-56	1.85249e-54	2.74892
MCTP1	1.45857	1.31427	25.0389	5.61859e-07	3.6661e-06	2.74835
MB21D2	1.45757	3.61735	125.965	3.12884e-29	8.59973e-28	2.74645
GPA33	1.45629	4.60393	184.676	4.61795e-42	1.97893e-40	2.74402
TMEM8A	1.45557	7.8412	571.567	2.56113e-126	3.7996e-124	2.74264
MPZL2	1.45098	3.67312	135.694	2.32749e-31	6.93842e-30	2.73393
BTN3A2	1.45077	6.1805	431.099	9.37123e-96	1.00737e-93	2.73353
MORN3	1.44886	2.6184	66.036	4.42773e-16	6.1448e-15	2.72992
CSRNP1	1.44879	8.64488	858.842	8.69626e-189	2.1419e-186	2.72978
SLC40A1	1.44533	7.04496	673.019	2.20305e-148	3.88119e-146	2.72324
FAM173A	1.44223	1.67694	37.0585	1.14636e-09	9.73619e-09	2.71741
GATA2	1.43908	1.49972	31.43	2.06757e-08	1.56808e-07	2.71147
RILPL2	1.43904	6.52792	552.578	3.46028e-122	4.87688e-120	2.7114
FAM153A	1.43896	1.41768	31.11	2.43808e-08	1.83591e-07	2.71126
ANKRD20A11P	1.43776	0.338628	14.8577	0.000115935	0.000564523	2.70899
NCF1C	1.437	-0.0710727	8.21156	0.00416244	0.0152377	2.70758
ZNF404	1.43693	-0.0710648	10.5445	0.00116534	0.00476907	2.70745
HOMER2	1.43555	-0.645345	5.91043	0.0150515	0.0483835	2.70486
TRIM46	1.4346	1.20287	24.0695	9.29187e-07	5.91235e-06	2.70308
TRAF5	1.433	5.07971	274.853	9.93873e-62	6.36706e-60	2.70007
PYCARD	1.43141	1.35492	28.1023	1.1507e-07	8.09095e-07	2.6971
SAMD9L	1.43084	4.37748	170.105	7.01994e-39	2.74405e-37	2.69604
FAM177A1	1.43026	5.84376	359.993	2.82526e-80	2.46302e-78	2.69495
SLC12A7	1.42812	6.61196	293.244	9.76401e-66	6.82378e-64	2.69095
DBH-AS1	1.42802	2.87204	77.3163	1.45658e-18	2.34169e-17	2.69078
ZNF793	1.42601	1.86319	34.549	4.15651e-09	3.34326e-08	2.68702
XRRA1	1.4259	4.6248	180.648	3.49888e-41	1.47692e-39	2.68681
MFSD2A	1.42421	3.92369	140.349	2.2326e-32	7.01203e-31	2.68367
CD48	1.42177	6.92505	622.092	2.62265e-137	4.32039e-135	2.67915
PTPN18	1.42166	4.68996	226.024	4.39056e-51	2.30133e-49	2.67894
TNFSF13	1.42087	0.781819	18.2143	1.97387e-05	0.00010643	2.67747
PNMA3	1.41982	0.202728	10.5249	0.00117774	0.00481751	2.67553
C17orf96	1.41715	2.35525	41.4873	1.1864e-10	1.10127e-09	2.67057
LOC643733	1.41648	0.492262	16.0646	6.1217e-05	0.00030955	2.66933
MIR17HG	1.41626	3.15839	71.4399	2.85829e-17	4.2529e-16	2.66893
PHYH	1.41574	3.93715	136.239	1.76898e-31	5.31092e-30	2.66796
TRIB3	1.41425	3.61061	118.638	1.25691e-27	3.18866e-26	2.66521
LPAR5	1.41324	2.24703	52.0008	5.5477e-13	6.20271e-12	2.66334
LOC100131289	1.41317	0.322311	11.3989	0.000734878	0.00311914	2.66322
DENND2D	1.41307	8.62581	917.328	1.67848e-201	4.48226e-199	2.66304
RRN3P1	1.41255	5.0106	243.41	7.09844e-55	3.97528e-53	2.66207
ACCS	1.41171	4.17514	172.171	2.48348e-39	9.84429e-38	2.66052
HERC2P7	1.41079	-0.254536	5.92454	0.0149314	0.0480705	2.65883
ANTXRLP1	1.40989	3.42619	115.056	7.65107e-27	1.88813e-25	2.65717
SDCBP	1.40744	10.0281	718.778	2.4683e-158	4.53756e-156	2.65267
NRROS	1.40704	0.683111	16.1256	5.92758e-05	0.000300273	2.65192
PAK1	1.40575	5.25897	235.285	4.1955e-53	2.28403e-51	2.64955
CDK6	1.4055	5.42646	248.537	5.41272e-56	3.11372e-54	2.64909
SPATA2L	1.40501	5.19927	151.083	1.00516e-34	3.44127e-33	2.64819
RNF19A	1.40438	7.55106	791.355	4.09017e-174	8.64697e-172	2.64705
ADORA2A-AS1	1.40339	0.769837	19.0284	1.28785e-05	7.09942e-05	2.64523
SPTB	1.40324	-0.552232	7.00647	0.00812156	0.0278314	2.64495
LTBP4	1.40167	6.0852	426.35	1.01215e-94	1.07887e-92	2.64207
MDFIC	1.40143	7.02659	549.096	1.9796e-121	2.74429e-119	2.64164
PMAIP1	1.39717	6.01725	431.455	7.83737e-96	8.46069e-94	2.63384
ANK1	1.39297	0.805461	17.6209	2.69609e-05	0.000143	2.62619
TUBA4B	1.39217	0.184802	12.0497	0.000517997	0.00226336	2.62474
EFEMP2	1.39176	2.32277	41.8456	9.87722e-11	9.22589e-10	2.62398
LINC00426	1.39103	0.577164	16.3902	5.15517e-05	0.000263301	2.62265
SLA2	1.39061	4.22432	150.329	1.46919e-34	4.98955e-33	2.62189
TRIM5	1.39019	4.67869	168.087	1.93645e-38	7.46594e-37	2.62114
NFATC1	1.38664	8.54759	578.11	9.66576e-128	1.45959e-125	2.6147
CBWD3	1.38434	1.87443	38.6722	5.01302e-10	4.38838e-09	2.61052
ZNF295-AS1	1.38106	-0.677766	6.06413	0.0137955	0.0448344	2.60459
IL21R	1.37982	7.92713	781.005	7.27833e-172	1.48907e-169	2.60235
IFITM2	1.37839	6.19838	399.088	8.70079e-89	8.58873e-87	2.59978
ZNF600	1.37785	4.88542	217.958	2.52231e-49	1.27213e-47	2.59881
CLIC2	1.37719	0.237901	10.1971	0.00140658	0.0056812	2.59762
FLT3	1.37582	-0.464768	7.16965	0.00741473	0.0256343	2.59516
BEGAIN	1.37572	-0.464761	7.44431	0.00636374	0.0223109	2.59498
CD7	1.37569	7.99045	417.68	7.80666e-93	8.18377e-91	2.59492
PRRT2	1.37336	2.6481	54.174	1.83503e-13	2.11796e-12	2.59073
METTL1	1.37303	4.02295	142.382	8.02303e-33	2.5699e-31	2.59013
GDPGP1	1.37028	0.563354	15.1546	9.90551e-05	0.000488042	2.58521
ASMTL	1.36972	1.782	24.0405	9.43329e-07	5.99181e-06	2.58421
PHOSPHO2	1.36947	2.03315	40.0608	2.46185e-10	2.21864e-09	2.58375
PACSIN1	1.36903	0.657329	13.9526	0.000187474	0.000883528	2.58297
GJD3	1.36867	-0.114797	9.24234	0.00236482	0.00912167	2.58233
C3orf18	1.36791	2.82937	70.6113	4.35028e-17	6.39041e-16	2.58096
RRP12	1.36666	6.51497	523.27	8.22321e-116	1.05896e-113	2.57873
CCR4	1.36539	1.39445	26.6413	2.44953e-07	1.66869e-06	2.57647
ZFPM1	1.3642	3.24103	82.1146	1.28419e-19	2.21534e-18	2.57434
CD38	1.36403	2.97216	73.3062	1.11017e-17	1.69663e-16	2.57404
ZNF607	1.36144	3.72831	114.77	8.83565e-27	2.17623e-25	2.56941
PCSK4	1.36113	1.24673	24.8526	6.18844e-07	4.01521e-06	2.56886
ITGA4	1.36085	7.59663	654.135	2.81794e-144	4.79788e-142	2.56837
SAMSN1	1.35934	6.6117	543.72	2.92489e-120	3.90534e-118	2.56568
HLA-DMB	1.357	0.939766	14.6512	0.000129353	0.000624937	2.56152
DNAJB5	1.35632	2.73697	53.0744	3.21143e-13	3.63871e-12	2.56031
HEMGN	1.35336	1.49245	27.6226	1.47448e-07	1.02792e-06	2.55506
RBM20	1.35146	-0.20643	7.88987	0.00497125	0.0178964	2.55171
MORN4	1.35081	-0.0496968	9.53285	0.00201827	0.00790147	2.55056
GIPR	1.35013	0.220418	11.8089	0.000589468	0.0025467	2.54935
PBXIP1	1.34947	8.85147	854.485	7.70046e-188	1.87839e-185	2.54819
HAGHL	1.34905	0.733301	17.3881	3.04726e-05	0.00016062	2.54744
METRNL	1.34333	1.67691	32.7993	1.02183e-08	7.95424e-08	2.53737
LINC00239	1.33783	0.386445	13.2186	0.000277186	0.00126862	2.52771
BCAT1	1.33661	0.148261	7.30211	0.00688736	0.0239547	2.52558
SNX22	1.33364	0.960983	13.8176	0.000201442	0.000944617	2.52038
XCL1	1.3332	-0.137168	8.56544	0.00342603	0.0127704	2.51961
NCF1B	1.33092	2.61834	55.485	9.4176e-14	1.11227e-12	2.51563
FABP5	1.32517	3.4786	82.8743	8.74387e-20	1.52247e-18	2.50562
TMEM107	1.325	2.3751	50.7042	1.07387e-12	1.17427e-11	2.50533
SGPP2	1.32469	0.322314	11.7572	0.000606076	0.00261416	2.50479
AGAP4	1.32059	0.0722969	8.41516	0.00372106	0.0137629	2.49768
PIM3	1.31969	9.23879	430.274	1.41631e-95	1.51604e-93	2.49612
TIMD4	1.3186	0.57714	11.8724	0.000569727	0.00246883	2.49424
PCED1B-AS1	1.31821	6.94111	567.673	1.80054e-125	2.65569e-123	2.49356
AGPAT4	1.31709	3.46007	94.0167	3.12868e-22	6.14805e-21	2.49162
MTFP1	1.31577	4.57903	171.495	3.48865e-39	1.37856e-37	2.48934
CTSS	1.31498	5.7765	313.934	3.03601e-70	2.27871e-68	2.48798
TMEM71	1.31465	6.26583	402.349	1.697e-89	1.70163e-87	2.48742
SACS	1.31347	5.40465	279.5	9.65056e-63	6.30992e-61	2.48539
SRD5A3	1.31234	1.05281	20.6811	5.425e-06	3.12646e-05	2.48344
IL15RA	1.31127	2.99802	57.6194	3.18073e-14	3.90004e-13	2.4816
DLG5	1.31076	0.25519	9.88446	0.0016668	0.00664025	2.48073
MX1	1.31055	6.66244	467.084	1.38168e-103	1.57892e-101	2.48036
JUNB	1.30923	8.98647	707.851	5.86723e-156	1.07083e-153	2.47809
SPTBN5	1.30728	2.84655	43.7782	3.67781e-11	3.5707e-10	2.47475
GALM	1.30586	3.90175	104.761	1.37813e-24	3.02176e-23	2.4723
HCG26	1.30478	2.52875	40.044	2.48311e-10	2.23462e-09	2.47047
YES1	1.30469	6.10117	300.205	2.97199e-67	2.11194e-65	2.47031
CXorf21	1.30408	1.23806	23.2038	1.45706e-06	9.02665e-06	2.46926
PMEPA1	1.30166	7.45548	443.584	1.7968e-98	1.99053e-96	2.46512
HGSNAT	1.30146	5.92463	362.182	9.4274e-81	8.3043e-79	2.46479
MOCS1	1.30057	2.39864	44.6642	2.33901e-11	2.31158e-10	2.46327
NAB1	1.29988	5.83384	259.077	2.72777e-58	1.65552e-56	2.46209
TCTN1	1.29968	1.45551	23.6244	1.17092e-06	7.35456e-06	2.46175
ICOS	1.29955	7.95201	724.492	1.41221e-159	2.6736e-157	2.46153
PRKAG2-AS1	1.29867	1.2639	23.4343	1.29256e-06	8.06469e-06	2.46003
KDM6B	1.29827	6.95417	308.397	4.87957e-69	3.57774e-67	2.45935
IFITM1	1.2973	8.39907	741.043	3.55561e-163	6.99243e-161	2.45768
COMMD7	1.29712	5.34363	183.101	1.01969e-41	4.33307e-40	2.45738
FLT1	1.29656	4.35539	137.431	9.70565e-32	2.96297e-30	2.45643
LOC101926963	1.29639	1.20288	16.9962	3.74542e-05	0.000195028	2.45613
COL6A1	1.29385	4.77778	191.601	1.42213e-43	6.28537e-42	2.45182
MAP1LC3A	1.29189	4.32087	154.578	1.73186e-35	6.13625e-34	2.44848
OAS2	1.29051	6.15644	387.205	3.35965e-86	3.20417e-84	2.44615
LRRC27	1.29039	1.618	25.9854	3.44006e-07	2.30507e-06	2.44594
STAG3L5P	1.28973	-0.32982	6.22466	0.0125983	0.0412728	2.44482
SP140	1.28806	4.75054	173.522	1.25886e-39	5.06921e-38	2.44199
NDFIP2	1.28694	5.94077	340.96	3.94232e-76	3.1953e-74	2.4401
IFI30	1.28532	3.06577	74.9502	4.82739e-18	7.54566e-17	2.43735
HERC2P2	1.28489	5.01736	193.051	6.86235e-44	3.05959e-42	2.43664
SRGN	1.28405	8.94307	739.579	7.40102e-163	1.43326e-160	2.43522
HEMK1	1.28378	4.06765	112.481	2.80346e-26	6.75414e-25	2.43477
DYRK3	1.2826	2.09204	32.5814	1.14301e-08	8.87846e-08	2.43278
PIK3R5	1.28192	7.00439	517.38	1.57257e-114	2.01488e-112	2.43162
SLC19A1	1.28107	3.65519	93.9058	3.30909e-22	6.49755e-21	2.4302
ADAMTSL4-AS1	1.27982	1.49242	23.9636	9.81737e-07	6.22487e-06	2.42808
LYPD3	1.27853	3.66975	90.5679	1.78737e-21	3.38134e-20	2.42592
ZNF831	1.27704	4.13585	110.167	9.00927e-26	2.10651e-24	2.42341
POLR2J2	1.27386	0.683081	10.6631	0.00109292	0.00450027	2.41807
CEP41	1.27255	2.90794	65.3734	6.19683e-16	8.52998e-15	2.41588
RAPH1	1.27228	3.91536	113.749	1.47891e-26	3.59373e-25	2.41543
LIMS2	1.27121	4.21973	141.666	1.15077e-32	3.66756e-31	2.41363
FDX1	1.26885	6.90265	511.992	2.33763e-113	2.9358e-111	2.40969
PRMT3	1.26822	3.83704	78.0575	1.00085e-18	1.62448e-17	2.40863
WEE1	1.268	1.79385	23.7587	1.09198e-06	6.88261e-06	2.40827
CCND2	1.26721	9.34661	670.64	7.25299e-148	1.26028e-145	2.40696
PVT1	1.267	4.70162	169.217	1.09688e-38	4.26138e-37	2.40661
TTLL12	1.26698	5.83628	332.151	3.26762e-74	2.58244e-72	2.40657
CEACAM1	1.26613	0.720913	14.131	0.000170512	0.00080734	2.40516
AGRN	1.26574	1.90757	23.8517	1.04048e-06	6.57598e-06	2.40451
LRRC56	1.26505	1.75189	24.9858	5.77535e-07	3.76451e-06	2.40336
ERAP2	1.26253	7.79099	639.202	4.98394e-141	8.37335e-139	2.39916
SAMHD1	1.26217	7.42463	622.961	1.69722e-137	2.81417e-135	2.39857
BAALC	1.25959	-0.182974	7.54742	0.0060096	0.0211953	2.39428
SNTG2	1.25863	0.874176	15.4108	8.64916e-05	0.000429899	2.39268
CCRL2	1.2538	0.670255	10.6278	0.00111401	0.00457971	2.38469
FAM115D	1.25317	0.670289	9.05662	0.00261746	0.00999433	2.38365
NRARP	1.25129	2.31036	32.4445	1.22646e-08	9.49757e-08	2.38053
HOMER1	1.25119	5.60451	281.265	3.98015e-63	2.61587e-61	2.38038
CAPG	1.2493	3.31291	84.7898	3.31835e-20	5.91174e-19	2.37726
CALD1	1.24721	-0.114812	6.50835	0.0107369	0.0357743	2.37382
LIME1	1.24716	6.51938	442.77	2.70146e-98	2.97971e-96	2.37374
CABLES1	1.24712	0.27226	10.8232	0.00100238	0.00415379	2.37368
NYNRIN	1.2462	0.27227	6.15841	0.0130789	0.0427244	2.37216
PLD6	1.24369	4.60614	149.817	1.90111e-34	6.39646e-33	2.36803
AHNAK	1.24355	7.27362	477.518	7.41085e-106	8.70398e-104	2.3678
PDE4D	1.24343	7.03315	449.474	9.38799e-100	1.05382e-97	2.36761
GMPR	1.24307	1.25531	19.9819	7.81789e-06	4.43299e-05	2.36702
PGAM1	1.24301	7.57575	272.814	2.76412e-61	1.75307e-59	2.36692
ENDOD1	1.24121	4.12639	128.001	1.12178e-29	3.13419e-28	2.36397
PDIA5	1.24104	1.71487	26.0949	3.25048e-07	2.18557e-06	2.36369
BCL2L1	1.2402	4.53171	152.964	3.90166e-35	1.35963e-33	2.36231
PRKX	1.23918	6.69333	441.54	5.00321e-98	5.49465e-96	2.36065
WDR34	1.23915	1.28087	13.9379	0.000188952	0.000889999	2.3606
TMEM200A	1.23754	0.148249	9.36143	0.00221599	0.00860517	2.35797
ZNF415	1.23732	1.1014	14.3789	0.000149465	0.000714756	2.35761
NINJ1	1.2357	8.56795	542.465	5.48567e-120	7.28618e-118	2.35496
SAMD3	1.23453	3.86125	96.7573	7.83664e-23	1.59301e-21	2.35304
PARP9	1.23331	6.11627	310.951	1.35532e-69	1.0083e-67	2.35107
GGACT	1.23251	0.521101	12.2657	0.000461365	0.00203377	2.34975
MT2A	1.23225	2.96948	60.7409	6.5103e-15	8.32879e-14	2.34934
CYSLTR1	1.23218	5.25973	184.089	6.20464e-42	2.65439e-40	2.34921
NLRP2	1.22988	2.9851	66.8729	2.89592e-16	4.05892e-15	2.34547
SLC16A5	1.22983	2.18066	33.0558	8.95519e-09	7.02704e-08	2.3454
ENO1-AS1	1.22973	0.817133	12.4884	0.000409489	0.00182092	2.34523
WDR3	1.22891	5.52417	169.387	1.00728e-38	3.9253e-37	2.34389
SNAI1	1.22867	0.202701	9.36175	0.0022156	0.00860497	2.34351
ZFP90	1.2274	5.07692	192.296	1.00257e-43	4.45433e-42	2.34144
FAM46C	1.22706	4.19639	121.914	2.4104e-28	6.35649e-27	2.34089
RAB37	1.22645	3.90164	99.8002	1.68574e-23	3.5285e-22	2.3399
NEXN	1.22635	1.52839	24.0054	9.60659e-07	6.09579e-06	2.33973
MPST	1.22512	0.01259	6.61889	0.0100903	0.0338598	2.33775
CBX8	1.22347	0.417465	11.7671	0.000602865	0.00260103	2.33508
ZNF502	1.22323	1.89658	24.9153	5.99053e-07	3.89078e-06	2.33469
IFITM3	1.22232	4.07367	117.646	2.07219e-27	5.21523e-26	2.33322
HES1	1.22192	2.54284	45.7264	1.35977e-11	1.36889e-10	2.33257
IL21R-AS1	1.22125	1.78196	23.605	1.1828e-06	7.4237e-06	2.33149
GPAT2	1.22067	0.255171	8.52915	0.00349503	0.0129818	2.33055
TSEN54	1.22042	6.17802	374.324	2.1416e-83	1.97564e-81	2.33014
EBNA1BP2	1.22	5.32214	231.918	2.27551e-52	1.22304e-50	2.32946
RTP4	1.21888	1.32245	21.2387	4.05498e-06	2.37522e-05	2.32767
C6orf57	1.21671	0.46278	7.80822	0.00520091	0.0186359	2.32415
NTNG2	1.21636	0.0722916	8.65112	0.0032686	0.0122285	2.3236
BCL2	1.2161	6.47115	323.169	2.9562e-72	2.29345e-70	2.32318
GIPC1	1.21582	5.45455	228.869	1.05181e-51	5.58228e-50	2.32273
SPATA6L	1.21273	1.3708	12.4659	0.00041445	0.00184072	2.31775
VSIG2	1.21083	-0.137176	7.66502	0.00563015	0.0200268	2.3147
RASSF5	1.21028	10.3008	552.213	4.1558e-122	5.82478e-120	2.31383
KLF11	1.20871	6.12625	357.699	8.92507e-80	7.67526e-78	2.31131
WASH3P	1.20848	2.12061	31.7053	1.79429e-08	1.36818e-07	2.31095
IFI27L2	1.20824	1.93999	28.2117	1.08748e-07	7.66767e-07	2.31055
N4BP2	1.20739	6.47347	385.689	7.18457e-86	6.80094e-84	2.3092
MEI1	1.20545	4.64276	140.958	1.64339e-32	5.19191e-31	2.3061
SNAI3	1.20502	4.25668	108.994	1.62811e-25	3.76171e-24	2.3054
ZBED1	1.20303	0.720908	11.979	0.000538026	0.0023424	2.30222
VSIG1	1.20279	3.0657	64.5273	9.52027e-16	1.29989e-14	2.30184
SPAG1	1.20157	2.43315	37.9391	7.29883e-10	6.32175e-09	2.29989
TRIM47	1.2015	2.48173	31.3674	2.13533e-08	1.61705e-07	2.29979
C11orf21	1.20115	4.24697	115.218	7.05023e-27	1.74325e-25	2.29923
LYL1	1.19981	2.49269	41.2009	1.37358e-10	1.2676e-09	2.29709
RUNX2	1.19588	3.81087	58.0524	2.55225e-14	3.14922e-13	2.29085
TRABD	1.19559	8.0316	634.344	5.67512e-140	9.47186e-138	2.29039
GPD2	1.19506	4.12515	73.2775	1.12644e-17	1.72044e-16	2.28954
LOC101927631	1.19437	0.939739	10.1815	0.00141854	0.00572402	2.28845
LOC284801	1.19427	1.68326	26.7351	2.33341e-07	1.59344e-06	2.28829
HLA-G	1.19422	3.7266	96.0707	1.10852e-22	2.23368e-21	2.28821
DHX58	1.19293	4.07732	109.811	1.07775e-25	2.5107e-24	2.28616
HSH2D	1.19163	4.66235	120.91	3.99883e-28	1.04476e-26	2.2841
OSBPL1A	1.19024	1.10137	17.3214	3.15612e-05	0.000166115	2.2819
METTL21B	1.18894	1.54956	23.5838	1.19591e-06	7.49668e-06	2.27985
AGBL2	1.18851	1.45551	19.2792	1.1293e-05	6.27724e-05	2.27917
SLC7A1	1.18787	6.14229	306.475	1.27948e-68	9.32735e-67	2.27816
MMP24-AS1	1.18756	2.16702	31.3781	2.1236e-08	1.60961e-07	2.27767
CEP112	1.18645	0.289123	10.0702	0.00150686	0.00604578	2.27592
ANXA4	1.18445	1.27239	19.4925	1.00995e-05	5.65098e-05	2.27276
CKAP4	1.1837	6.69703	308.739	4.11014e-69	3.02232e-67	2.27159
PKIA	1.18212	6.46575	343.067	1.37037e-76	1.12508e-74	2.26909
ZNF235	1.18172	4.10858	96.4264	9.26235e-23	1.87681e-21	2.26847
WDR35	1.18108	3.31281	29.9435	4.44816e-08	3.26237e-07	2.26747
TMCC2	1.18031	1.71484	26.7218	2.34957e-07	1.60318e-06	2.26625
NPHP3-ACAD11	1.17854	1.32245	19.41	1.05454e-05	5.88485e-05	2.26347
LINC00963	1.1783	2.96681	55.6309	8.74373e-14	1.03557e-12	2.2631
TRMT61A	1.17759	4.97669	173.201	1.47946e-39	5.92931e-38	2.26198
PIK3R1	1.17735	7.42209	545.24	1.36646e-120	1.84393e-118	2.26161
LOC100287042	1.17708	0.577137	8.94913	0.00277602	0.0105395	2.26119
ST6GAL1	1.1756	8.11075	593.823	3.69297e-131	5.67799e-129	2.25888
TMEM91	1.17324	2.57758	37.8432	7.66651e-10	6.63341e-09	2.25518
MAFF	1.16778	4.02403	103.718	2.33313e-24	5.05028e-23	2.24665
ATHL1	1.16749	8.53128	608.923	1.91893e-134	3.04259e-132	2.2462
SELK	1.16706	7.71587	547.72	3.94495e-121	5.4097e-119	2.24554
ZNF662	1.16588	-0.0927881	6.38143	0.011532	0.038128	2.24369
FAHD2B	1.16587	2.16699	35.0303	3.24622e-09	2.63868e-08	2.24368
ZNF23	1.16283	4.43335	129.674	4.82871e-30	1.37331e-28	2.23897
ACPT	1.16053	0.733273	12.4193	0.000424927	0.00188461	2.2354
NUDT19	1.16017	2.70576	45.7546	1.34036e-11	1.35149e-10	2.23484
GCSAM	1.15936	4.2041	122.976	1.41149e-28	3.74562e-27	2.23359
NSMF	1.15904	6.64427	366.011	1.38238e-81	1.25248e-79	2.23309
DDB2	1.15877	5.6736	256.673	9.11494e-58	5.49257e-56	2.23266
MAPKAPK3	1.15818	5.48961	229.46	7.81862e-52	4.1583e-50	2.23176
TAGAP	1.15806	8.11617	557.06	3.66654e-123	5.31523e-121	2.23158
GPD1L	1.15607	4.25769	123.144	1.29686e-28	3.45227e-27	2.22849
TIMM8A	1.15569	3.58495	82.0479	1.32826e-19	2.28762e-18	2.22791
LOC100507387	1.15565	1.28084	12.8366	0.000339912	0.00153247	2.22785
EHD3	1.15558	2.27263	35.2901	2.84078e-09	2.32327e-08	2.22774
MPPE1	1.15511	4.49931	124.496	6.56093e-29	1.76505e-27	2.22701
PPAPDC1B	1.1541	4.73811	143.248	5.18737e-33	1.68069e-31	2.22545
HPDL	1.15257	0.604348	7.17854	0.00737806	0.0255214	2.22309
SLC7A5P1	1.15201	3.07057	57.9472	2.69255e-14	3.3175e-13	2.22223
ISG15	1.15125	4.71636	143.011	5.8454e-33	1.88666e-31	2.22106
SNPH	1.15041	6.00176	242.611	1.06031e-54	5.92488e-53	2.21977
METRN	1.14984	1.19391	14.6321	0.000130668	0.000630814	2.2189
PLXNB2	1.14975	0.840201	10.9169	0.000952912	0.00396887	2.21875
SPIN3	1.14834	3.54681	81.6789	1.60094e-19	2.7405e-18	2.21658
LINC01281	1.1483	2.97983	40.8109	1.67692e-10	1.53636e-09	2.21653
ACTR3B	1.14757	3.42408	76.0857	2.71612e-18	4.30067e-17	2.2154
TMEM67	1.14695	3.24951	70.7568	4.0408e-17	5.94267e-16	2.21445
KIAA0125	1.14659	0.0916539	6.67084	0.00980032	0.0329609	2.2139
KIAA1841	1.14298	1.27236	11.4675	0.000708251	0.00301774	2.20837
AMIGO2	1.14149	6.10656	283.643	1.20737e-63	8.03928e-62	2.20609
PDZD7	1.14131	0.46279	10.1942	0.00140885	0.00568854	2.20582
LINC01011	1.1411	0.462787	9.20692	0.00241102	0.0092815	2.20549
LOC100129203	1.13547	2.57415	43.6157	3.99617e-11	3.86647e-10	2.1969
UAP1L1	1.13474	4.87179	139	4.40537e-32	1.36626e-30	2.19578
SCNN1A	1.13229	0.255164	8.63875	0.00329086	0.0122954	2.19206
NCKAP1	1.132	3.83697	85.8507	1.94043e-20	3.49621e-19	2.19162
IL12RB2	1.13127	1.41758	15.141	9.97753e-05	0.000491399	2.19052
SLC35F2	1.13125	3.04094	45.3671	1.63358e-11	1.63351e-10	2.19049
PYHIN1	1.13115	3.96208	96.3482	9.63569e-23	1.9509e-21	2.19034
ABHD14A	1.12907	2.26837	35.2407	2.91378e-09	2.3799e-08	2.18717
WDYHV1	1.12845	1.09177	12.591	0.000387618	0.00173216	2.18623
PPP1R21	1.12758	5.78021	177.829	1.44373e-40	5.97486e-39	2.18493
PCP2	1.12692	0.896338	12.6029	0.000385146	0.00172233	2.18392
LOC100130872	1.12649	2.21191	22.584	2.01155e-06	1.22523e-05	2.18326
PHLDB2	1.1245	1.5069	16.2866	5.4448e-05	0.000277145	2.18026
VAMP7	1.12439	0.670251	12.0099	0.000529177	0.00230863	2.18009
APBB1IP	1.12426	6.66496	385.954	6.29089e-86	5.97729e-84	2.1799
HEBP1	1.12367	2.1532	27.0497	1.9829e-07	1.36399e-06	2.17901
NEK11	1.12287	1.67687	17.4912	2.88634e-05	0.000152517	2.1778
ADCY7	1.12223	7.26327	455.507	4.56644e-101	5.14871e-99	2.17683
RPF2	1.12172	5.84279	205.998	1.0259e-46	4.91059e-45	2.17607
KIAA1324	1.12102	3.37546	60.6806	6.71301e-15	8.56652e-14	2.17501
ACKR3	1.12082	1.84609	25.9688	3.46988e-07	2.32262e-06	2.1747
DHRS12	1.11985	3.48213	74.6206	5.70447e-18	8.87832e-17	2.17325
SLC16A3	1.11963	3.52734	74.0335	7.68019e-18	1.18804e-16	2.17291
PHF20L1	1.11824	8.28646	581.477	1.78946e-128	2.71837e-126	2.17082
MAP2K3	1.11795	7.92598	497.424	3.45588e-110	4.21501e-108	2.17038
AFF3	1.11749	3.88913	94.3947	2.58486e-22	5.0952e-21	2.1697
CCDC86	1.11689	5.30906	175.215	5.37244e-40	2.1877e-38	2.16879
DYNC2LI1	1.1167	1.76998	24.2803	8.32874e-07	5.31953e-06	2.1685
ACSF3	1.11582	4.70221	136.209	1.79615e-31	5.38612e-30	2.16719
SCARF1	1.11402	0.817112	12.8747	0.00033306	0.00150372	2.16448
FASN	1.11295	5.00637	72.8655	1.38793e-17	2.10841e-16	2.16287
CCL5	1.11268	3.20569	61.6126	4.18127e-15	5.42304e-14	2.16247
YPEL4	1.11239	0.851595	8.20675	0.00417349	0.0152693	2.16204
HAVCR1	1.11158	0.535309	10.2963	0.00133301	0.00540208	2.16083
FAM20A	1.11151	0.129616	6.93099	0.00847148	0.0289406	2.16071
KIFC3	1.10976	0.88528	12.2885	0.000455762	0.00201117	2.15809
SLC27A5	1.109	0.577125	10.4306	0.00123942	0.0050478	2.15696
MX2	1.10587	5.93596	220.614	6.64465e-50	3.40541e-48	2.15228
TMBIM4	1.10352	6.24729	290.772	3.37579e-65	2.3399e-63	2.14878
ZNF367	1.10299	4.13323	89.7465	2.70723e-21	5.07986e-20	2.14799
PHF6	1.10283	6.70642	285.713	4.27146e-64	2.8974e-62	2.14775
RHBDF2	1.10011	4.01	96.2888	9.9292e-23	2.00712e-21	2.14371
NOS3	1.09867	1.07241	14.1578	0.000168095	0.000797232	2.14158
KLHL42	1.09847	4.28208	101.626	6.70463e-24	1.42334e-22	2.14127
POMZP3	1.09808	1.93458	24.5137	7.37818e-07	4.74707e-06	2.1407
ENO1	1.09709	9.54452	540.223	1.68599e-119	2.22771e-117	2.13923
ZNF790-AS1	1.09702	1.10135	12.3171	0.00044882	0.00198295	2.13912
ABHD17A	1.09331	7.05825	317.397	5.34403e-71	4.07126e-69	2.13363
SSBP4	1.0899	4.71397	130.499	3.18707e-30	9.14623e-29	2.1286
LOC554206	1.08899	0.939739	13.4051	0.000250944	0.00115834	2.12725
RRM2	1.08718	0.563322	7.89972	0.00494424	0.017807	2.12459
CD83	1.08697	6.36087	279.128	1.163e-62	7.5652e-61	2.12428
CERK	1.08493	8.28327	525.309	2.962e-116	3.83383e-114	2.12127
IMPDH1	1.08466	5.59317	193.992	4.27628e-44	1.93034e-42	2.12087
GMPPA	1.0836	3.24727	51.4041	7.51797e-13	8.32854e-12	2.11931
TRADD	1.08332	5.10861	167.554	2.53125e-38	9.7002e-37	2.11891
ABCC4	1.0824	3.27299	50.2292	1.36795e-12	1.48623e-11	2.11756
PLEKHB2	1.08173	9.08203	551	7.62741e-122	1.06319e-119	2.11658
PSMB9	1.08052	5.83579	151.432	8.43098e-35	2.89426e-33	2.11479
UPP1	1.07994	5.84661	224.956	7.50734e-51	3.91076e-49	2.11395
JPX	1.07844	3.29613	54.1217	1.88447e-13	2.17207e-12	2.11175
PVRIG	1.07819	5.46552	163.383	2.06274e-37	7.67296e-36	2.11138
LOC100130992	1.07721	2.5568	36.7298	1.35691e-09	1.14592e-08	2.10995
GSAP	1.07439	4.78347	103.808	2.22884e-24	4.83277e-23	2.10583
ACSM3	1.07352	0.896347	9.35552	0.00222315	0.00862916	2.10456
ENG	1.07253	2.54275	28.0877	1.15943e-07	8.15004e-07	2.10312
PAM	1.07078	4.28628	110.485	7.67314e-26	1.80074e-24	2.10057
ZNF575	1.06923	1.44797	16.5909	4.63735e-05	0.000238292	2.09832
JAM3	1.06824	5.90638	235.178	4.42791e-53	2.40539e-51	2.09688
PRMT2	1.06663	8.43219	490.714	9.96577e-109	1.19255e-106	2.09453
FLT3LG	1.06661	7.70978	420.561	1.8421e-93	1.94718e-91	2.09451
MAP3K13	1.06531	3.77825	77.5242	1.31109e-18	2.11181e-17	2.09263
PSKH1	1.06462	4.72562	114.22	1.16651e-26	2.85098e-25	2.09162
ZNF250	1.06361	3.83548	69.0153	9.77036e-17	1.40672e-15	2.09016
CXXC5	1.0626	2.68991	38.59	5.22856e-10	4.56918e-09	2.08869
CCDC104	1.06167	4.95548	136.957	1.23245e-31	3.73104e-30	2.08735
ORC5	1.05928	4.48546	114.732	9.01064e-27	2.21503e-25	2.08389
LRRC37A4P	1.05906	3.65006	70.8708	3.8141e-17	5.61905e-16	2.08357
IER5L	1.05896	2.63812	39.4842	3.30726e-10	2.93877e-09	2.08343
FAM43A	1.05799	4.06248	94.9468	1.95573e-22	3.88527e-21	2.08203
LUCAT1	1.05748	0.8171	11.7531	0.000607425	0.00261937	2.08129
TSPAN17	1.05744	4.96669	124.979	5.14453e-29	1.3899e-27	2.08123
NSMCE1	1.05634	5.29387	112.044	3.49548e-26	8.36575e-25	2.07965
RHOU	1.05557	0.885291	9.75505	0.00178831	0.00707543	2.07854
PLAUR	1.05382	2.37103	32.6966	1.07723e-08	8.37777e-08	2.07602
AHI1	1.05355	4.86453	88.4452	5.22616e-21	9.64236e-20	2.07563
SSH2	1.053	7.02891	294.432	5.38169e-66	3.78194e-64	2.07483
MPP1	1.05276	4.60166	123.515	1.07566e-28	2.86944e-27	2.07449
IQGAP2	1.05115	6.40897	286.218	3.31663e-64	2.26182e-62	2.07218
CD79B	1.05014	2.57065	35.352	2.75185e-09	2.25562e-08	2.07073
PAK1IP1	1.04853	5.55293	200.164	1.9232e-45	8.9852e-44	2.06843
THOC3	1.04853	4.07105	94.9556	1.94704e-22	3.87103e-21	2.06843
WDR54	1.04812	3.56069	63.7168	1.43658e-15	1.94267e-14	2.06784
IRAK4	1.04809	5.02908	68.0783	1.57128e-16	2.2344e-15	2.06779
BRCA1	1.04778	0.148235	6.72889	0.00948637	0.0319941	2.06735
WDR41	1.04768	3.88069	67.6785	1.92449e-16	2.7184e-15	2.0672
AGPAT5	1.04688	6.26995	255.274	1.83996e-57	1.09572e-55	2.06606
FAM134B	1.04678	7.32128	432.408	4.86202e-96	5.27113e-94	2.06592
LDLRAD4	1.04615	4.92868	128.891	7.16485e-30	2.01513e-28	2.06501
ANKRD37	1.04602	2.04305	25.0991	5.44595e-07	3.5617e-06	2.06482
ZNF19	1.04592	1.40989	15.0532	0.000104524	0.000512996	2.06468
DBNDD2	1.04448	0.354717	6.5748	0.0103432	0.0345988	2.06263
EHMT2	1.0436	5.41188	152	6.33535e-35	2.18967e-33	2.06137
FKTN	1.04354	1.58412	17.8723	2.36238e-05	0.000126384	2.06128
ARL11	1.0428	0.492215	8.16628	0.00426764	0.0155644	2.06023
HEXDC	1.04271	4.96661	106.039	7.23015e-25	1.61605e-23	2.0601
ATP2B1	1.04199	6.73874	313.96	2.9958e-70	2.25521e-68	2.05907
OTUD4	1.04051	7.64244	359.573	3.4886e-80	3.02055e-78	2.05696
PACSIN3	1.03805	0.907302	11.2336	0.000803288	0.00338628	2.05345
C19orf71	1.03741	2.78523	37.8227	7.74738e-10	6.69426e-09	2.05254
MAF	1.03689	2.19411	23.2304	1.43707e-06	8.91591e-06	2.0518
WHAMMP1	1.03375	3.27933	57.6852	3.07613e-14	3.77726e-13	2.04734
FAM175A	1.03136	4.15984	79.3735	5.14107e-19	8.53559e-18	2.04395
PFKFB3	1.03134	7.65131	261.121	9.77615e-59	5.96181e-57	2.04392
ZNF468	1.03117	5.46628	164.479	1.1889e-37	4.44856e-36	2.04368
LONRF1	1.02959	4.65878	83.6431	5.92659e-20	1.03978e-18	2.04144
FAM76A	1.02831	4.6798	122.72	1.60614e-28	4.25769e-27	2.03964
STAT1	1.0268	8.28081	475.721	1.82333e-105	2.13162e-103	2.0375
RAB11FIP1	1.02317	5.22785	150.217	1.55463e-34	5.25859e-33	2.03238
TAF1B	1.02285	4.18487	96.822	7.58473e-23	1.54428e-21	2.03193
RAB27B	1.02208	1.52835	17.5678	2.77249e-05	0.000146899	2.03084
CBLB	1.0219	6.18205	272.765	2.83401e-61	1.79292e-59	2.03059
TAPT1-AS1	1.02182	1.34679	15.3033	9.15543e-05	0.000454084	2.03048
CCL28	1.02145	1.19387	12.2667	0.000461102	0.00203297	2.02996
NEFL	1.01963	0.604325	7.22768	0.00717879	0.0248898	2.0274
TTC25	1.01936	0.60434	9.19428	0.00242773	0.00933451	2.02701
FAM86EP	1.01844	0.386421	7.2385	0.00713566	0.0247538	2.02572
VPS9D1-AS1	1.0173	0.184766	6.92779	0.00848666	0.0289808	2.02413
MYOM1	1.01729	2.371	25.4284	4.59111e-07	3.03076e-06	2.02411
GPRIN3	1.01616	5.28744	142.567	7.30819e-33	2.34686e-31	2.02252
SERAC1	1.01569	4.38779	94.6622	2.25815e-22	4.47204e-21	2.02187
GTF2H2	1.01508	2.00777	23.9213	1.00356e-06	6.35532e-06	2.02102
KLHDC1	1.01464	3.27292	44.7053	2.29034e-11	2.26525e-10	2.0204
LIPA	1.01372	5.73598	142.607	7.16258e-33	2.30301e-31	2.01911
ZNF485	1.01324	3.09708	45.1186	1.85456e-11	1.84214e-10	2.01844
CTSH	1.01168	1.5841	17.102	3.54245e-05	0.000185067	2.01626
SPINT1	1.01113	1.52121	16.4169	5.08303e-05	0.000259773	2.01549
ACN9	1.01106	4.355	91.9087	9.07678e-22	1.74711e-20	2.01539
GSDMD	1.01018	5.39829	117.332	2.42822e-27	6.1052e-26	2.01417
KIT	1.00954	3.41439	50.6325	1.11388e-12	1.21644e-11	2.01327
ISG20	1.00851	5.70547	130.173	3.75599e-30	1.07304e-28	2.01183
SIPA1	1.00843	8.10374	359.594	3.45149e-80	2.99866e-78	2.01172
TMEM254-AS1	1.00667	1.15756	11.2122	0.000812609	0.00342159	2.00927
CASP1	1.00542	4.01241	75.9696	2.88063e-18	4.55036e-17	2.00753
ZNF225	1.00517	3.29819	51.1714	8.46423e-13	9.33605e-12	2.00718
LOC100506801	1.00424	2.68028	34.4521	4.36862e-09	3.50609e-08	2.00588
DLGAP1-AS1	1.00398	0.950386	8.67203	0.00323131	0.0120943	2.00553
CD97	1.003	9.10262	351.851	1.67525e-78	1.42616e-76	2.00416
TSPAN32	1.00114	4.71384	111.637	4.29201e-26	1.02335e-24	2.00158
ALKBH2	1.00087	3.57104	60.733	6.53665e-15	8.35828e-14	2.00121
AHSA2	1.00062	6.70243	283.833	1.09757e-63	7.34675e-62	2.00086
STMN1	-1.00387	8.2822	471.897	1.23866e-104	1.42834e-102	0.498661
MAP4K4	-1.00413	7.82379	369.849	2.01913e-82	1.83596e-80	0.498569
FAM229A	-1.00447	0.949983	9.7328	0.00181009	0.00715266	0.498454
TAF8	-1.00533	5.47518	165.139	8.52807e-38	3.20992e-36	0.498154
NPAT	-1.00648	8.18243	436.026	7.93244e-97	8.67405e-95	0.497759
KIF13B	-1.00657	5.00742	126.919	1.93507e-29	5.35341e-28	0.497728
CD2AP	-1.01167	6.58277	293.988	6.72361e-66	4.71191e-64	0.495972
CDKL5	-1.01219	3.6249	62.4679	2.70825e-15	3.58589e-14	0.495792
FLJ31104	-1.01276	0.630773	8.03185	0.00459619	0.0166454	0.495596
GRIP1	-1.01292	1.9916	17.0011	3.73591e-05	0.000194573	0.495542
PROX2	-1.01725	1.08167	11.5438	0.000679763	0.00290661	0.494056
MICAL3	-1.0204	1.4016	11.5768	0.000667805	0.00286126	0.492981
GGH	-1.02358	1.91766	21.7936	3.03613e-06	1.80736e-05	0.491894
LRRC37A3	-1.02417	1.30542	14.9973	0.000107667	0.000527092	0.491693
DDX26B	-1.02445	7.01948	364.025	3.74244e-81	3.35484e-79	0.491596
CREBRF	-1.02463	8.52416	499.53	1.20269e-110	1.47396e-108	0.491538
KIAA1671	-1.02605	0.828328	10.8632	0.000980933	0.00407154	0.491052
MRPS6	-1.02635	7.16995	339.484	8.26429e-76	6.65577e-74	0.490949
SNORD12C	-1.02654	0.220172	6.56577	0.0103959	0.0347703	0.490886
GCLC	-1.02849	5.92357	206.836	6.73374e-47	3.23538e-45	0.490223
DOCK3	-1.02872	2.36207	29.5304	5.50465e-08	4.0071e-07	0.490144
VDR	-1.02927	4.04763	64.4307	9.99871e-16	1.36302e-14	0.48996
CTNS	-1.02993	4.45929	80.9373	2.32995e-19	3.94056e-18	0.489734
FOXRED2	-1.0314	3.29648	47.9143	4.45263e-12	4.62946e-11	0.489236
TLR9	-1.032	2.11024	25.3735	4.72354e-07	3.11008e-06	0.489033
UVRAG	-1.03603	5.39134	151.054	1.01994e-34	3.48719e-33	0.487668
CR2	-1.0362	1.82241	15.4464	8.48773e-05	0.000421958	0.487609
MSMP	-1.03668	1.80489	20.9345	4.75256e-06	2.76025e-05	0.487447
ITK	-1.03774	9.04751	500.581	7.10625e-111	8.75139e-109	0.48709
BAIAP2	-1.03905	4.9959	123.066	1.34915e-28	3.58769e-27	0.486649
FGFR3	-1.03934	0.520798	9.25395	0.00234988	0.00906952	0.486548
CATSPERB	-1.04076	0.906929	11.7173	0.000619225	0.00266844	0.48607
PDZD2	-1.04091	2.35804	19.3878	1.06687e-05	5.94585e-05	0.48602
EXT1	-1.04212	4.31043	104.844	1.32159e-24	2.90282e-23	0.485613
STOM	-1.04388	6.42295	304.153	4.10228e-68	2.96498e-66	0.485021
RAB11B-AS1	-1.04794	0.769442	10.6856	0.00107975	0.00444824	0.483658
ZFHX3	-1.04835	1.75718	15.5214	8.15777e-05	0.00040667	0.483522
CNKSR1	-1.05361	1.24618	11.9948	0.000533491	0.00232465	0.48176
PTTG1	-1.05594	3.31918	41.0859	1.45686e-10	1.3401e-09	0.480984
CDC42EP4	-1.05633	2.52039	36.4007	1.60647e-09	1.34504e-08	0.480854
NKG7	-1.05787	1.40163	16.1324	5.90654e-05	0.000299267	0.480342
GPR34	-1.05788	0.184526	6.28037	0.0122082	0.0401076	0.480339
HSPG2	-1.05878	1.74503	22.0523	2.6532e-06	1.59161e-05	0.480039
CHPT1	-1.06135	4.54758	112.263	3.12982e-26	7.51847e-25	0.479182
PTPLB	-1.06273	5.07384	119.464	8.28709e-28	2.12359e-26	0.478724
YIPF5	-1.06366	7.54705	289.797	5.50622e-65	3.79585e-63	0.478416
SERINC5	-1.06576	7.28318	344.974	5.2684e-77	4.39652e-75	0.477721
LOC101927151	-1.06651	2.83646	35.3696	2.72707e-09	2.23821e-08	0.477471
ANKRD33B	-1.06659	1.45491	17.6053	2.71826e-05	0.000144116	0.477446
MTUS1	-1.07005	4.0902	92.9968	5.2378e-22	1.01822e-20	0.476304
NOXO1	-1.07063	1.71414	21.4098	3.70879e-06	2.18322e-05	0.47611
PPP2R3A	-1.07215	1.82815	23.9118	1.00852e-06	6.38508e-06	0.475608
B4GALT5	-1.07373	3.14733	48.217	3.81572e-12	4.00004e-11	0.475089
PHKG1	-1.07663	2.11021	29.1832	6.58472e-08	4.75513e-07	0.474136
ASPRV1	-1.07973	1.4399	15.5504	8.03348e-05	0.000401026	0.473118
BZRAP1-AS1	-1.08084	5.7328	231.245	3.18975e-52	1.7108e-50	0.472752
NQO1	-1.08112	1.06218	14.2574	0.000159433	0.000759275	0.472661
SEMA6C	-1.08529	2.18873	20.0342	7.6069e-06	4.31625e-05	0.471297
PDE9A	-1.08569	2.35003	31.2544	2.26333e-08	1.7104e-07	0.471167
NUAK2	-1.08582	7.13076	322.266	4.64892e-72	3.58475e-70	0.471126
TCP11L1	-1.08649	3.55869	61.833	3.73862e-15	4.88138e-14	0.470904
FAM213B	-1.08781	5.17745	150.243	1.53423e-34	5.19651e-33	0.470476
TIFA	-1.08978	4.96536	133.25	7.97273e-31	2.32216e-29	0.469834
KCNN4	-1.09032	4.66748	133.558	6.82521e-31	1.99251e-29	0.469656
KCND1	-1.09455	1.54188	14.3639	0.00015066	0.00071952	0.468281
ABHD8	-1.09462	4.38372	114.959	8.03227e-27	1.98028e-25	0.468261
MYB	-1.09561	6.56186	289.618	6.02132e-65	4.1397e-63	0.467938
TSPAN15	-1.09833	0.643907	8.48855	0.00357388	0.0132591	0.467058
KIAA1804	-1.09928	1.9338	16.6838	4.41557e-05	0.000227495	0.46675
NBEA	-1.10255	3.75485	82.6302	9.89341e-20	1.71791e-18	0.465694
KNSTRN	-1.10677	2.97571	53.2289	2.96852e-13	3.37252e-12	0.464334
ZNF385A	-1.10695	0.769425	11.5706	0.00067003	0.00286741	0.464273
PDPR	-1.10976	5.33356	180.848	3.16445e-41	1.33798e-39	0.463371
SCCPDH	-1.11209	2.63358	40.8188	1.6702e-10	1.53131e-09	0.462625
MPZL1	-1.11295	4.50401	127.327	1.57565e-29	4.38298e-28	0.462348
LOC100507634	-1.11489	0.477279	9.66576	0.00187734	0.00739077	0.461727
GPC1	-1.11567	0.220169	6.37512	0.0115731	0.0382538	0.461476
PPFIBP1	-1.11714	2.2242	27.6577	1.44795e-07	1.00971e-06	0.461007
LOC400863	-1.11786	0.85121	12.9199	0.000325099	0.00147039	0.460777
LACC1	-1.12096	2.43581	38.467	5.56868e-10	4.85303e-09	0.459787
SMAGP	-1.12387	2.76295	40.7483	1.73153e-10	1.58297e-09	0.45886
LY9	-1.12538	5.63658	222.77	2.25003e-50	1.16018e-48	0.458382
CLEC2B	-1.13081	6.25298	288.168	1.24632e-64	8.52237e-63	0.45666
SEZ6	-1.13286	1.77521	16.6461	4.50429e-05	0.00023169	0.456012
AMFR	-1.1355	7.25402	482.016	7.7825e-107	9.2259e-105	0.455178
ZMYM4	-1.1357	5.53659	223.471	1.58264e-50	8.19386e-49	0.455114
PER3	-1.13652	4.54303	94.7849	2.12241e-22	4.20652e-21	0.454855
MAP3K9	-1.1405	4.8494	150.271	1.51236e-34	5.12928e-33	0.453602
LOC102723824	-1.1434	0.23764	8.88022	0.00288278	0.0109154	0.452692
FSD1	-1.14342	-0.00809179	6.1029	0.013496	0.0439964	0.452685
HAS3	-1.14404	0.630765	7.48424	0.00622412	0.0218667	0.45249
TBC1D8	-1.14468	2.96783	53.48	2.6124e-13	2.97861e-12	0.452291
HELLS	-1.14619	2.09587	28.883	7.6885e-08	5.51299e-07	0.451816
MBOAT2	-1.14703	1.57665	21.8702	2.91725e-06	1.73891e-05	0.451552
TAS1R3	-1.1483	0.906923	13.7693	0.00020669	0.000967616	0.451156
DEPDC1B	-1.15183	-0.0712869	7.01048	0.00810341	0.0277767	0.450055
FBRS	-1.15206	6.22817	279.291	1.07192e-62	6.9906e-61	0.449982
BCL11A	-1.15315	1.76923	20.7133	5.33433e-06	3.07701e-05	0.449641
CIB2	-1.15616	0.981462	13.7092	0.000213401	0.000997195	0.448706
STARD4-AS1	-1.1567	1.31365	17.9313	2.29024e-05	0.000122628	0.448536
ARHGAP23	-1.15825	0.129403	6.22222	0.0126157	0.0413232	0.448056
CCDC30	-1.16688	0.462482	10.2924	0.00133581	0.00541256	0.445385
C16orf71	-1.16716	0.769429	13.6191	0.000223895	0.00104201	0.445296
WHAMM	-1.16757	6.86445	406.895	1.73765e-90	1.77038e-88	0.445171
ZNRF3	-1.16797	3.86569	80.5177	2.88106e-19	4.85001e-18	0.445047
OGN	-1.17252	0.732898	12.8122	0.000344358	0.00155004	0.443645
SOX4	-1.17703	3.39509	60.3402	7.98018e-15	1.01275e-13	0.442261
CDCA8	-1.17969	1.50626	23.2965	1.38856e-06	8.62967e-06	0.441445
SH3D21	-1.1801	0.816734	12.6061	0.000384491	0.0017197	0.441322
MYEF2	-1.18195	2.16601	33.5847	6.82289e-09	5.39221e-08	0.440755
STK17A	-1.18203	9.54347	594.382	2.79044e-131	4.34299e-129	0.440731
NET1	-1.1833	6.64057	342.959	1.44666e-76	1.18388e-74	0.440342
IPCEF1	-1.18624	6.54666	397.967	1.52546e-88	1.49419e-86	0.439445
MREG	-1.1877	2.5866	37.4042	9.60147e-10	8.23183e-09	0.439002
LOC646214	-1.18799	0.14801	8.71873	0.00314957	0.011818	0.438913
BRD7P3	-1.18963	0.477259	8.71688	0.00315278	0.0118283	0.438415
SLC16A10	-1.19182	6.08299	263.039	3.73346e-59	2.28227e-57	0.43775
KRBA1	-1.19342	3.24337	58.975	1.59691e-14	1.99665e-13	0.437264
DGKD	-1.1967	7.77821	573	1.24966e-126	1.86486e-124	0.436272
ST6GALNAC3	-1.19741	1.61057	24.5907	7.08941e-07	4.56903e-06	0.436057
SCARNA1	-1.19755	0.0914242	8.39809	0.00375616	0.0138816	0.436016
PLN	-1.19756	0.576795	11.5347	0.000683104	0.00291942	0.436012
SIPA1L2	-1.19778	0.0914299	8.18732	0.00421841	0.015407	0.435945
ADM5	-1.20142	2.35003	37.0048	1.17836e-09	1.00013e-08	0.434846
GPR174	-1.20363	4.56649	153.283	3.32158e-35	1.16068e-33	0.434182
DHCR24	-1.20475	3.30059	50.8971	9.73356e-13	1.06804e-11	0.433845
CCDC103	-1.20539	0.386122	8.78971	0.00302935	0.0114108	0.433651
ALG14	-1.20746	2.00693	33.5316	7.01144e-09	5.53432e-08	0.433029
SLC12A6	-1.20763	6.56447	175.902	3.80406e-40	1.55654e-38	0.432979
ARHGAP32	-1.21267	2.39743	42.7984	6.06804e-11	5.77203e-10	0.43147
AOC2	-1.21474	1.8107	29.6441	5.19103e-08	3.7864e-07	0.43085
AFAP1	-1.21541	4.08038	121.554	2.89081e-28	7.59767e-27	0.43065
TCF19	-1.2162	4.3875	143.412	4.77766e-33	1.54993e-31	0.430415
EXO1	-1.21674	0.16637	8.80678	0.00300113	0.0113179	0.430253
MARCKSL1	-1.21882	8.03258	609.96	1.14171e-134	1.82163e-132	0.429633
HSPA1B	-1.21974	4.56301	51.0315	9.08958e-13	9.99539e-12	0.429361
MIR133A1HG	-1.22071	0.447512	8.79289	0.00302406	0.0113959	0.429072
KIAA2022	-1.22141	0.805041	14.8961	0.000113599	0.000554104	0.428863
FZD6	-1.22262	3.11211	70.1695	5.44211e-17	7.94823e-16	0.428503
JUN	-1.22267	7.22469	552.839	3.03646e-122	4.30346e-120	0.42849
AKAP12	-1.22321	1.24614	17.2039	3.35753e-05	0.000175913	0.428328
TWSG1	-1.22386	5.44604	201.75	8.66822e-46	4.08744e-44	0.428137
TSPYL5	-1.22487	1.38599	22.8099	1.78838e-06	1.09641e-05	0.427835
PPP4R1L	-1.23113	4.18197	119.638	7.59118e-28	1.95513e-26	0.425983
ARMCX1	-1.23321	-0.0929847	7.52322	0.00609086	0.021455	0.425371
LSS	-1.2338	5.0668	186.94	1.47989e-42	6.42864e-41	0.425195
LOC100506325	-1.23436	0.237633	9.33166	0.00225229	0.00873139	0.425031
FZD9	-1.23558	0.732908	13.2088	0.000278637	0.00127434	0.424673
KCNQ1OT1	-1.23851	4.62225	112.392	2.93242e-26	7.05143e-25	0.423811
RGL1	-1.24016	3.17917	73.9847	7.87245e-18	1.2163e-16	0.423327
TUBB4B	-1.24306	8.03773	514.837	5.62008e-114	7.12879e-112	0.422475
RECQL4	-1.24309	2.93875	51.3515	7.72242e-13	8.5485e-12	0.422467
GRB7	-1.24394	0.462476	12.4877	0.000409631	0.00182123	0.422218
PLXNA1	-1.245	5.81436	264.945	1.43444e-59	8.7899e-58	0.421908
RCAN1	-1.2453	4.56646	161.967	4.20667e-37	1.55567e-35	0.42182
ABCB1	-1.24561	4.76969	123.042	1.36503e-28	3.62613e-27	0.42173
BRSK2	-1.2467	1.20229	19.3922	1.06442e-05	5.93476e-05	0.421411
NPIPB3	-1.24936	4.09596	119.005	1.04464e-27	2.66079e-26	0.420636
SV2A	-1.25304	3.46708	88.2783	5.68641e-21	1.04611e-19	0.419564
CDKN1C	-1.25466	1.89571	30.0784	4.14926e-08	3.05286e-07	0.419093
SAPCD2	-1.25571	2.37392	39.6357	3.06043e-10	2.73092e-09	0.418788
ARHGAP10	-1.25603	1.79898	26.1165	3.21419e-07	2.16174e-06	0.418695
TUBA1B	-1.25693	9.09685	721.685	5.75655e-159	1.08176e-156	0.418433
CGN	-1.25693	1.97082	30.2449	3.80793e-08	2.80824e-07	0.418433
LDLR	-1.25786	5.93314	250.348	2.18099e-56	1.27782e-54	0.418164
PLIN3	-1.25816	5.35142	229.733	6.81717e-52	3.63329e-50	0.418078
CLIC4	-1.25844	5.16462	218.645	1.78608e-49	9.09859e-48	0.417996
CD14	-1.25883	-0.409431	6.13871	0.0132254	0.043164	0.417883
FAM19A1	-1.2635	1.93909	34.5636	4.12546e-09	3.32087e-08	0.416531
LSMEM1	-1.26373	2.23722	41.8013	1.01035e-10	9.41645e-10	0.416467
TPST1	-1.26597	4.39911	123.904	8.84331e-29	2.36402e-27	0.41582
KDM1B	-1.26812	2.88152	55.6233	8.77771e-14	1.03911e-12	0.415199
ACAD9	-1.27134	5.49207	271.158	6.34661e-61	3.98532e-59	0.414276
FLVCR2	-1.27253	0.75735	13.1192	0.000292281	0.00133074	0.413933
SLC7A8	-1.27289	1.21999	20.7707	5.177e-06	2.99237e-05	0.413829
NDST1	-1.27375	0.839793	16.6653	4.45887e-05	0.000229679	0.413584
ECHDC3	-1.27701	0.432415	11.8002	0.00059223	0.00255776	0.41265
SLC41A2	-1.2783	1.12927	17.9434	2.27567e-05	0.000121874	0.412281
2018-09-11	-1.27847	4.5297	158.618	2.26812e-36	8.20827e-35	0.412233
TLR2	-1.28068	2.3778	41.0709	1.46809e-10	1.34991e-09	0.411602
TNFRSF10D	-1.28245	5.13584	212.177	4.60063e-48	2.27069e-46	0.411097
CLIP3	-1.28417	1.03239	15.7007	7.41968e-05	0.000371702	0.410607
BCL6	-1.28731	4.45705	160.702	7.94643e-37	2.92588e-35	0.409715
TMEM38A	-1.28882	0.491909	13.5758	0.000229116	0.00106455	0.409287
CAB39L	-1.28961	2.36996	31.5794	1.91447e-08	1.455e-07	0.409061
EFCAB5	-1.29011	0.769391	13.4151	0.00024961	0.00115302	0.408921
UHRF1	-1.29044	2.57632	45.1651	1.81102e-11	1.80172e-10	0.408826
KIF2C	-1.2909	0.851203	15.7437	7.25276e-05	0.000363555	0.408697
ABCG1	-1.29711	7.18441	415.747	2.05646e-92	2.13813e-90	0.40694
SLFN12	-1.29785	2.21532	40.0706	2.44953e-10	2.2091e-09	0.406733
SYT11	-1.29911	3.13323	74.8993	4.95341e-18	7.73788e-17	0.406378
LOC100130899	-1.29923	0.816684	9.10709	0.0025462	0.00974718	0.406343
MAPT	-1.30023	0.338303	12.0853	0.000508208	0.00222272	0.406061
MAP7	-1.3013	-0.0499378	6.82186	0.00900488	0.0305367	0.405759
LOC100506746	-1.30273	-0.382482	6.01497	0.014185	0.0459825	0.405357
FAM222A	-1.30294	5.42375	168.624	1.47834e-38	5.73456e-37	0.405301
TUFT1	-1.31124	5.00746	167.949	2.0756e-38	7.99027e-37	0.402976
TPX2	-1.31248	0.401744	9.2419	0.0023654	0.0091225	0.402629
ADPGK-AS1	-1.31331	0.288843	12.0027	0.000531247	0.00231647	0.402397
FAM65A	-1.31406	6.17905	269.761	1.27966e-60	7.97632e-59	0.402187
NECAB1	-1.31426	1.499	25.2952	4.91941e-07	3.23066e-06	0.402132
ACER3	-1.31507	3.9407	129.064	6.5651e-30	1.85055e-28	0.401905
THBS4	-1.31527	0.906878	17.5251	2.83541e-05	0.000150076	0.401851
LOC101927181	-1.3188	-0.115028	7.12094	0.00761887	0.0262542	0.400867
NPAS2	-1.31902	3.73636	116.167	4.36864e-27	1.09298e-25	0.400806
CDCA2	-1.31925	-0.115015	8.96283	0.00275528	0.0104764	0.400743
NCKAP5L	-1.32163	6.38834	371.163	1.04456e-82	9.53214e-81	0.400083
PMS2P9	-1.32215	-0.279402	6.80563	0.00908708	0.0307866	0.399939
HYAL3	-1.32413	3.03171	74.3592	6.51226e-18	1.01104e-16	0.399389
S1PR5	-1.3248	0.354423	12.9425	0.000321198	0.0014543	0.399203
FGF18	-1.3261	-0.464944	5.90972	0.0150576	0.0483968	0.398844
CMTM4	-1.32922	1.53477	24.4755	7.52615e-07	4.83737e-06	0.397984
LOC100294362	-1.32997	0.110502	7.65759	0.0056534	0.0201039	0.397777
AMOT	-1.33142	0.917766	18.7595	1.48285e-05	8.11265e-05	0.397376
GSG2	-1.33207	-0.677916	6.00805	0.0142408	0.0461279	0.397198
FHOD3	-1.33216	-0.677915	6.09631	0.0135465	0.0441212	0.397173
LINC01260	-1.33331	1.91209	32.1762	1.40805e-08	1.08541e-07	0.396858
SNORA28	-1.33429	-0.0288738	9.54578	0.0020041	0.0078484	0.396587
SPRED2	-1.3379	2.25875	45.3931	1.61199e-11	1.61256e-10	0.395595
CDC42SE1	-1.33814	7.95977	734.937	7.56219e-162	1.45337e-159	0.395529
CENPE	-1.33966	2.92253	47.8677	4.55963e-12	4.73683e-11	0.395114
CCNG2	-1.33991	6.8961	472.896	7.50765e-105	8.69688e-103	0.395045
SQSTM1	-1.34058	9.34255	755.671	2.34615e-166	4.68656e-164	0.394863
GPR153	-1.3428	0.184519	11.297	0.000776323	0.00327969	0.394255
FADS3	-1.34439	4.00328	130.14	3.81782e-30	1.08948e-28	0.393821
MGP	-1.34531	-0.356015	7.28021	0.00697183	0.0242219	0.39357
CTNNAL1	-1.34677	4.71305	196.571	1.1699e-44	5.35724e-43	0.393171
C6orf106	-1.34769	6.20011	379.895	1.31166e-84	1.22336e-82	0.392919
RHCE	-1.34782	0.0524235	9.58557	0.00196112	0.00769673	0.392886
USF1	-1.34894	4.41735	123.208	1.25554e-28	3.34578e-27	0.392581
CLEC4A	-1.35136	1.36225	26.6124	2.4864e-07	1.6929e-06	0.391922
CSRP2	-1.35354	0.97099	19.2429	1.15099e-05	6.38801e-05	0.39133
STAM-AS1	-1.35369	0.534973	14.4483	0.000144063	0.000691007	0.39129
MTFR2	-1.35381	-0.0930029	7.81312	0.00518684	0.0185942	0.391258
TNNT3	-1.357	1.82808	34.39	4.51026e-09	3.61405e-08	0.390392
PKP2	-1.358	0.432392	10.813	0.0010079	0.00417324	0.390122
C19orf57	-1.35821	1.33813	24.2909	8.28285e-07	5.29288e-06	0.390066
SERPINE3	-1.3584	0.432424	12.3364	0.000444216	0.00196467	0.390014
FBXL19-AS1	-1.36179	3.03166	60.5737	7.08759e-15	9.02636e-14	0.389099
RQCD1	-1.36412	6.57504	509.172	9.60017e-113	1.19974e-110	0.38847
LIMA1	-1.36613	4.83982	200.036	2.0512e-45	9.56561e-44	0.387931
DGCR9	-1.36675	0.862475	16.3252	5.33497e-05	0.000271927	0.387764
CASZ1	-1.37434	4.81969	218.437	1.98262e-49	1.00594e-47	0.385728
IL20RB	-1.37458	1.02236	16.9158	3.90742e-05	0.00020288	0.385664
TUBB4A	-1.38268	3.34749	61.7785	3.84343e-15	5.00791e-14	0.383505
ITGA10	-1.38599	2.46564	46.9069	7.444e-12	7.63943e-11	0.382627
MARCKS	-1.38608	-0.645495	6.62633	0.0100482	0.0337232	0.382603
CDK2	-1.39194	4.89925	223.554	1.51764e-50	7.8734e-49	0.381053
CCDC17	-1.39232	1.67608	32.8697	9.85495e-09	7.68789e-08	0.380952
PERP	-1.39533	2.28417	40.4628	2.00391e-10	1.82212e-09	0.380157
LOC100132781	-1.39687	0.220119	11.3023	0.000774094	0.00327191	0.379751
TUBB2A	-1.39749	4.34165	154.118	2.1826e-35	7.69033e-34	0.37959
MYO1H	-1.39793	0.0123308	8.37844	0.00379698	0.0140163	0.379474
CDR2	-1.3985	7.4029	742.689	1.56016e-163	3.09217e-161	0.379324
SLC2A9	-1.39982	-0.230494	8.79014	0.00302864	0.0114098	0.378976
PPAP2A	-1.40107	3.35343	100.835	9.99716e-24	2.10997e-22	0.378648
BSN	-1.40245	-0.52265	7.29155	0.00692798	0.024086	0.378286
PRSS27	-1.4025	-0.522643	6.96551	0.00830958	0.0284143	0.378274
FBXL19	-1.40264	1.53477	27.4668	1.59818e-07	1.10991e-06	0.378237
MUC20	-1.40626	2.05699	28.9871	7.28614e-08	5.2378e-07	0.377289
GFI1	-1.4125	5.34366	266.246	7.46485e-60	4.58537e-58	0.37566
RUNDC3B	-1.41339	1.01219	18.4659	1.72968e-05	9.3741e-05	0.37543
TUBB	-1.41969	8.40594	892.261	4.72338e-196	1.21038e-193	0.373793
SLC5A3	-1.42185	6.92181	290.583	3.71127e-65	2.56543e-63	0.373235
FGFR4	-1.42494	1.46971	26.3457	2.85454e-07	1.92957e-06	0.372434
CDCA5	-1.43845	1.13856	14.9605	0.000109787	0.000536438	0.368964
HSPA1A	-1.43955	4.18621	166.509	4.2828e-38	1.62523e-36	0.368681
BBC3	-1.44882	6.74261	315.787	1.1982e-70	9.10091e-69	0.36632
2018-09-10	-1.44917	0.745145	19.0928	1.24515e-05	6.87746e-05	0.366233
LOC101927131	-1.44949	-0.493502	7.60346	0.00582564	0.0206527	0.36615
ALDH4A1	-1.45032	1.28025	27.3435	1.70335e-07	1.17905e-06	0.36594
BZRAP1	-1.45541	3.52672	116.291	4.10359e-27	1.02768e-25	0.36465
SMTN	-1.45669	3.22136	105.868	7.88098e-25	1.75533e-23	0.364328
IRF6	-1.45827	1.65022	36.5064	1.52166e-09	1.27656e-08	0.363929
LOC100996324	-1.45849	-0.382491	8.18108	0.00423295	0.0154512	0.363873
MIR93	-1.45865	-0.382487	8.94955	0.00277538	0.0105386	0.363833
TNFRSF12A	-1.45907	4.42672	192.656	8.36911e-44	3.72484e-42	0.363728
INSR	-1.45976	0.884842	22.0737	2.62381e-06	1.57472e-05	0.363552
C17orf97	-1.46351	1.72646	38.8598	4.55358e-10	3.99722e-09	0.362611
FAM83F	-1.46755	1.19333	27.4667	1.59821e-07	1.10991e-06	0.361596
TESK2	-1.46827	4.37443	180.542	3.68961e-41	1.55227e-39	0.361415
TEAD3	-1.46878	1.01221	21.3373	3.85168e-06	2.26293e-05	0.361288
APCDD1L	-1.46978	0.202411	12.2157	0.000473881	0.00208496	0.361037
SUGCT	-1.46999	0.202419	13.7871	0.000204741	0.000959733	0.360986
CCDC37	-1.47025	-0.85194	6.30977	0.0120075	0.0395607	0.360919
KCTD3	-1.47036	1.41695	16.4986	4.86858e-05	0.000249366	0.360891
PEX11G	-1.47213	1.73264	35.9674	2.00652e-09	1.66514e-08	0.360451
NMB	-1.47443	2.01194	45.5824	1.46348e-11	1.4698e-10	0.359875
HSPB1	-1.47454	4.97192	248.908	4.49206e-56	2.58998e-54	0.359849
PRX	-1.47863	2.71055	62.1314	3.2129e-15	4.23419e-14	0.35883
LOC101929698	-1.4797	1.39372	26.3546	2.84136e-07	1.92117e-06	0.358564
TMPRSS3	-1.48046	0.981379	19.9561	7.92423e-06	4.49128e-05	0.358374
GPR56	-1.4842	0.769387	20.7141	5.33209e-06	3.07641e-05	0.357446
TMEM217	-1.48694	2.79844	62.0254	3.39056e-15	4.45905e-14	0.35677
JAG2	-1.49191	1.94439	32.5208	1.17922e-08	9.14575e-08	0.355542
GPR137C	-1.49431	-0.464949	6.88866	0.00867442	0.0295384	0.35495
WDR17	-1.49432	-0.464946	6.58279	0.0102969	0.0344531	0.354948
SH3PXD2B	-1.49468	-0.464947	8.39528	0.00376196	0.0138959	0.354859
NLGN3	-1.49616	2.19298	36.5264	1.50611e-09	1.26393e-08	0.354496
CHMP7	-1.4962	9.47299	845.019	8.80132e-186	2.08673e-183	0.354486
N4BP3	-1.49623	4.07163	173.094	1.56132e-39	6.2475e-38	0.35448
ZACN	-1.49945	0.288825	13.3879	0.00025325	0.00116813	0.353689
DRICH1	-1.50052	-0.356007	8.12397	0.00436837	0.0158884	0.353425
NAPRT1	-1.50179	4.61198	226.494	3.46729e-51	1.82115e-49	0.353114
MMP28	-1.50529	1.73261	35.0819	3.16126e-09	2.57375e-08	0.352259
PEAK1	-1.5058	2.97283	77.0541	1.66341e-18	2.65738e-17	0.352136
LINC00540	-1.50919	1.3218	28.37	1.00206e-07	7.1049e-07	0.351309
DISC1	-1.5119	-0.0713306	7.68259	0.0055756	0.0198495	0.350649
HMGB3	-1.51311	2.32147	32.3822	1.26644e-08	9.79223e-08	0.350355
ITGA1	-1.51526	1.50617	31.3397	2.166e-08	1.6393e-07	0.349835
COL11A2	-1.51677	2.25872	48.4345	3.415e-12	3.59183e-11	0.349468
KLRD1	-1.52115	0.884828	21.3271	3.87216e-06	2.27338e-05	0.348408
EPB41L2	-1.52709	4.87758	215.444	8.91682e-49	4.44422e-47	0.346977
FUT10	-1.52834	1.16619	28.9488	7.43171e-08	5.33489e-07	0.346675
ZNF703	-1.53123	-0.815414	6.55541	0.0104566	0.0349596	0.345983
RNF5P1	-1.53198	1.33809	31.6247	1.87039e-08	1.42364e-07	0.345803
MICALL2	-1.53567	1.99663	43.829	3.58362e-11	3.48726e-10	0.34492
CDC42EP2	-1.53612	0.851152	21.7752	3.06544e-06	1.82381e-05	0.344812
C1QL3	-1.53647	-0.552411	7.34411	0.00672829	0.0234464	0.344728
PXDNL	-1.53655	-0.552408	7.92778	0.00486814	0.0175451	0.344708
COCH	-1.53672	-0.5524	8.60176	0.00335839	0.0125366	0.344667
ALOX12P2	-1.53677	-0.552398	8.46672	0.00361704	0.0134114	0.344656
ELOVL6	-1.53685	-0.552396	8.30185	0.00396047	0.0145571	0.344637
CD244	-1.53829	0.981385	24.6418	6.90381e-07	4.45656e-06	0.344293
SOCS6	-1.5418	1.21114	26.293	2.93356e-07	1.98035e-06	0.343456
NACAD	-1.54246	-0.230491	8.78145	0.00304309	0.0114557	0.3433
SCML2	-1.54348	3.43508	112.127	3.35107e-26	8.02769e-25	0.343057
TRIM9	-1.54435	-0.0499517	11.3283	0.000763365	0.00323013	0.342851
LOC102723354	-1.54618	0.110504	13.9096	0.000191815	0.000902141	0.342415
PIK3R3	-1.54767	0.254874	15.5034	8.23588e-05	0.000410161	0.342063
EPB41L5	-1.54805	4.84311	272.358	3.47451e-61	2.19265e-59	0.341971
RASL10B	-1.5483	0.32198	16.1505	5.85017e-05	0.000296475	0.341913
KIF5C	-1.55126	3.46316	124.99	5.11602e-29	1.38367e-27	0.341212
SND1-IT1	-1.55623	1.94961	40.2239	2.26464e-10	2.05112e-09	0.340039
TYW1B	-1.56091	3.90676	160.524	8.69362e-37	3.19635e-35	0.338938
IKZF2	-1.56358	1.97592	49.312	2.18328e-12	2.32278e-11	0.338311
WDR62	-1.56563	2.87854	86.2388	1.59467e-20	2.88348e-19	0.337831
USP49	-1.57202	4.08478	125.45	4.05722e-29	1.10794e-27	0.336338
NABP2	-1.57666	2.08614	54.8576	1.29584e-13	1.51284e-12	0.335257
ZNF827	-1.58044	4.98148	300.651	2.376e-67	1.69317e-65	0.33438
TMEM52	-1.58158	-0.409457	10.1151	0.00147056	0.00591325	0.334115
CD59	-1.58474	6.92107	779.464	1.57416e-171	3.19479e-169	0.333384
TACR1	-1.5888	-0.779808	6.034	0.0140329	0.0455129	0.332448
SPRED1	-1.58891	-0.77981	6.03661	0.0140122	0.0454513	0.332422
SPIRE1	-1.5909	0.534938	18.8542	1.41099e-05	7.73786e-05	0.331964
BEST1	-1.59312	-0.927892	6.22949	0.012564	0.0411697	0.331455
KLHL13	-1.59488	1.0621	27.7489	1.38128e-07	9.65336e-07	0.331049
CCDC85C	-1.59665	4.52849	165.46	7.2596e-38	2.73654e-36	0.330644
LRRN3	-1.61118	8.41551	1080.28	6.37386e-237	2.04682e-234	0.32733
LINC00649	-1.61217	3.87225	171.336	3.77944e-39	1.48883e-37	0.327107
GTF2H2B	-1.61273	0.491853	14.1425	0.000169467	0.000802842	0.32698
NRTN	-1.61577	1.22872	28.3103	1.03342e-07	7.31088e-07	0.326291
FADS1	-1.61703	1.1933	32.4954	1.19477e-08	9.26348e-08	0.326007
OMD	-1.62104	0.305477	14.9735	0.000109031	0.000533153	0.3251
FTO-IT1	-1.62467	0.237602	15.1631	9.86093e-05	0.000486224	0.324284
CENPW	-1.6326	0.0914004	13.6955	0.000214966	0.00100395	0.322507
GAREM	-1.63438	0.828231	19.5284	9.91157e-06	5.5556e-05	0.322109
LOC101928710	-1.63522	1.09122	28.8548	7.80121e-08	5.58907e-07	0.321922
ATP6V0E2-AS1	-1.64313	2.99095	101.23	8.19068e-24	1.73302e-22	0.32016
TIMP2	-1.65038	0.839711	18.839	1.42232e-05	7.79834e-05	0.318556
LRRC61	-1.65435	3.47972	127.799	1.24189e-29	3.46213e-28	0.317681
HOPX	-1.65883	1.14778	29.9366	4.46401e-08	3.27305e-07	0.316695
ACVR2B	-1.6589	2.55185	62.3528	2.8712e-15	3.7957e-14	0.316682
C11orf48	-1.66306	2.49489	71.43	2.87274e-17	4.27189e-16	0.315768
CPM	-1.67114	1.80473	51.9418	5.71696e-13	6.38352e-12	0.314005
MUC6	-1.67136	-1.04988	5.92126	0.0149593	0.0481418	0.313957
ANKRD18A	-1.67455	1.40921	28.252	1.06502e-07	7.51978e-07	0.313264
KLF7	-1.67616	6.88171	790.056	7.83545e-174	1.64279e-171	0.312915
USP53	-1.68177	6.42827	671.761	4.13557e-148	7.23553e-146	0.3117
FGF11	-1.68212	-0.137414	10.171	0.00142667	0.00575227	0.311624
GIMAP6	-1.68935	7.44981	719.975	1.35561e-158	2.5287e-156	0.310068
RAPSN	-1.69135	1.09122	32.9208	9.59906e-09	7.49546e-08	0.309637
PHF21A	-1.6926	5.51242	389.013	1.35752e-86	1.3045e-84	0.309368
CX3CR1	-1.69432	0.549013	21.7276	3.14239e-06	1.86827e-05	0.309001
PRRT3-AS1	-1.69843	0.288812	18.0912	2.10575e-05	0.000113203	0.308122
ITIH2	-1.69929	-0.711096	9.20924	0.00240797	0.00927119	0.307939
GJB7	-1.70253	-0.330044	10.7424	0.00104709	0.00432491	0.307246
PPFIA3	-1.70366	0.970936	28.4029	9.85155e-08	6.99284e-07	0.307006
NCAPH	-1.70465	-0.0288968	15.1205	0.000100864	0.000495989	0.306797
YWHAH	-1.70766	6.92839	803.441	9.63684e-177	2.10756e-174	0.306156
ARAP3	-1.71455	0.147968	16.4302	5.04734e-05	0.000258157	0.304697
CPEB1	-1.71612	-0.436935	10.3057	0.00132622	0.00537631	0.304367
CELF4	-1.71763	-0.851947	7.89551	0.00495578	0.0178457	0.304048
EFR3B	-1.72442	0.0720245	12.3366	0.000444166	0.00196467	0.302619
TDRD9	-1.7246	1.27174	37.9002	7.44592e-10	6.44695e-09	0.302582
ARHGAP31	-1.72701	6.67228	838.145	2.74676e-184	6.45208e-182	0.302076
ANKLE1	-1.72812	0.447483	20.6559	5.49664e-06	3.16559e-05	0.301845
SH2D1B	-1.73023	1.41689	40.1507	2.35111e-10	2.12412e-09	0.301404
DYNLL2	-1.73058	2.4506	73.0152	1.28652e-17	1.95788e-16	0.301331
LOC100133331	-1.73626	0.386078	20.2293	6.86919e-06	3.91781e-05	0.300148
TRPV6	-1.74102	-1.00807	6.70098	0.00963599	0.0324469	0.299159
EIF4EBP3	-1.74106	-1.00806	7.10149	0.00770199	0.0265046	0.299151
LOC100335030	-1.74495	0.321944	15.0523	0.000104574	0.000513139	0.298344
FGD6	-1.74607	3.26016	103.526	2.57035e-24	5.54956e-23	0.298112
LINC00944	-1.75137	-0.677931	9.67724	0.00186565	0.00734933	0.297019
CDK5R1	-1.75401	6.92427	581.728	1.5787e-128	2.41265e-126	0.296476
SAP30	-1.75418	2.13817	69.8392	6.43411e-17	9.37008e-16	0.296442
C8orf88	-1.75744	-0.409468	11.3669	0.000747635	0.00316852	0.295772
FLVCR1-AS1	-1.75769	-0.409453	9.63533	0.0019087	0.00750492	0.295721
HOXB4	-1.76521	0.873653	26.7425	2.32447e-07	1.5886e-06	0.294185
DPPA4	-1.7666	0.18447	17.8463	2.39479e-05	0.000127874	0.293901
FAM201A	-1.76665	0.184472	17.8381	2.40513e-05	0.000128265	0.29389
MCAM	-1.76972	0.47721	22.7729	1.82319e-06	1.11694e-05	0.293266
FAM183B	-1.7731	-1.18314	6.26234	0.0123332	0.0404917	0.29258
SLC25A18	-1.77327	-1.18314	6.25173	0.0124072	0.0407032	0.292545
PPP2R2B	-1.77564	-0.815433	8.37829	0.0037973	0.0140163	0.292064
SYN1	-1.77601	-0.815422	8.3549	0.00384648	0.0141771	0.291989
AFAP1L1	-1.77727	-0.522668	10.9774	0.000922284	0.00385206	0.291735
ZNF429	-1.78029	2.91149	110.633	7.12173e-26	1.67598e-24	0.291124
NR1D1	-1.78852	5.08656	408.557	7.55348e-91	7.72678e-89	0.289469
LOC729737	-1.78868	1.91741	61.9521	3.51911e-15	4.62092e-14	0.289437
FZD7	-1.78932	0.617355	23.1789	1.47606e-06	9.13988e-06	0.289309
UNC45B	-1.79509	-0.160136	13.6882	0.000215808	0.0010077	0.288153
SHB	-1.79616	3.26016	125.248	4.4907e-29	1.21975e-27	0.28794
CLCN2	-1.80734	1.66313	53.8086	2.21001e-13	2.53806e-12	0.285717
DENND2C	-1.80805	3.21012	150.565	1.30433e-34	4.44753e-33	0.285578
NUSAP1	-1.80986	2.94642	113.522	1.65852e-26	4.02631e-25	0.285218
RAI2	-1.81245	3.20347	122.227	2.05923e-28	5.43607e-27	0.284707
CNDP1	-1.81927	-1.38244	5.93009	0.0148845	0.0479438	0.283364
MYH10	-1.82253	4.01547	215.392	9.15125e-49	4.55212e-47	0.282725
ARRDC3	-1.82326	6.93413	911.966	2.4575e-200	6.49419e-198	0.282581
SPECC1	-1.8298	2.42415	87.4106	8.81774e-21	1.60933e-19	0.281304
GJC2	-1.83183	-0.779807	9.84685	0.00170123	0.0067689	0.280908
MEX3A	-1.83215	-0.779796	7.14855	0.00750248	0.0258918	0.280847
CFB	-1.83682	-0.356039	12.1873	0.000481169	0.00211519	0.279938
CCDC144B	-1.84663	3.1675	142.09	9.29559e-33	2.97377e-31	0.278041
GZMH	-1.85016	-0.230511	12.6688	0.000371804	0.00166619	0.277362
EML6	-1.85829	0.166328	19.1492	1.20888e-05	6.68439e-05	0.275804
NRCAM	-1.86174	3.79907	136.978	1.2195e-31	3.69624e-30	0.275144
WNT11	-1.86364	0.47722	19.9762	7.84115e-06	4.44519e-05	0.274783
TCEAL2	-1.86404	-0.464968	9.86558	0.001684	0.00670454	0.274707
DOCK4	-1.86997	-0.0081338	13.4242	0.000248394	0.00114803	0.273579
KIAA1522	-1.87034	1.76903	44.3805	2.70365e-11	2.65951e-10	0.27351
PGF	-1.87065	-0.927906	7.60852	0.00580932	0.0206006	0.27345
PRRG2	-1.87094	-0.927899	9.14332	0.00249628	0.00957052	0.273396
NOD2	-1.87336	1.90648	56.5854	5.38092e-14	6.47574e-13	0.272937
AVIL	-1.8759	2.73201	78.4817	8.07445e-19	1.32241e-17	0.272457
PLXNA2	-1.87755	0.0913792	14.6061	0.000132485	0.000638977	0.272146
CRABP2	-1.87874	0.682624	24.3967	7.84015e-07	5.02366e-06	0.271922
ADAM23	-1.88283	0.74508	25.5561	4.29698e-07	2.84399e-06	0.271151
S100A13	-1.88344	0.184454	17.277	3.23068e-05	0.000169652	0.271036
CACFD1	-1.88601	3.87898	220.275	7.87795e-50	4.02124e-48	0.270554
MEX3B	-1.88757	0.5629	20.4467	6.13166e-06	3.51614e-05	0.270262
ARHGEF10	-1.89705	2.62659	92.1055	8.21782e-22	1.58298e-20	0.268491
HLA-DOB	-1.89995	1.763	46.0574	1.14839e-11	1.16348e-10	0.267953
CAMSAP3	-1.90477	-0.436967	9.25814	0.00234452	0.00905297	0.267059
GNRHR	-1.91068	-1.32998	6.01467	0.0141874	0.0459844	0.265967
2018-03-03	-1.91747	4.91957	381.083	7.22982e-85	6.76802e-83	0.264718
LILRB3	-1.91995	0.447471	24.4776	7.51792e-07	4.8333e-06	0.264263
FUT2	-1.92328	-1.09295	7.70572	0.0055046	0.0196436	0.263654
DCBLD2	-1.92784	2.68189	118.927	1.08668e-27	2.76509e-26	0.262823
ENPP5	-1.93684	-0.711119	7.53081	0.00606526	0.0213708	0.261189
ANKRD50	-1.93771	2.76546	67.2999	2.33187e-16	3.28105e-15	0.26103
FAM209A	-1.93831	-0.711093	8.87248	0.00289502	0.0109536	0.260922
FNBP1L	-1.96043	1.6566	58.1479	2.43134e-14	3.00149e-13	0.256951
PHLPP1	-1.96421	3.74204	150.621	1.26812e-34	4.32986e-33	0.25628
LINC00339	-1.97678	1.9601	76.9477	1.7555e-18	2.80096e-17	0.254057
TSNAXIP1	-1.98	0.417076	19.5269	9.91911e-06	5.5586e-05	0.253489
DLC1	-1.98038	0.491853	25.377	4.71519e-07	3.10539e-06	0.253424
EFCAB12	-1.98044	0.417083	26.8845	2.15989e-07	1.47973e-06	0.253413
SPATS2	-1.98092	3.82941	244.167	4.85542e-55	2.74949e-53	0.253328
EPHA4	-1.98188	2.27132	94.8663	2.03689e-22	4.04019e-21	0.253159
VWCE	-1.98517	-0.382514	14.636	0.000130397	0.000629625	0.252583
GNLY	-1.9882	2.68186	114.741	8.96646e-27	2.2063e-25	0.252052
C7orf61	-1.99023	1.13846	34.2569	4.82953e-09	3.85405e-08	0.251698
KIAA1211L	-1.99806	2.57253	105.213	1.09682e-24	2.41959e-23	0.250337
NNAT	-2.00308	0.354374	21.4841	3.56771e-06	2.10781e-05	0.249467
CDC20	-2.00664	0.184461	22.903	1.70383e-06	1.04736e-05	0.248852
FAM19A2	-2.00903	1.37008	51.8336	6.04077e-13	6.73323e-12	0.248441
KLF5	-2.02078	3.52993	165.558	6.9075e-38	2.60769e-36	0.246426
FNDC7	-2.02152	0.447443	25.4988	4.42659e-07	2.92596e-06	0.246298
RDH10	-2.02647	4.66474	323.016	3.19173e-72	2.46863e-70	0.245454
CPNE9	-2.0296	-0.493524	11.5364	0.000682463	0.00291717	0.244923
FAM160A1	-2.03448	1.26317	48.3952	3.48418e-12	3.66156e-11	0.244097
KIAA1614	-2.036	-0.645536	10.2768	0.00134715	0.00545504	0.243839
TINCR	-2.04547	0.386044	22.5821	2.01356e-06	1.22616e-05	0.242244
C12orf42	-2.05922	1.5626	39.1244	3.97644e-10	3.50515e-09	0.239946
SLC45A3	-2.0613	-0.330036	11.7721	0.000601265	0.00259457	0.239599
USP32P2	-2.0617	0.477202	26.5943	2.50983e-07	1.70748e-06	0.239533
AHRR	-2.06214	1.79876	72.8625	1.39002e-17	2.10906e-16	0.23946
FTH1P3	-2.06815	3.09971	141.308	1.37769e-32	4.36337e-31	0.238465
CDKN2C	-2.06881	2.77746	136.835	1.3101e-31	3.96137e-30	0.238357
CTTNBP2NL	-2.07821	1.29692	50.5611	1.15513e-12	1.25986e-11	0.236808
APOE	-2.09694	-0.30452	17.2277	3.31564e-05	0.000173826	0.233754
PROK2	-2.10867	-1.49347	6.75191	0.00936475	0.0316344	0.23186
KIAA1683	-2.10903	2.93024	160.456	8.99686e-37	3.29828e-35	0.231803
DSEL	-2.11787	0.862403	39.3804	3.48773e-10	3.09696e-09	0.230387
SLC15A2	-2.12164	1.41682	42.6387	6.58447e-11	6.24454e-10	0.229786
PTPRK	-2.13005	1.68869	72.4809	1.6866e-17	2.54687e-16	0.22845
LINC00638	-2.13244	-0.27943	17.2927	3.20415e-05	0.000168329	0.228072
EPS8	-2.14528	3.56482	238.67	7.67014e-54	4.2393e-52	0.226051
PCDH9	-2.14743	0.884788	28.4767	9.48348e-08	6.74289e-07	0.225714
LOC653712	-2.14895	0.0913645	18.8226	1.4346e-05	7.85888e-05	0.225476
PLEKHA7	-2.14958	-0.137415	12.5051	0.000405836	0.00180646	0.225378
MERTK	-2.15226	-0.745045	10.1312	0.00145777	0.00586462	0.22496
MATN1	-2.1544	1.63694	70.4327	4.76246e-17	6.97972e-16	0.224627
ATP1B2	-2.15935	1.96535	66.9306	2.81233e-16	3.94612e-15	0.223857
MTA2	-2.16504	7.11676	1347.62	5.06903e-295	2.14327e-292	0.222976
FAM71F2	-2.17284	-0.552426	14.8071	0.000119086	0.00057853	0.221774
IQCA1	-2.17286	-0.552422	13.4701	0.000242394	0.00112152	0.22177
DDR2	-2.17337	2.46535	109.499	1.26164e-25	2.92833e-24	0.221693
ASB9	-2.18219	-0.927922	7.27816	0.00697981	0.0242463	0.220342
TEX29	-2.18338	-0.927911	9.77059	0.00177326	0.00702134	0.220159
IMPG2	-2.1997	0.129306	24.2935	8.27198e-07	5.28727e-06	0.217683
SEMA3B	-2.20423	0.732779	38.6722	5.01295e-10	4.38838e-09	0.217001
SLC6A8	-2.20523	1.81626	72.0464	2.10191e-17	3.16272e-16	0.216851
FUT5	-2.2158	-0.522679	14.8233	0.000118069	0.000574141	0.215267
FAM171A1	-2.22198	5.50408	656.177	1.01356e-144	1.73737e-142	0.214347
SPESP1	-2.26883	-0.049994	22.8594	1.74292e-06	1.06983e-05	0.207498
APBA1	-2.27145	0.0719845	25.3057	4.8927e-07	3.21479e-06	0.207121
C17orf53	-2.27185	2.56559	128.793	7.52708e-30	2.11467e-28	0.207064
RBFOX2	-2.27539	0.288763	28.6727	8.57054e-08	6.12295e-07	0.206557
NRIP3	-2.27655	4.17305	365.243	2.03265e-81	1.8351e-79	0.20639
MLLT4	-2.29694	2.60646	138.6	5.38707e-32	1.66259e-30	0.203495
BLK	-2.29718	0.491813	35.9708	2.00299e-09	1.66275e-08	0.20346
AOC3	-2.2973	0.87361	41.7607	1.03158e-10	9.61073e-10	0.203443
DPF3	-2.29741	-1.38246	6.41242	0.0113325	0.0375415	0.203428
SRGAP1	-2.29789	-0.851963	12.1039	0.000503167	0.00220343	0.203361
KLLN	-2.29858	-1.745	6.12503	0.0133281	0.0434825	0.203264
TUBA1A	-2.31421	7.97677	1962.37	0	0	0.201072
CHRNA5	-2.31716	0.417049	31.5789	1.91504e-08	1.455e-07	0.200662
PASK	-2.31716	6.24124	1177.95	3.77858e-258	1.35013e-255	0.200662
RND1	-2.3406	2.22381	113.253	1.89944e-26	4.60237e-25	0.197428
SDK1	-2.34168	0.839675	39.76	2.87172e-10	2.56885e-09	0.197281
XYLB	-2.35118	-0.815452	11.8391	0.000580008	0.00251139	0.195985
C22orf24	-2.35146	-0.815452	12.6162	0.000382425	0.00171076	0.195947
PLCD3	-2.35859	2.06655	70.3415	4.98778e-17	7.30572e-16	0.194982
PRKG2	-2.35876	-0.115073	20.008	7.71172e-06	4.37475e-05	0.194959
OMG	-2.36304	-1.04991	7.03023	0.00801451	0.0275129	0.194381
JAKMIP2	-2.3642	-1.04989	11.6233	0.000651309	0.00279578	0.194225
FADS2	-2.37789	1.81624	75.6178	3.44237e-18	5.42756e-17	0.192391
SDC1	-2.38437	-1.32998	9.00376	0.00269425	0.0102628	0.191529
NTSR1	-2.38447	1.70759	83.3708	6.8019e-20	1.18841e-18	0.191515
VWDE	-2.39602	0.166275	24.5563	7.21686e-07	4.64564e-06	0.189987
LINC00478	-2.39867	-0.230551	19.2929	1.12123e-05	6.23643e-05	0.189639
EPAS1	-2.40385	1.55564	78.4891	8.04392e-19	1.31911e-17	0.188959
ZPBP2	-2.40393	-0.77982	13.0078	0.0003102	0.00140752	0.18895
ARSD	-2.41219	-0.382528	20.3953	6.29829e-06	3.60518e-05	0.187871
ZNF787	-2.41509	3.64703	173.473	1.29025e-39	5.17917e-38	0.187494
DOK7	-2.42166	-1.67789	6.54791	0.0105007	0.035092	0.186642
SDC3	-2.43187	0.0719769	22.9072	1.70016e-06	1.04535e-05	0.185325
CKB	-2.43403	1.53462	52.2491	4.8889e-13	5.47821e-12	0.185048
LRRC2	-2.45338	-0.745068	12.8605	0.000335593	0.00151408	0.182582
SORBS1	-2.47086	4.10214	311.829	8.72448e-70	6.50974e-68	0.180383
LOC646626	-2.4881	-0.967447	11.9377	0.000550097	0.00239146	0.178241
BMF	-2.51	4.02008	360.733	1.94936e-80	1.71118e-78	0.175555
ZFHX2	-2.52293	1.11967	62.8894	2.1865e-15	2.92252e-14	0.173989
EPB41L3	-2.52592	4.1408	393.95	1.14281e-87	1.10236e-85	0.173629
WDR66	-2.52755	0.0122723	28.252	1.06502e-07	7.51978e-07	0.173433
ITSN1	-2.52932	2.69439	183.248	9.46672e-42	4.02955e-40	0.17322
LOC284757	-2.53476	-1.61376	7.55305	0.00599086	0.021138	0.172568
EVC2	-2.54205	-1.23046	9.33097	0.00225314	0.00873336	0.171698
ABCA6	-2.54274	-1.23045	10.1808	0.00141911	0.00572542	0.171616
FTCDNL1	-2.54666	-0.927914	14.6979	0.000126184	0.000610443	0.171151
KLF6	-2.55082	8.82758	2634.05	0	0	0.170658
BTN2A3P	-2.55085	-0.464991	20.3321	6.51007e-06	3.71996e-05	0.170654
AMH	-2.57207	0.707888	47.5669	5.31577e-12	5.49982e-11	0.168163
B4GALNT4	-2.58218	-0.0930612	26.742	2.32507e-07	1.5886e-06	0.166988
CCDC150	-2.58518	-0.254797	23.866	1.03279e-06	6.52896e-06	0.166641
MYO6	-2.58677	2.40084	156.4	6.92084e-36	2.47987e-34	0.166458
ATP7B	-2.58698	1.35404	69.1934	8.92656e-17	1.29183e-15	0.166433
DACH1	-2.59419	0.432294	34.2454	4.85821e-09	3.87572e-08	0.165604
SLC9A3	-2.60304	0.732756	48.1612	3.92589e-12	4.11213e-11	0.164591
SMARCA1	-2.60926	3.88271	314.658	2.1116e-70	1.59908e-68	0.163883
C11orf94	-2.61547	-1.18316	12.1501	0.000490845	0.00215362	0.163179
LOC101927237	-2.6156	-1.18315	12.1312	0.000495849	0.00217332	0.163164
KAZN	-2.63941	-1.55237	8.3362	0.00388627	0.0143134	0.160493
HSPA6	-2.63953	-1.55237	8.3342	0.00389056	0.014323	0.16048
PRR25	-2.63965	-1.55237	8.55745	0.00344111	0.0128188	0.160467
RAP1GAP	-2.6397	-1.55236	8.70594	0.00317175	0.0118934	0.160462
DDAH1	-2.63983	-1.55236	7.76127	0.00533785	0.0190861	0.160447
SEMA5A	-2.65629	-0.851984	14.4351	0.00014507	0.000695181	0.158627
FOXI1	-2.65633	-0.851984	14.1276	0.000170823	0.000808509	0.158623
ZNF711	-2.66998	3.05339	201.457	1.00429e-45	4.71811e-44	0.157129
AKR1C3	-2.67468	3.24685	248.501	5.51049e-56	3.1628e-54	0.156618
RHBDL3	-2.68531	-1.13735	11.9871	0.000535693	0.00233304	0.155468
CKAP2L	-2.68611	-1.13734	7.77215	0.00530577	0.0189794	0.155382
LGR4	-2.69996	2.60299	188.229	7.74221e-43	3.38642e-41	0.153897
IL36A	-2.73247	-0.330087	23.697	1.12759e-06	7.09472e-06	0.150468
CACHD1	-2.73509	3.95027	399.453	7.24374e-89	7.20652e-87	0.150195
HSPA2	-2.73665	4.8369	534.304	3.26968e-118	4.29785e-116	0.150032
ATE1-AS1	-2.73711	-1.49348	8.32003	0.00392103	0.0144247	0.149985
TLN2	-2.7373	-1.49348	9.05967	0.00261309	0.00998065	0.149965
PNPLA1	-2.73769	-1.49347	9.04972	0.00262735	0.0100291	0.149925
TNFRSF19	-2.75063	-1.09298	10.5146	0.00118436	0.00484301	0.148586
PRICKLE1	-2.75157	-1.09296	13.2599	0.000271139	0.00124296	0.148489
FCGBP	-2.75699	2.59957	177.523	1.684e-40	6.95789e-39	0.147933
AATK	-2.7876	1.33791	61.8435	3.71876e-15	4.85795e-14	0.144826
KLRF1	-2.81258	0.370238	40.469	1.99757e-10	1.81766e-09	0.14234
NGFR	-2.82615	1.86195	122.438	1.85103e-28	4.89664e-27	0.141008
ARNTL2	-2.82828	-1.43691	8.3398	0.00387858	0.0142872	0.1408
LOC100505942	-2.82889	-1.4369	10.3487	0.00129564	0.00525905	0.14074
TBC1D8B	-2.84058	-0.465003	22.2677	2.37159e-06	1.42943e-05	0.139605
LARGE	-2.84097	-0.46499	22.1962	2.46163e-06	1.48159e-05	0.139567
LINC00597	-2.84359	0.110407	30.0731	4.16054e-08	3.06027e-07	0.139314
NCF2	-2.84543	0.520616	40.2151	2.27479e-10	2.05865e-09	0.139136
NPC1L1	-2.89392	-0.206723	29.3375	6.08062e-08	4.40237e-07	0.134538
BCL6B	-2.8997	-0.677967	20.6519	5.50834e-06	3.17089e-05	0.134
LINC00659	-2.90073	1.61693	102.412	4.50849e-24	9.6357e-23	0.133904
METTL24	-2.91433	-1.38247	8.77995	0.0030456	0.0114635	0.132648
FAM86JP	-2.91563	-1.38245	10.2592	0.00136007	0.00550386	0.132528
TCF7L2	-2.92662	2.99044	242.588	1.07248e-54	5.97974e-53	0.131522
TRNP1	-2.96212	0.491776	49.6068	1.87863e-12	2.01262e-11	0.128325
NHLH1	-2.98708	-0.613834	17.3712	3.07447e-05	0.000161986	0.126124
FAM110B	-2.99007	-0.92792	17.1217	3.50603e-05	0.000183277	0.125863
HIPK4	-3.01297	-1.88939	6.76217	0.00931103	0.0314655	0.123882
C1QL1	-3.01297	-1.88939	6.76277	0.0093079	0.0314591	0.123882
LOC102724467	-3.01335	-1.88939	7.4653	0.00628997	0.0220767	0.123849
PTGR1	-3.01343	-1.88939	7.78878	0.00525718	0.0188242	0.123841
NOSTRIN	-3.01356	-1.88939	7.45791	0.00631583	0.0221583	0.123831
TRIM72	-3.01362	-1.88939	7.45537	0.00632474	0.0221834	0.123826
C2orf66	-3.01426	-1.88938	5.89438	0.0151893	0.0487829	0.12377
FST	-3.06492	0.576643	51.9995	5.55153e-13	6.20426e-12	0.1195
GATM	-3.06789	-0.552467	20.7973	5.10549e-06	2.95373e-05	0.119254
ACBD7	-3.10065	1.39352	94.9018	2.00067e-22	3.97145e-21	0.116576
NOTUM	-3.11421	-0.254829	24.428	7.71379e-07	4.95295e-06	0.115486
ADRA2B	-3.11895	0.862324	62.8133	2.27263e-15	3.03125e-14	0.115107
CABYR	-3.12314	0.166255	43.1881	4.97213e-11	4.76712e-10	0.114773
WNK3	-3.1314	0.757187	46.5994	8.70887e-12	8.89076e-11	0.114118
NEBL	-3.14603	-0.815462	21.0589	4.45388e-06	2.59787e-05	0.112967
C6orf165	-3.14745	-1.8154	8.15953	0.00428356	0.0156134	0.112855
PRC1-AS1	-3.14753	-1.8154	8.16	0.00428243	0.0156116	0.112849
SFTPB	-3.14766	-1.81539	8.75169	0.00309315	0.0116252	0.112839
HIST1H4B	-3.14801	-1.81539	8.14894	0.00430863	0.0156913	0.112812
GRK7	-3.17076	0.0122397	36.3736	1.62891e-09	1.36338e-08	0.111047
GTF2IRD1	-3.17788	1.53446	102.042	5.43532e-24	1.15873e-22	0.1105
LINC00943	-3.21605	-1.18316	16.2046	5.68549e-05	0.000288644	0.107615
NR6A1	-3.23468	-0.16019	30.5425	3.26628e-08	2.42998e-07	0.106234
MPP3	-3.24099	-0.745093	19.1796	1.18976e-05	6.58444e-05	0.105771
DNM3OS	-3.24362	0.0719145	25.9886	3.43443e-07	2.30254e-06	0.105578
NTN1	-3.27065	-1.745	9.49306	0.00206251	0.00805476	0.103618
PROB1	-3.27087	-1.745	8.7608	0.00307774	0.0115724	0.103602
LGALS9B	-3.28282	-1.13735	13.5165	0.000236479	0.00109535	0.102747
GSTM4	-3.31919	1.98075	160.488	8.85095e-37	3.24949e-35	0.10019
NDRG4	-3.34687	1.68215	134.847	3.56579e-31	1.05926e-29	0.0982861
DDX43	-3.34957	1.61021	118.745	1.19125e-27	3.02813e-26	0.0981024
LINC00470	-3.38322	-1.6779	9.33995	0.00224212	0.00869597	0.0958404
TMED11P	-3.38378	-1.6779	10.8552	0.000985178	0.00408716	0.0958035
PEX5L	-3.38418	-1.67789	9.31561	0.0022721	0.00880148	0.095777
KHDRBS3	-3.41016	2.06144	164.522	1.16325e-37	4.35901e-36	0.0940672
ELOVL4	-3.4321	2.19258	193.699	4.95492e-44	2.2248e-42	0.0926478
GFPT2	-3.43213	2.19259	191.72	1.33911e-43	5.93912e-42	0.0926459
ABTB2	-3.43521	4.1158	605.146	1.27235e-133	2.00486e-131	0.092448
ACHE	-3.43639	2.6129	234.472	6.31039e-53	3.42069e-51	0.0923728
PHKA1	-3.46361	-1.00811	12.831	0.000340923	0.00153676	0.0906464
BCL2L10	-3.48868	-1.61377	11.9008	0.000561097	0.00243616	0.0890843
PPM1E	-3.48868	-1.61377	11.9044	0.00056001	0.00243186	0.0890843
SEMA3F	-3.48938	-1.61377	9.75207	0.00179121	0.0070836	0.0890411
OSBPL6	-3.49467	-0.55247	27.4937	1.57605e-07	1.09542e-06	0.0887153
HDX	-3.5421	1.78079	136.015	1.98014e-31	5.91687e-30	0.0858461
UACA	-3.56619	0.110385	43.2172	4.89891e-11	4.70047e-10	0.0844246
INPP5J	-3.58647	-1.55238	12.9111	0.000326638	0.00147709	0.0832462
GPR63	-3.5869	-1.55237	11.3332	0.000761349	0.00322287	0.0832213
SEC1P	-3.58719	-1.55237	10.2671	0.00135427	0.00548124	0.0832047
SCN5A	-3.58733	-1.55237	10.2672	0.00135416	0.00548124	0.0831965
CD24	-3.62654	-0.889471	21.269	3.99126e-06	2.3406e-05	0.0809662
MXRA8	-3.65056	2.99537	343.268	1.23917e-76	1.02734e-74	0.0796291
LRRC7	-3.67643	-0.0714076	40.0276	2.50397e-10	2.2526e-09	0.0782141
CCDC144A	-3.70038	2.20148	206.676	7.29471e-47	3.49829e-45	0.0769264
RHOB	-3.72413	3.75184	445.942	5.51098e-99	6.15894e-97	0.0756701
BANK1	-3.72568	3.0992	356.575	1.56779e-79	1.34369e-77	0.0755892
ETV5	-3.75307	-0.00821662	35.9923	1.98101e-09	1.64505e-08	0.0741677
CCR8	-3.76425	-1.43691	15.2592	9.37211e-05	0.000463954	0.0735951
RPS6KA6	-3.76449	-1.4369	14.5337	0.000137678	0.000662259	0.0735829
IQSEC3	-3.7754	-0.330107	35.841	2.14094e-09	1.77264e-08	0.0730283
WASF1	-3.78009	3.51318	473.15	6.61105e-105	7.69338e-103	0.0727913
TUBB3	-3.81725	-0.745102	22.0433	2.66563e-06	1.59869e-05	0.0709406
LIFR	-3.84483	-1.38247	12.89	0.000330334	0.00149221	0.0695971
ZNF618	-3.86189	-0.711148	28.7369	8.29076e-08	5.92808e-07	0.068779
RAB3B	-3.98271	-0.160224	38.8656	4.54011e-10	3.98678e-09	0.0632535
PROX1	-3.99434	-1.27939	12.602	0.000385324	0.00172282	0.0627456
LOC100996634	-3.99479	-1.27939	13.785	0.000204963	0.000960416	0.0627259
CTSV	-4.03941	0.9497	96.1566	1.06148e-22	2.14229e-21	0.0608158
SLC25A27	-4.06499	-1.23048	19.0558	1.26954e-05	7.00671e-05	0.0597469
KREMEN2	-4.17326	-0.465014	31.7165	1.784e-08	1.36115e-07	0.0554274
MAATS1	-4.31455	-1.04991	19.5192	9.95913e-06	5.57857e-05	0.0502565
NCRNA00185	-4.36918	-1.00812	18.5529	1.65255e-05	8.97912e-05	0.048389
[truncated: 23,370 more rows]

## Sheet: 100K_Ampliseq
GeneID	logFC	logCPM	LR	PValue	FDR	Fold_Change
XIST	16.7547	8.61699	3561.27	0	0	110574
IL2	12.6123	6.77552	2283.98	0	0	6261.53
IL3	10.2992	2.17945	317.974	4.00072e-71	7.77785e-69	1259.98
SYNM	9.63999	4.65011	980.408	3.257e-215	2.41972e-212	797.861
RIMBP3B	9.42957	1.33564	189.954	3.25368e-43	3.43569e-41	689.58
PRG4	8.58478	0.53827	108.676	1.91149e-25	9.26872e-24	383.952
THBD	8.52225	0.480438	106.819	4.87805e-25	2.29059e-23	367.665
HLA-B	8.47487	10.2534	2961.33	0	0	355.786
OR1F1	8.38856	0.357393	95.5441	1.44636e-22	5.92266e-21	335.125
NR4A3	8.20049	10.1198	2808.68	0	0	294.166
CCL3L3	8.0979	0.0938225	85.2778	2.59258e-20	8.98848e-19	273.976
CYP21A1P	7.93933	-0.0477656	76.8905	1.80701e-18	5.51975e-17	245.458
TMEM40	7.81424	-0.158145	68.7317	1.12811e-16	3.00474e-15	225.072
IL21	7.49538	2.52354	364.584	2.8282e-81	6.39481e-79	180.44
IDO1	7.28381	-0.612432	49.085	2.45102e-12	4.31354e-11	155.828
IL10	7.1502	4.72424	946.8	6.58124e-208	4.56343e-205	142.044
GEM	7.01241	5.26857	1035.52	3.41492e-227	2.84149e-224	129.106
PVALB	6.99215	-0.850854	40.4005	2.06887e-10	2.93887e-09	127.305
LINC00892	6.9921	-0.850864	40.428	2.03992e-10	2.9025e-09	127.301
LOC728989	6.94525	-0.888361	38.7316	4.86274e-10	6.58131e-09	123.234
EGF	6.84655	-0.966438	36.3229	1.67184e-09	2.11158e-08	115.085
AVPR1A	6.84655	-0.966438	36.3514	1.64758e-09	2.08219e-08	115.085
LIPH	6.74039	-1.04901	32.5411	1.16695e-08	1.30538e-07	106.92
CA6	6.68393	3.58113	546.836	6.14285e-121	2.12973e-118	102.817
NR4A1	6.64145	7.86948	2092.06	0	0	99.8336
CLDN1	6.64127	2.21084	284.979	6.17546e-64	1.01954e-61	99.8206
LIF	6.59449	2.16551	287.361	1.86898e-64	3.13536e-62	96.6362
GNB4	6.56554	-1.18235	29.4025	5.88013e-08	5.92988e-07	94.7164
ZNF727P	6.51094	1.56911	201.02	1.25084e-45	1.42967e-43	91.1986
PDZK1IP1	6.51004	0.761175	119.584	7.80325e-28	4.30565e-26	91.1418
CCL22	6.5026	-1.22967	24.2454	8.48089e-07	7.0766e-06	90.6728
CXCL9	6.4356	-1.27866	27.6459	1.45682e-07	1.38252e-06	86.5584
NR4A2	6.29899	8.67003	2362.52	0	0	78.7383
SYTL4	6.29303	-1.38182	25.0572	5.56548e-07	4.79391e-06	78.4135
ZNF492	6.2683	0.538188	97.4695	5.46919e-23	2.27086e-21	77.0808
CD300C	6.21649	-1.43628	20.8859	4.87463e-06	3.54925e-05	74.362
IL17A	6.21555	-1.43634	20.9364	4.74793e-06	3.4667e-05	74.3131
ARMC3	6.13473	-1.49293	22.4786	2.12499e-06	1.65931e-05	70.2649
TRIM40	6.13473	-1.49293	22.4805	2.12289e-06	1.65829e-05	70.2649
PPP1R2P9	6.12179	0.404622	84.8606	3.20159e-20	1.10814e-18	69.6373
DUSP4	6.1016	2.82495	368.273	4.44919e-82	1.02836e-79	68.6695
VEPH1	6.04851	-1.55187	21.3045	3.91801e-06	2.90147e-05	66.1888
SLC27A2	6.04825	-1.55189	19.8302	8.46356e-06	5.88236e-05	66.1766
LANCL3	5.95729	-1.61328	17.8482	2.3924e-05	0.000153743	62.1332
HRASLS	5.95729	-1.61328	17.8515	2.38835e-05	0.00015353	62.1332
JAG1	5.9569	-1.6133	19.8932	8.18895e-06	5.70866e-05	62.1162
IFNG	5.87222	3.09626	407.779	1.11587e-90	2.97594e-88	58.5754
CSF2	5.7558	2.98275	405.152	4.16389e-90	1.08272e-87	54.0341
C6orf164	5.7545	-1.7446	15.2987	9.17812e-05	0.000526421	53.9855
ARC	5.69467	2.43021	306.988	9.89269e-69	1.82113e-66	51.7926
HDC	5.64072	-1.81506	16.0379	6.20859e-05	0.000368267	49.8916
VASH2	5.63994	-1.81509	13.4705	0.000242346	0.00125468	49.8644
FOSL1	5.58972	4.05634	609.052	1.79854e-134	7.33595e-132	48.1586
PRB3	5.51808	-1.88908	13.9144	0.000191327	0.00101497	45.8255
CLEC9A	5.51788	-1.88909	14.5382	0.000137345	0.000754203	45.8191
GLT1D1	5.51788	-1.88909	14.5412	0.000137131	0.000753261	45.8191
MYO7B	5.51757	-1.88911	13.9536	0.000187374	0.00099585	45.8093
PHACTR3	5.51757	-1.88911	13.9471	0.000188024	0.000998931	45.8093
HECW2	5.51283	-0.135487	53.6084	2.44707e-13	4.73086e-12	45.6592
FOSL2	5.49827	7.42241	1879.1	0	0	45.2005
P2RY12	5.49238	1.11512	132.761	1.01998e-30	6.75719e-29	45.0165
FASLG	5.42258	5.29713	990.094	2.55582e-217	1.96911e-214	42.8903
GK	5.38393	-1.96712	12.1585	0.000488638	0.00235675	41.7567
GRK4	5.38393	-1.96712	12.1612	0.000487937	0.00235391	41.7567
GGTA1P	5.38332	-1.96715	13.0507	0.000303168	0.00153182	41.7388
FPR3	5.38332	-1.96715	13.0473	0.000303726	0.00153427	41.7388
SLFN14	5.383	-1.96716	12.1736	0.000484698	0.00234046	41.7295
TLR3	5.38248	-1.96717	11.0527	0.000885573	0.00398393	41.7146
PCDHGA10	5.38248	-1.96717	11.0499	0.000886938	0.00398921	41.7146
XIRP1	5.3818	-1.96718	9.76064	0.00178288	0.00742193	41.6949
CD200	5.36154	6.74176	1514.51	0	0	41.1134
GPR171	5.3582	4.19547	610.844	7.33202e-135	3.05041e-132	41.0185
PDGFC	5.31767	-0.302832	50.9991	9.24084e-13	1.68473e-11	39.8821
PADI2	5.31057	0.4506	72.9602	1.32293e-17	3.78535e-16	39.6863
CXCR2P1	5.25716	3.24365	427.212	6.57139e-95	1.89858e-92	38.244
SEMA7A	5.25261	6.45899	1415.7	8.15590195438627e-310	1.21185e-306	38.1236
SLC32A1	5.23611	-2.04962	10.3365	0.00130426	0.00562423	37.6901
NLRP7	5.23562	-2.04963	11.2958	0.000776843	0.00354228	37.6773
DOCK1	5.23522	-2.04965	11.8547	0.000575161	0.00271612	37.6668
AXL	5.23522	-2.04965	11.8527	0.000575763	0.00271773	37.6668
ABLIM3	5.23522	-2.04965	11.849	0.000576918	0.00272009	37.6668
SPATA22	5.23497	-2.04966	11.3124	0.000769894	0.00351522	37.6602
C1orf177	5.23448	-2.04967	10.3492	0.00129531	0.00559492	37.6475
SH3PXD2A-AS1	5.23448	-2.04967	10.3472	0.00129673	0.00559872	37.6475
FAM26E	5.23448	-2.04967	10.3445	0.00129859	0.00560326	37.6475
GFI1B	5.22552	-0.380866	43.9302	3.40301e-11	5.37505e-10	37.4144
MND1	5.2155	1.51936	173.658	1.17569e-39	1.10165e-37	37.1555
FFAR3	5.15982	-0.435431	47.3071	6.06932e-12	1.0298e-10	35.7488
DAB2	5.14491	1.45298	160.219	1.0137e-36	8.43478e-35	35.3811
LINC00152	5.13454	0.785007	89.3482	3.31088e-21	1.24095e-19	35.1278
RGS18	5.08664	2.80664	242.417	1.16841e-54	1.58857e-52	33.9805
RTN1	5.07147	-2.13711	8.59286	0.00337484	0.013032	33.6251
SHROOM4	5.07147	-2.13711	8.59495	0.00337096	0.0130196	33.6251
ALAS2	5.07077	-2.13712	9.63043	0.00191379	0.00792271	33.6088
TNNI2	5.07015	-2.13714	10.6745	0.00108625	0.00477618	33.5944
RIBC2	5.06996	-2.13715	10.4115	0.00125232	0.00543518	33.5901
CXCL11	5.06884	-2.13718	8.5978	0.0033657	0.0130088	33.5639
SUPT20HL2	5.06884	-2.13718	8.59493	0.003371	0.0130196	33.5639
EGR2	4.99663	8.56954	1927.24	0	0	31.9252
ENKUR	4.98339	-0.581366	28.9077	7.59095e-08	7.50865e-07	31.6336
LPL	4.98288	-0.581407	36.4525	1.56431e-09	1.98784e-08	31.6225
CABP5	4.90772	0.0937163	63.8279	1.3578e-15	3.25029e-14	30.0172
OR1E2	4.88475	-2.23027	7.86037	0.00505299	0.0185974	29.5431
CD300E	4.88407	-2.23028	8.71105	0.00316287	0.0123094	29.5292
TUBB1	4.88393	5.42931	897.608	3.24948e-197	1.98811e-194	29.5263
HOXA10	4.88372	-2.23029	9.22283	0.00239016	0.00966353	29.522
SCGB1C1	4.88372	-2.23029	9.22482	0.00238756	0.0096589	29.522
PTPN14	4.88353	-2.2303	9.225	0.00238733	0.0096589	29.5182
CD300LB	4.88318	-2.23031	8.71865	0.00314972	0.0122743	29.5111
CLEC10A	4.88318	-2.23031	8.713	0.00315949	0.0123069	29.511
OR2D2	4.88318	-2.23031	8.71278	0.00315988	0.0123069	29.511
SDC2	4.88318	-2.23031	8.71218	0.00316091	0.0123069	29.511
TNFSF18	4.88251	-2.23032	7.86693	0.0050347	0.0185469	29.4973
OSCAR	4.88251	-2.23032	7.86689	0.00503483	0.0185469	29.4973
CCL20	4.85366	1.63012	176.436	2.90855e-40	2.82727e-38	28.9133
CLEC4C	4.82358	-0.709902	33.5769	6.8501e-09	7.89013e-08	28.3167
LGALS12	4.78056	-0.743886	34.7594	3.73065e-09	4.47808e-08	27.4847
SPOCD1	4.74371	-0.0479175	58.3591	2.1838e-14	4.76178e-13	26.7917
TRIM58	4.74091	1.31876	142.045	9.50804e-33	6.91561e-31	26.7398
TST	4.73637	-0.778714	34.0582	5.34875e-09	6.2649e-08	26.6557
PDCD1	4.71442	3.61798	410.495	2.86037e-91	7.82913e-89	26.2533
STON2	4.69573	1.96777	204.043	2.73867e-46	3.18267e-44	25.9153
LOC644554	4.69098	-0.814395	32.3726	1.2727e-08	1.41274e-07	25.8301
FLJ44511	4.69076	-0.814391	30.9159	2.69451e-08	2.8656e-07	25.8262
CXCL10	4.68416	1.02659	115.548	5.97024e-27	3.1126e-25	25.7082
IL1B	4.68094	0.736321	79.3259	5.2666e-19	1.67261e-17	25.651
GPR87	4.67023	-2.32985	7.10232	0.00769843	0.0266459	25.4613
PEAR1	4.66962	-2.32986	7.75373	0.00536016	0.0195481	25.4505
FAM107B	4.66935	-2.32987	7.97874	0.00473299	0.0175782	25.4458
FRMPD2P1	4.66935	-2.32987	7.9814	0.00472603	0.0175555	25.4458
CHST5	4.66935	-2.32987	7.98214	0.00472411	0.0175515	25.4458
LINC00886	4.66935	-2.32987	7.98344	0.00472072	0.0175421	25.4458
METRN	4.66935	-2.32987	7.98632	0.0047132	0.0175235	25.4458
PROC	4.66935	-2.32987	7.98811	0.00470856	0.0175094	25.4458
SNX22	4.66935	-2.32987	7.98817	0.0047084	0.0175094	25.4458
PTCRA	4.66935	-2.32987	7.99078	0.00470162	0.0174929	25.4458
CENPM	4.66909	-2.32988	7.76411	0.00532947	0.0194703	25.4412
C19orf33	4.66909	-2.32988	7.76337	0.00533164	0.0194748	25.4412
FAM81B	4.66909	-2.32988	7.76108	0.00533841	0.0194961	25.4412
BIRC5	4.66909	-2.32988	7.76044	0.00534029	0.0194995	25.4412
MITF	4.66909	-2.32988	7.75701	0.00535045	0.0195263	25.4412
SCUBE1	4.66909	-2.32988	7.75037	0.00537016	0.0195811	25.4411
PIEZO2	4.66909	-2.32988	7.74973	0.00537205	0.0195845	25.4411
SGMS2	4.66909	-2.32988	7.74705	0.00538003	0.0196069	25.4411
MNDA	4.66909	-2.32988	7.74704	0.00538006	0.0196069	25.4411
OCA2	4.66909	-2.32988	7.74623	0.00538247	0.0196103	25.4411
OR1L8	4.66848	-2.32989	7.09819	0.00771618	0.0266941	25.4304
FOXB1	4.66848	-2.32989	7.09584	0.00772629	0.0267247	25.4303
CLEC1B	4.66798	-0.113047	46.2319	1.05055e-11	1.74829e-10	25.4215
EGR3	4.66503	8.60634	1399.5	2.6998e-306	3.51008e-303	25.3696
SPARC	4.66036	4.70719	699.815	3.2803e-154	1.62469e-151	25.2876
PADI4	4.64402	-0.850963	30.476	3.38016e-08	3.5387e-07	25.0028
SLC7A11	4.62746	0.975061	100.496	1.18612e-23	5.18356e-22	24.7175
TRPC5OS	4.59543	-0.888455	29.8974	4.55514e-08	4.67931e-07	24.1748
MIR155HG	4.57192	5.7269	959.515	1.13351e-210	8.13078e-208	23.784
BCL2A1	4.56353	6.1407	903.894	1.39714e-198	9.08228e-196	23.646
CMTM5	4.53712	0.607202	87.0268	1.07061e-20	3.83318e-19	23.2172
CPVL	4.4929	-0.966553	24.7738	6.44673e-07	5.4759e-06	22.5164
CXCL5	4.49122	0.566096	81.9208	1.41652e-19	4.64772e-18	22.4901
PTGS1	4.47995	2.79766	300.444	2.63692e-67	4.6883e-65	22.3151
VMO1	4.41826	-2.43681	6.17706	0.0129417	0.0416803	21.3811
TREH	4.41826	-2.43681	6.18158	0.0129087	0.0415974	21.3811
PRKCDBP	4.41826	-2.43681	6.18271	0.0129005	0.0415812	21.3811
CDKN2B	4.41826	-2.43681	6.18382	0.0128924	0.0415729	21.381
TLR4	4.41826	-2.43681	6.18463	0.0128865	0.0415722	21.381
COL26A1	4.41826	-2.43681	6.18469	0.012886	0.0415722	21.381
BARX1	4.41826	-2.43681	6.18546	0.0128804	0.0415722	21.381
PCDHGB7	4.41826	-2.43681	6.18672	0.0128713	0.04155	21.381
MMP17	4.41826	-2.43681	6.18701	0.0128691	0.0415495	21.381
BMP4	4.41774	-2.43682	6.61175	0.0101308	0.0338131	21.3734
CD300LF	4.41774	-2.43682	6.61248	0.0101266	0.0338131	21.3734
CYP2C8	4.41774	-2.43682	6.61274	0.0101252	0.0338131	21.3734
EXOC3L2	4.41774	-2.43682	6.61461	0.0101145	0.0338105	21.3733
LINC00689	4.41774	-2.43682	6.61466	0.0101143	0.0338105	21.3733
OR2T34	4.41749	-2.43683	6.61828	0.0100938	0.0337627	21.3697
OR1D4	4.41749	-2.43683	6.61631	0.0101049	0.0337945	21.3696
PLBD1	4.41749	-2.43683	6.61472	0.0101139	0.0338105	21.3696
CCL25	4.41749	-2.43683	6.61397	0.0101182	0.0338131	21.3696
C5orf20	4.41749	-2.43683	6.61365	0.01012	0.0338131	21.3696
TMEM163	4.41749	-2.43683	6.61238	0.0101272	0.0338131	21.3696
MS4A3	4.41698	-2.43684	6.18458	0.0128868	0.0415722	21.362
LCN8	4.41698	-2.43684	6.1844	0.0128881	0.0415722	21.362
VWF	4.41698	-2.43684	6.1841	0.0128903	0.0415727	21.362
NTRK3	4.41697	-2.43684	6.18317	0.0128971	0.0415812	21.362
KCNG2	4.41697	-2.43684	6.18264	0.0129009	0.0415812	21.362
DRD4	4.41697	-2.43684	6.18141	0.01291	0.0415974	21.362
CA12	4.41697	-2.43684	6.18017	0.012919	0.0416136	21.362
SEMA6B	4.38403	-1.049	19.2178	1.16622e-05	7.9228e-05	20.8797
HIC1	4.38384	-1.04901	20.748	5.23853e-06	3.78901e-05	20.8769
GP5	4.38337	-1.04905	25.9057	3.58511e-07	3.1735e-06	20.8702
S100B	4.37903	3.46627	375.201	1.38007e-83	3.29979e-81	20.8075
NLRP6	4.35827	3.9717	476.536	1.2118e-105	3.87812e-103	20.5102
TGFBI	4.34128	0.953961	105.305	1.04702e-24	4.84e-23	20.27
SERPINE1	4.31427	-0.407976	43.0554	5.32118e-11	8.18722e-10	19.8941
NCS1	4.28565	1.28509	113.327	1.83009e-26	9.33076e-25	19.5033
ELOVL7	4.26837	0.888649	89.208	3.55404e-21	1.32731e-19	19.2711
TAGLN3	4.26417	-1.13663	21.5454	3.45544e-06	2.58469e-05	19.2151
ZNF385D	4.26373	-1.13663	20.1604	7.12115e-06	5.0181e-05	19.2093
APOA1	4.26373	-1.13663	20.148	7.16762e-06	5.04742e-05	19.2093
ZSCAN12P1	4.23423	1.6693	153.2	3.46416e-35	2.78229e-33	18.8204
NRGN	4.23204	3.93257	456.849	2.33092e-101	7.13056e-99	18.7919
AREG	4.22531	3.87296	417.912	6.94755e-93	1.95301e-90	18.7044
GNG11	4.21975	1.65623	136.102	1.89511e-31	1.29678e-29	18.6326
SDPR	4.17363	1.00605	95.2967	1.63887e-22	6.65857e-21	18.0463
F13A1	4.1661	4.57644	560.939	5.25131e-124	1.91645e-121	17.9523
ARHGAP6	4.15495	0.552011	74.5233	5.99262e-18	1.75823e-16	17.8142
PI16	4.1385	0.257324	65.2032	6.75595e-16	1.66513e-14	17.6122
LILRB4	4.13444	-1.22978	21.1056	4.34655e-06	3.19156e-05	17.5626
OLR1	4.13436	-1.22982	19.2431	1.15088e-05	7.82627e-05	17.5617
KRT5	4.13433	-1.22979	20.3862	6.32844e-06	4.49912e-05	17.5613
CISH	4.12355	6.79259	1169.38	2.74837e-256	3.1762e-253	17.4306
HLA-G	4.10875	3.08798	309.489	2.8223e-69	5.33722e-67	17.2527
RAB31	4.07912	1.85791	124.626	6.14563e-29	3.72716e-27	16.902
CD40LG	4.06521	9.39204	1289.07	2.67815e-282	3.27711e-279	16.7398
TCL1A	4.06502	-1.27874	19.9181	8.08335e-06	5.64261e-05	16.7376
DUSP21	4.06496	-1.27875	19.5897	9.59874e-06	6.61607e-05	16.7369
CYP2S1	4.06471	-1.27877	17.4043	3.02141e-05	0.000190795	16.734
TIAM2	4.05646	0.18683	58.1597	2.41679e-14	5.23144e-13	16.6386
LY6G6F	4.0552	0.465249	64.7934	8.31756e-16	2.02046e-14	16.624
RHOBTB1	4.02092	0.43518	71.8773	2.29009e-17	6.47261e-16	16.2337
IKBKG	4.0197	-0.644283	26.3745	2.81235e-07	2.53368e-06	16.2199
BEND2	4.0194	-0.644303	29.7451	4.92747e-08	5.03691e-07	16.2166
CD109	3.99941	3.66063	392.305	2.60682e-87	6.4556e-85	15.9935
MYL9	3.99865	3.14757	302.773	8.19583e-68	1.46974e-65	15.985
GJA3	3.99618	0.647081	78.1903	9.35791e-19	2.90542e-17	15.9577
VCL	3.99597	1.78166	147.803	5.23963e-34	3.99248e-32	15.9554
ISM1	3.98173	3.8684	406.635	1.97972e-90	5.21294e-88	15.7986
RASAL1	3.96484	0.995828	86.4439	1.43756e-20	5.07709e-19	15.6148
GP1BA	3.95447	1.28514	103.922	2.10473e-24	9.58043e-23	15.503
FSTL1	3.94267	-0.253097	41.4883	1.18578e-10	1.72615e-09	15.3766
PCYT1B	3.94241	-0.253088	43.0556	5.32052e-11	8.18722e-10	15.3739
OR2W3	3.93488	-0.709996	31.0744	2.48321e-08	2.65582e-07	15.2939
CDH1	3.9198	0.579859	65.1475	6.94974e-16	1.70482e-14	15.1348
PTGS2	3.9149	-1.38192	17.2134	3.3407e-05	0.00020894	15.0835
CSF2RA	3.90025	0.0544755	53.5891	2.47129e-13	4.76881e-12	14.9311
SLA	3.89327	8.43664	1409.4	0	2.6476e-305	14.8591
TNFSF9	3.85385	0.29133	57.1684	4.0004e-14	8.4398e-13	14.4586
PF4	3.85039	4.71724	571.842	2.23134e-126	8.43933e-124	14.4239
ABCC3	3.8457	-0.778777	26.1613	3.14061e-07	2.81114e-06	14.3771
SH3TC2	3.84556	-0.778787	27.4304	1.62852e-07	1.53218e-06	14.3757
MAP3K7CL	3.84171	4.10261	410.119	3.45266e-91	9.32757e-89	14.3374
GP9	3.84166	1.54031	132.228	1.33374e-30	8.80775e-29	14.3369
NME9	3.83356	-1.43638	16.2574	5.52933e-05	0.000331569	14.2566
PKHD1L1	3.83348	-1.43639	16.2691	5.49523e-05	0.000329809	14.2559
TENM2	3.83348	-1.43639	16.2638	5.51057e-05	0.000330539	14.2558
DGKG	3.83338	-1.43642	14.5865	0.000133873	0.000737115	14.2548
TNFAIP2	3.82822	-0.00609095	38.9367	4.37775e-10	5.96763e-09	14.204
MPEG1	3.81784	0.866119	87.8284	7.13863e-21	2.59158e-19	14.1021
OR2B11	3.79887	-0.814433	24.3946	7.84904e-07	6.59433e-06	13.9179
FRMD4B	3.79699	1.3911	108.222	2.40356e-25	1.15205e-23	13.8997
IRF8	3.75832	5.03071	616.198	5.01927e-136	2.13083e-133	13.5322
PLXNA4	3.75271	1.98293	171.35	3.75273e-39	3.43895e-37	13.4796
THRB	3.74758	-1.49301	14.8173	0.000118445	0.000659322	13.4318
HCK	3.74754	-1.49298	13.9596	0.000186786	0.000993323	13.4314
FMOD	3.74701	-1.49303	13.9929	0.000183504	0.00097803	13.4265
PYCR1	3.74118	2.51513	199.641	2.50171e-45	2.79788e-43	13.3723
CLU	3.73276	4.21763	437.67	3.47984e-97	1.01955e-94	13.2945
SLC35E4	3.72563	3.60673	350.656	3.05007e-78	6.54097e-76	13.229
IFRD1	3.69978	-0.888514	24.9652	5.83753e-07	5.00133e-06	12.994
MPO	3.68996	0.57981	58.1889	2.38123e-14	5.15982e-13	12.9059
ASAP2	3.68347	0.748511	74.6775	5.5423e-18	1.6284e-16	12.848
CHAC1	3.67076	3.9264	393.051	1.79325e-87	4.49436e-85	12.7353
PLD4	3.66287	1.02613	64.4665	9.81857e-16	2.37772e-14	12.6659
P2RY6	3.65625	-1.5519	11.1132	0.000857164	0.00386532	12.6078
LINC00092	3.65604	-1.55194	13.2617	0.000270884	0.00138587	12.606
MGST1	3.65604	-1.55194	13.2662	0.000270227	0.00138285	12.606
OR2T2	3.65599	-1.55191	12.2913	0.00045508	0.00221233	12.6056
MET	3.65586	-1.55195	13.9101	0.000191762	0.0010158	12.6044
C2orf88	3.65572	-1.55193	13.9212	0.00019064	0.00101177	12.6032
MYCL	3.64785	-0.927045	23.6861	1.13401e-06	9.29041e-06	12.5346
SH3BP4	3.64749	-0.927036	23.008	1.61331e-06	1.2883e-05	12.5315
GRTP1	3.64307	-0.158459	41.3238	1.28986e-10	1.8711e-09	12.4932
CXCL8	3.63838	2.51844	218.238	2.19188e-49	2.74672e-47	12.4527
DUSP6	3.6316	1.71993	120.521	4.8653e-28	2.75771e-26	12.3942
PPBP	3.61976	6.5948	865.514	3.0816e-190	1.73252e-187	12.293
SLC2A5	3.60791	-0.521289	18.5455	1.65893e-05	0.000109971	12.1924
BHLHE40	3.60398	7.49262	1122.53	4.1883e-246	4.35625e-243	12.1592
HLA-DRA	3.59668	5.48533	619.509	9.56071e-137	4.32352e-134	12.0979
ZNF366	3.59405	-0.966571	20.5725	5.74153e-06	4.11278e-05	12.0759
NLRP3	3.56534	1.29341	89.0176	3.91323e-21	1.45104e-19	11.8379
BMP6	3.56498	1.29331	108.781	1.81267e-25	8.81006e-24	11.835
RGS6	3.55876	-1.61336	10.5982	0.00113197	0.00496671	11.784
CCR5	3.55771	-1.61341	11.7152	0.000619911	0.00289589	11.7755
TACSTD2	3.55748	-1.61342	10.6184	0.00111967	0.00491481	11.7735
TRH	3.55742	-1.6134	11.7162	0.000619588	0.00289503	11.773
IL2RB	3.55725	7.77099	1090.34	4.16299e-239	3.76515e-236	11.7717
RIN2	3.55645	-1.61342	9.49506	0.00206026	0.00847656	11.7652
TNIP3	3.5538	4.11309	402.954	1.25289e-89	3.2176e-87	11.7436
HBEGF	3.55364	3.19329	283.336	1.40807e-63	2.30636e-61	11.7423
SLAMF1	3.54895	6.90701	1001.58	8.12855e-220	6.50347e-217	11.7042
LILRA4	3.53797	-1.00728	20.7981	5.10346e-06	3.70161e-05	11.6155
TSPAN10	3.53775	-1.00728	21.9714	2.76748e-06	2.1134e-05	11.6137
SLC7A5	3.51227	8.11403	552.66	3.3219e-122	1.17122e-119	11.4103
THBS1	3.49459	1.75089	136.042	1.95389e-31	1.33262e-29	11.2714
JPX	3.48372	0.404231	60.1359	8.85309e-15	1.9845e-13	11.1868
ADAM19	3.48183	3.09958	255.176	1.93223e-57	2.79126e-55	11.1721
HCAR1	3.48	-1.04912	17.9314	2.29013e-05	0.000147765	11.1579
LGALS17A	3.47948	-1.04913	20.5246	5.88703e-06	4.21121e-05	11.1539
SIK1	3.47136	5.78616	697.654	9.68092e-154	4.68331e-151	11.0913
EGR1	3.46557	7.90072	1092.47	1.43063e-239	1.35273e-236	11.0469
PDGFA	3.46156	1.92437	87.7163	7.55484e-21	2.73315e-19	11.0162
ITGB3	3.45634	4.51951	411.315	1.89629e-91	5.25954e-89	10.9765
TNF	3.45455	8.45671	1058.51	3.43727e-232	2.97925e-229	10.9629
LOC113230	3.45274	-1.67755	11.602	0.000658799	0.003059	10.9491
CSF2RB	3.45247	1.71352	116.32	4.04558e-27	2.14138e-25	10.947
GZMK	3.44723	2.4365	185.254	3.45425e-42	3.53967e-40	10.9074
LINC00989	3.44708	-0.644443	21.9969	2.73087e-06	2.08775e-05	10.9062
ERCC6L	3.42131	1.95115	129.614	4.97682e-30	3.21515e-28	10.7132
CST3	3.40117	2.93865	199.228	3.07766e-45	3.42361e-43	10.5646
LGALS3	3.38568	1.8573	133.063	8.75673e-31	5.83838e-29	10.4518
ZNF165	3.36028	4.53358	439.317	1.52451e-97	4.53042e-95	10.2694
CTTN	3.35871	2.63604	215.91	7.05729e-49	8.63563e-47	10.2582
CYP1B1	3.35775	0.888249	67.3834	2.2352e-16	5.77597e-15	10.2514
PRKAR2B	3.34702	3.08718	256.901	8.13005e-58	1.18267e-55	10.1755
SERPINF1	3.34384	1.68825	115.899	5.00141e-27	2.62064e-25	10.153
MT1L	3.34046	-1.74466	7.44448	0.00636314	0.0226344	10.1293
PLOD2	3.34017	-1.74469	9.44933	0.00211226	0.00866993	10.1272
CCR6	3.33954	-1.7447	10.4613	0.00121904	0.00530733	10.1228
HLA-DMB	3.33938	-1.74471	10.1595	0.00143563	0.0061297	10.1217
FCN1	3.33914	-1.74475	8.48165	0.00358746	0.0137814	10.12
NID1	3.33907	-1.74472	9.46017	0.00209981	0.00862623	10.1195
TMPRSS6	3.33861	-0.135775	37.2693	1.02891e-09	1.34023e-08	10.1163
CTLA4	3.33682	3.52746	279.971	7.61764e-63	1.22839e-60	10.1038
SH2D2A	3.30423	4.81324	484.084	2.76088e-107	8.97372e-105	9.87809
TMEM45B	3.30293	3.09936	241.96	1.46975e-54	1.97251e-52	9.86919
SOCS3	3.29385	3.98986	356.62	1.53299e-79	3.32179e-77	9.80723
SPAG4	3.28299	0.698392	63.0781	1.98667e-15	4.66441e-14	9.73371
CLC	3.26884	-0.778871	24.0376	9.44742e-07	7.82658e-06	9.63873
IL1R1	3.25802	-0.463679	30.3644	3.58046e-08	3.73899e-07	9.56666
MMP2	3.24771	0.0142282	31.8484	1.66685e-08	1.82493e-07	9.49854
TAL1	3.23406	1.00582	70.8423	3.86944e-17	1.07754e-15	9.40915
ST14	3.22052	-0.814482	19.9115	8.11129e-06	5.66021e-05	9.32126
ALS2CR12	3.21912	-1.8151	5.95451	0.0146797	0.0463941	9.31219
MPPED2	3.21661	-1.81516	8.76021	0.00307874	0.0120361	9.29603
SPRY1	3.21656	-1.81513	9.23805	0.00237037	0.00960616	9.29569
LINC00426	3.21656	-1.81513	9.2352	0.00237407	0.00961927	9.29569
ASMT	3.21516	-1.81517	6.97711	0.00825587	0.028279	9.28668
TNFRSF13C	3.2151	3.52882	197.86	6.12099e-45	6.70152e-43	9.2863
SOCS2	3.21368	1.50411	96.4025	9.3751e-23	3.86946e-21	9.27716
HES4	3.21204	1.26768	91.5201	1.10464e-21	4.25531e-20	9.26662
IRF4	3.19693	8.64245	901.893	3.80412e-198	2.39798e-195	9.17004
PHLDB1	3.18839	3.59228	274.104	1.44697e-61	2.2977e-59	9.11591
MCTP1	3.18235	-0.521497	26.5482	2.57047e-07	2.33294e-06	9.07785
RSAD2	3.18082	3.94193	318.006	3.93853e-71	7.72918e-69	9.0682
HBA2	3.15529	2.26193	164.535	1.1561e-37	1.00205e-35	8.90919
FES	3.14223	-0.0696622	36.0523	1.92096e-09	2.40867e-08	8.82889
PF4V1	3.1325	0.434871	53.7899	2.23118e-13	4.32958e-12	8.76955
ATF3	3.13093	2.63583	192.066	1.12586e-43	1.19491e-41	8.76
HEMGN	3.12948	0.112435	34.1792	5.02633e-09	5.90722e-08	8.7512
TRAPPC3L	3.12661	-0.303055	30.8462	2.7931e-08	2.96288e-07	8.73379
SULF2	3.11803	-0.888598	20.6529	5.50527e-06	3.96211e-05	8.68204
LTBP1	3.11803	-0.888598	20.6522	5.5074e-06	3.96211e-05	8.68204
C21orf15	3.11412	0.419604	48.8389	2.77871e-12	4.86145e-11	8.65853
PDE4A	3.08932	2.02867	138.217	6.5317e-32	4.57483e-30	8.51093
NTN4	3.08369	-1.88915	6.46966	0.0109732	0.0362612	8.47777
TRIM16L	3.08302	-1.88916	7.31369	0.00684311	0.0240782	8.47388
DAB1	3.08243	-1.88918	8.23252	0.00411464	0.0155595	8.47042
SDS	3.08237	-1.88916	7.96602	0.00476635	0.0176863	8.47006
FAM129C	3.08227	-1.88917	8.23454	0.00411005	0.0155459	8.46946
MPL	3.0787	0.239682	42.5455	6.90567e-11	1.04322e-09	8.44852
SENCR	3.07051	-1.32945	10.5409	0.00116762	0.0051113	8.40073
HLA-L	3.0698	2.51784	169.973	7.50085e-39	6.72555e-37	8.39655
F2RL3	3.06917	-1.32949	13.8371	0.00019936	0.00105283	8.39289
MIR181D	3.06358	-0.927146	16.3734	5.20106e-05	0.000313783	8.36045
DTHD1	3.05988	-0.354657	28.7397	8.27896e-08	8.14274e-07	8.33904
PTGER4	3.05881	7.69642	921.151	2.47665e-202	1.66192e-199	8.33287
LYZ	3.0537	2.59864	172.377	2.23907e-39	2.06093e-37	8.30338
IL2RA	2.99894	5.89189	578.158	9.43461e-128	3.63442e-125	7.99412
LGALSL	2.99056	0.579438	56.4059	5.89527e-14	1.22023e-12	7.94782
HLA-DQA1	2.98553	0.796396	55.6484	8.66618e-14	1.76566e-12	7.92016
RAB32	2.97704	0.307747	42.1499	8.45394e-11	1.25613e-09	7.87369
NEFL	2.9748	-0.676893	19.4463	1.03468e-05	7.08703e-05	7.86148
HLA-DRB1	2.96938	3.65885	260.08	1.64866e-58	2.44967e-56	7.83199
DHRS12	2.95385	-0.435625	18.6138	1.60061e-05	0.000106411	7.74813
MANSC4	2.95353	-0.4357	27.3707	1.67958e-07	1.57381e-06	7.74642
PYGL	2.9426	0.760309	61.1519	5.28377e-15	1.19992e-13	7.68795
DUSP2	2.94137	7.88875	824.872	2.11117e-181	1.1557e-178	7.68143
PROS1	2.93889	-0.229	28.7137	8.39063e-08	8.24867e-07	7.66824
GRB14	2.93468	-1.96721	6.57058	0.0103678	0.0344799	7.64585
MFSD2B	2.93468	-1.96721	6.57249	0.0103567	0.0344594	7.64584
SCN3B	2.93436	-1.96722	6.97048	0.00828654	0.0283701	7.64419
EFCAB11	2.9343	-1.9672	6.5684	0.0103805	0.034511	7.64387
FNDC4	2.9343	-1.9672	6.57125	0.0103639	0.0344723	7.64387
ITPKA	2.9343	-1.9672	6.57127	0.0103638	0.0344723	7.64387
RET	2.93423	-1.96723	6.97188	0.00828006	0.0283526	7.64347
TNFRSF1B	2.93281	7.62022	870.138	3.04506e-191	1.75954e-188	7.63595
BRE-AS1	2.90756	-0.253283	26.7768	2.28361e-07	2.0973e-06	7.50349
PTGER2	2.90397	1.61558	100.902	9.66377e-24	4.25902e-22	7.48484
CD93	2.90224	-1.43644	9.99469	0.00156992	0.006635	7.47589
DDTL	2.90182	-1.43646	11.6238	0.000651121	0.00302673	7.47369
STK32B	2.90159	-1.43645	11.4977	0.000696839	0.00322126	7.47248
ST6GAL2	2.88934	0.372492	32.9376	9.5163e-09	1.07762e-07	7.40929
RGS1	2.88753	5.44705	473.395	5.84764e-105	1.84307e-102	7.40002
DDX11L9	2.87946	0.899157	63.2794	1.79371e-15	4.24491e-14	7.35874
FAM69B	2.87807	-0.492322	22.1119	2.57209e-06	1.97434e-05	7.35166
MIR4435-1HG	2.86775	0.356495	24.0654	9.31183e-07	7.72347e-06	7.29926
CELF2	2.85475	1.26736	76.1183	2.67164e-18	8.08959e-17	7.23379
GADD45A	2.84764	4.61585	340.374	5.28883e-76	1.1113e-73	7.19824
MYCT1	2.83373	-0.778945	20.1239	7.25833e-06	5.10611e-05	7.12915
GNA15	2.83333	2.02325	119.938	6.52715e-28	3.64015e-26	7.1272
SMAD6	2.8257	-1.09237	13.7397	0.000209971	0.00110048	7.08956
LILRB2	2.82564	-1.09233	15.4595	8.42933e-05	0.000486939	7.08929
MGLL	2.81663	0.551561	50.8927	9.75558e-13	1.77082e-11	7.04517
B3GNT5	2.81563	-0.135938	29.3564	6.02158e-08	6.05417e-07	7.04025
CXCL3	2.81024	-1.49308	10.2503	0.00136662	0.00586518	7.01403
TUBB6	2.80936	-1.49313	8.55128	0.0034528	0.0133207	7.00976
GUCY1B3	2.80843	-0.328772	27.3328	1.71283e-07	1.6028e-06	7.00521
FGL2	2.80471	3.38268	224.18	1.10855e-50	1.4061e-48	6.98719
CRLF2	2.79878	-0.551343	21.2626	4.00461e-06	2.95928e-05	6.95852
SECTM1	2.79635	2.52113	148.159	4.37966e-34	3.36183e-32	6.94682
ANPEP	2.78846	0.910177	50.77	1.03851e-12	1.87527e-11	6.90893
GAS2L1	2.78846	1.1425	46.2804	1.02485e-11	1.70688e-10	6.9089
MYC	2.77932	9.49948	706.783	1.00161e-155	5.0818e-153	6.86527
ARHGEF35	2.77809	1.61551	95.6529	1.36897e-22	5.61684e-21	6.85942
RANBP17	2.77469	0.899018	56.4352	5.80826e-14	1.20342e-12	6.84329
YBX3	2.76933	4.84395	364.698	2.67094e-81	6.10559e-79	6.8179
SRCRB4D	2.76916	-2.04973	5.88209	0.0152956	0.0480054	6.81711
MAP1B	2.76916	-2.04973	5.88916	0.0152344	0.0478927	6.8171
KIR3DL2	2.76892	-2.04971	5.8821	0.0152956	0.0480054	6.81596
EMR2	2.75689	-0.581809	19.8701	8.28846e-06	5.76644e-05	6.75939
WDFY4	2.75649	-0.581789	19.3993	1.06046e-05	7.24215e-05	6.75752
MAP7D2	2.75414	0.796151	52.0634	5.37367e-13	1.00344e-11	6.74651
NFKBID	2.7524	9.09471	672.637	2.66768e-148	1.23318e-145	6.73836
CMAHP	2.74905	3.79168	246.185	1.76251e-55	2.46066e-53	6.72274
CRIP2	2.7441	6.5843	579.856	4.03054e-128	1.58195e-125	6.69972
TMEM254-AS1	2.73775	-0.381323	20.1337	7.22146e-06	5.08189e-05	6.67029
PRKCQ	2.73361	5.12651	381.379	6.23365e-85	1.50782e-82	6.65117
ZC3H12C	2.73212	-0.851143	15.2469	9.43302e-05	0.000539081	6.64432
PCSK6	2.72112	0.579383	40.822	1.66746e-10	2.39053e-09	6.59384
KRT74	2.71483	-0.612772	16.5517	4.73413e-05	0.000288204	6.56516
TSPAN33	2.71405	2.27435	116.727	3.29408e-27	1.75252e-25	6.56159
PDE3A	2.71229	-1.55205	9.16992	0.00246025	0.0099048	6.55363
CPAMD8	2.69834	1.2673	69.3432	8.27358e-17	2.22646e-15	6.49056
MSC	2.68941	-1.18261	12.4658	0.000414465	0.00203342	6.45051
DACT1	2.68214	4.54434	297.665	1.06299e-66	1.84269e-64	6.41809
GNG2	2.65893	6.92537	559.618	1.01786e-123	3.65059e-121	6.31566
BTLA	2.6538	4.77671	258.584	3.49342e-58	5.15391e-56	6.29324
MFAP3L	2.64699	0.953145	60.0656	9.17475e-15	2.04998e-13	6.26359
C10orf54	2.63856	6.81684	616.313	4.73987e-136	2.05414e-133	6.2271
EGLN3	2.63098	0.16824	35.0932	3.14294e-09	3.81667e-08	6.19447
ALOX5	2.6298	0.0341783	29.0424	7.08131e-08	7.05486e-07	6.18942
LY6G6E	2.62933	-0.113557	30.5026	3.33414e-08	3.49581e-07	6.1874
GPR35	2.62929	-0.113635	24.0119	9.57443e-07	7.92548e-06	6.1872
BSPRY	2.6282	-0.278067	24.8628	6.15597e-07	5.25252e-06	6.18252
TNFRSF11A	2.62667	-0.463888	21.6044	3.35082e-06	2.51276e-05	6.17599
WASF3	2.62427	-0.677052	17.2047	3.35597e-05	0.000209768	6.16572
POU2AF1	2.61954	3.48952	204.128	2.62439e-46	3.067e-44	6.14556
PCDHGB6	2.61709	-1.22995	11.1492	0.000840658	0.00380078	6.1351
FARP1	2.61593	-1.22997	10.175	0.00142356	0.0060844	6.13018
KRT72	2.61488	7.21057	617.391	2.76213e-136	1.22251e-133	6.12573
OAS1	2.61364	2.15861	101.475	7.23836e-24	3.21736e-22	6.12048
CYBB	2.6099	0.273917	37.9404	7.29385e-10	9.68881e-09	6.10461
ADCY6	2.60806	-1.61343	6.67337	0.00978642	0.0328509	6.09685
KIFC3	2.60729	0.149842	32.2852	1.33124e-08	1.47615e-07	6.09359
CAV2	2.6069	-1.61352	6.36946	0.0116101	0.0380755	6.09195
HLA-DPB1	2.60451	5.13798	362.9	6.5774e-81	1.44024e-78	6.08184
ROCK1P1	2.59657	2.11151	106.654	5.30058e-25	2.48339e-23	6.04845
STARD4	2.59344	4.38931	265.228	1.24474e-59	1.918e-57	6.03535
GP6	2.59224	0.372576	31.953	1.57947e-08	1.732e-07	6.03033
DDIT4	2.59115	8.01773	710.891	1.28045e-156	6.65897e-154	6.0258
SNCA	2.58141	0.565385	42.094	8.69914e-11	1.29072e-09	5.98525
PARVB	2.57534	2.12591	100.297	1.31194e-23	5.70942e-22	5.9601
AMOTL1	2.56335	-0.96677	14.822	0.000118147	0.000658014	5.91077
TMEM88	2.56155	4.77598	306.708	1.13881e-68	2.07803e-66	5.90342
IL13	2.54401	0.942302	44.93	2.04204e-11	3.29802e-10	5.83209
IL4	2.53967	-1.2789	11.3236	0.000765276	0.00349797	5.81458
C9orf116	2.53961	-1.27891	11.115	0.000856312	0.00386232	5.81432
F5	2.53229	3.25342	181.902	1.86246e-41	1.86264e-39	5.7849
KANK1	2.53011	5.1795	364.52	2.9198e-81	6.53092e-79	5.77615
KRT73	2.52359	6.79349	507.017	2.82685e-112	9.64004e-110	5.75012
SH3BGRL2	2.51595	2.46571	117.682	2.03489e-27	1.09662e-25	5.71975
SMKR1	2.50712	-0.205329	26.9287	2.11104e-07	1.95e-06	5.68483
C1orf204	2.50554	-0.551456	19.2006	1.17679e-05	7.99094e-05	5.67862
NIPAL4	2.50261	-1.00744	13.8359	0.000199489	0.00105324	5.6671
CXCL2	2.49375	-1.67768	5.8897	0.0152297	0.0478852	5.63238
CD3EAP	2.48285	3.09306	146.607	9.56339e-34	7.2341e-32	5.59002
SNX33	2.47202	3.62103	188.283	7.53591e-43	7.91727e-41	5.5482
DUSP5	2.46837	4.64486	287.531	1.71636e-64	2.90274e-62	5.5342
TNFRSF4	2.46559	2.62804	130.692	2.89097e-30	1.8852e-28	5.52351
SPI1	2.45846	0.372469	34.4747	4.31834e-09	5.12145e-08	5.4963
NOTCH3	2.45821	-1.32955	10.2876	0.0013393	0.00575979	5.49536
TM6SF1	2.4581	-1.32959	9.17708	0.00245065	0.00987379	5.49493
ARHGAP18	2.44422	1.17895	50.983	9.31691e-13	1.69563e-11	5.44231
SMAD1	2.44203	-0.253524	23.5652	1.20749e-06	9.84527e-06	5.43406
CCR4	2.44004	1.48147	53.9015	2.10801e-13	4.10974e-12	5.42657
LOC283335	2.42713	-0.814609	11.8833	0.000566392	0.00268079	5.37822
ST3GAL5	2.41409	2.17205	102.996	3.3588e-24	1.51561e-22	5.32983
LAYN	2.40111	0.963515	51.5409	7.01202e-13	1.29312e-11	5.28209
ZNF215	2.39691	1.19687	60.6251	6.90475e-15	1.55953e-13	5.26675
PDE4B	2.3963	7.06797	502.904	2.21859e-111	7.44374e-109	5.26451
SLC1A5	2.39359	6.03477	423.083	5.20542e-94	1.48333e-91	5.25464
SMOX	2.39305	1.44396	66.8874	2.87472e-16	7.35547e-15	5.25267
TMEM158	2.37423	0.494155	33.8384	5.98837e-09	6.96701e-08	5.18458
MPST	2.37387	-0.0273766	26.6233	2.47243e-07	2.25083e-06	5.1833
CD180	2.37367	-0.46398	17.3157	3.16556e-05	0.000199063	5.18258
C10orf128	2.37322	-0.644657	17.0919	3.56144e-05	0.00022148	5.18095
TLCD1	2.373	-0.463991	15.078	0.000103158	0.0005836	5.18017
CD86	2.37272	-1.09239	12.093	0.000506109	0.00242974	5.17916
DDX11L2	2.37259	-1.09242	11.7241	0.000616953	0.00288466	5.1787
HERC2P7	2.37243	-1.0924	11.4038	0.000732949	0.00336587	5.17814
NCF1B	2.37218	-1.38207	9.34928	0.00223073	0.00910233	5.17721
S100A8	2.37214	-1.38204	9.13777	0.00250386	0.010059	5.17707
ZSCAN9	2.37214	-1.38204	9.13996	0.00250087	0.0100508	5.17707
TNFSF11	2.37207	-1.38205	9.3467	0.00223387	0.00911155	5.17683
PTGDS	2.37207	-1.38201	7.21234	0.0072404	0.0252752	5.17682
LOC646862	2.37183	-1.38204	8.70686	0.00317016	0.0123355	5.17597
RHD	2.37126	-1.74477	6.22976	0.0125621	0.0406908	5.17394
TNFRSF9	2.36453	2.36462	113.053	2.10127e-26	1.06872e-24	5.14983
TSC22D2	2.36022	1.88429	77.2032	1.54246e-18	4.7325e-17	5.1345
NFE2	2.34532	-0.0485077	26.8598	2.18759e-07	2.01533e-06	5.08173
RORC	2.33821	-0.328911	21.6255	3.31422e-06	2.48799e-05	5.05674
LINC-PINT	2.32822	2.90081	105.382	1.00706e-24	4.66566e-23	5.02185
ANGPT1	2.32623	-0.677095	16.1098	5.97746e-05	0.000356182	5.01493
RAPH1	2.32148	5.33463	228.845	1.06471e-51	1.39296e-49	4.99843
SDCCAG3	2.32128	0.537172	23.0981	1.53944e-06	1.23357e-05	4.99775
SLC24A3	2.31827	-0.888694	8.9674	0.00274839	0.0109065	4.98734
MAK	2.31636	-0.0699019	26.0438	3.33766e-07	2.97727e-06	4.98074
EP400NL	2.3134	2.2989	94.5588	2.37916e-22	9.57277e-21	4.97054
ITGA2B	2.30957	2.69636	117.51	2.21999e-27	1.19329e-25	4.95734
HSH2D	2.30686	4.02852	216.065	6.52869e-49	8.03608e-47	4.94806
RAB27B	2.30656	1.73726	61.9847	3.46132e-15	7.99138e-14	4.94703
EGR4	2.30559	0.606242	34.9953	3.30494e-09	4.00171e-08	4.9437
HJURP	2.30334	-1.13684	10.7065	0.00106758	0.00471005	4.93598
PLAU	2.30334	-1.13684	10.7071	0.00106726	0.0047096	4.93598
LINC01011	2.30196	-0.354927	20.7996	5.09949e-06	3.70002e-05	4.93126
BTK	2.29417	0.942133	44.3276	2.77773e-11	4.421e-10	4.90472
CDR2L	2.2807	-1.43651	7.32531	0.00679903	0.0239637	4.85914
CPA3	2.28058	-1.4366	6.75935	0.00932579	0.0315234	4.85873
OBSL1	2.28056	-1.43655	8.33449	0.00388993	0.014842	4.85867
SYTL3	2.27267	5.90527	297.907	9.41429e-67	1.64568e-64	4.83218
DPP4	2.25204	6.22912	265.017	1.38316e-59	2.11563e-57	4.76356
SLCO4A1	2.24919	4.24142	205.932	1.06019e-46	1.26023e-44	4.75416
LINC00476	2.24301	-0.253611	19.1313	1.2203e-05	8.26859e-05	4.73383
CD248	2.23405	3.63219	175.622	4.37804e-40	4.15854e-38	4.70451
ZNF815P	2.23038	1.78007	59.1807	1.43836e-14	3.1763e-13	4.69257
ADORA2B	2.23003	-1.18264	9.51534	0.00203762	0.00838838	4.69145
CXCR6	2.22977	-1.18267	9.53393	0.00201708	0.00831834	4.69058
KIAA1598	2.22774	-0.744304	14.4384	0.000144815	0.000790462	4.68399
TNFSF4	2.2257	-0.136092	23.3704	1.33618e-06	1.07901e-05	4.67737
AP3M2	2.22558	6.28608	385.868	6.56717e-86	1.60718e-83	4.677
MEIS1	2.22462	0.0929317	22.278	2.35897e-06	1.8215e-05	4.67387
HBB	2.22321	1.30902	49.778	1.72161e-12	3.06355e-11	4.66933
CCL4	2.21462	2.97635	119.592	7.7706e-28	4.29905e-26	4.6416
EML1	2.21111	-0.0274573	24.7908	6.39013e-07	5.43226e-06	4.63031
IRAK3	2.19821	-0.966788	10.0743	0.00150351	0.00639499	4.58909
TREML1	2.19802	-0.966869	11.0145	0.000904022	0.00405728	4.5885
RASGRP4	2.19783	-0.966794	10.9704	0.000925794	0.00414515	4.58789
RASD2	2.19398	-0.158951	16.4391	5.0239e-05	0.000304408	4.57565
CREM	2.1939	2.62098	85.8268	1.96409e-20	6.8437e-19	4.5754
NAPSB	2.18657	-0.435983	14.5108	0.000139358	0.000764084	4.55222
MS4A7	2.18265	-1.49318	7.43263	0.00640517	0.022745	4.53985
CCDC116	2.18257	-1.49319	7.26	0.00705071	0.0246959	4.53962
LOC100287036	2.18244	-1.4932	6.77274	0.00925605	0.0313284	4.5392
ENTPD1	2.17574	-0.779077	13.3495	0.000258492	0.00132817	4.51816
SPIB	2.1745	-0.779108	9.99064	0.00157338	0.00664424	4.51428
MOCS1	2.16406	0.418993	25.9944	3.42412e-07	3.04395e-06	4.48174
TNFSF8	2.15271	5.13199	265.544	1.06206e-59	1.64872e-57	4.44664
NCMAP	2.15266	-0.0700256	21.3821	3.76275e-06	2.79246e-05	4.44647
ZNF35	2.14715	-0.463953	14.2983	0.000156008	0.000845784	4.42951
ZNF502	2.14525	1.10388	45.6922	1.38371e-11	2.27003e-10	4.4237
PSAT1	2.14514	3.03027	100.441	1.21987e-23	5.31988e-22	4.42337
C17orf96	2.14112	3.27188	145.936	1.34087e-33	1.00333e-31	4.41105
CIITA	2.13884	0.994713	40.1554	2.34541e-10	3.3055e-09	4.40406
GUCY1A3	2.13808	0.130954	23.8966	1.01653e-06	8.36467e-06	4.40174
OSBPL1A	2.13712	-0.329002	17.4536	2.9441e-05	0.000186376	4.39882
SYT3	2.13515	-1.00748	8.84559	0.00293798	0.0115553	4.39282
BHLHE40-AS1	2.1346	-1.00745	8.36688	0.00382122	0.0146093	4.39116
ITGB5	2.127	0.307271	29.3324	6.0968e-08	6.12093e-07	4.36807
TEX101	2.12162	-0.814738	12.6048	0.000384749	0.00190063	4.35184
TFPI	2.11679	0.0137364	23.8313	1.05158e-06	8.64962e-06	4.33728
P2RY8	2.11484	6.9707	440.049	1.05631e-97	3.18456e-95	4.33141
SPIRE2	2.11246	-0.644714	14.4108	0.000146955	0.000800461	4.32427
IL23A	2.09761	4.01765	129.22	6.07138e-30	3.89805e-28	4.28
NT5M	2.09585	0.522866	29.5952	5.32379e-08	5.41278e-07	4.27477
MYZAP	2.09379	0.592634	33.1052	8.73044e-09	9.91324e-08	4.26869
EGFL7	2.08324	0.186066	24.9323	5.93797e-07	5.07902e-06	4.23758
PRSS16	2.07787	-1.55209	6.11668	0.0133912	0.0429087	4.22183
VASH1	2.07701	2.18062	76.6863	2.00391e-18	6.09434e-17	4.21931
KLHL32	2.07572	0.578923	29.7789	4.84225e-08	4.95711e-07	4.21553
XCL2	2.07551	1.40539	35.3273	2.78693e-09	3.40421e-08	4.21495
DLGAP5	2.07295	-1.27897	6.44238	0.0111429	0.0367346	4.20746
GATA2	2.0723	0.771853	36.4077	1.60066e-09	2.03031e-08	4.20557
GNAZ	2.0698	2.32768	83.1325	7.67356e-20	2.554e-18	4.19828
INGX	2.06804	1.09433	41.6231	1.1068e-10	1.6157e-09	4.19315
SAMD9L	2.06706	2.96772	87.9275	6.78976e-21	2.46924e-19	4.19031
FAM149A	2.06699	2.07686	66.1514	4.17572e-16	1.05545e-14	4.19012
PRODH	2.06692	-1.04936	7.60175	0.00583117	0.0210408	4.18992
OR2T3	2.06104	-0.381514	14.973	0.00010906	0.00061299	4.17286
COL1A1	2.05575	3.4121	128.371	9.31133e-30	5.92337e-28	4.15759
CHST15	2.05454	1.88393	61.7152	3.96903e-15	9.12307e-14	4.1541
MMD	2.05172	3.82054	128.843	7.33943e-30	4.69768e-28	4.14599
ARMCX4	2.04602	1.60111	58.5786	1.95333e-14	4.27267e-13	4.12965
TNFSF10	2.03989	4.45128	204.378	2.31428e-46	2.71987e-44	4.11213
LINC01061	2.02846	2.62702	97.6991	4.87034e-23	2.03439e-21	4.0797
IL3RA	2.02745	-0.158896	18.4377	1.75547e-05	0.000115808	4.07682
OSM	2.02217	0.672202	26.8835	2.16094e-07	1.99432e-06	4.06193
BCAR3	2.02208	-0.408428	12.8063	0.000345458	0.00172331	4.0617
IER3	2.00647	6.0035	307.412	7.99857e-69	1.48559e-66	4.01799
RNF19A	2.00345	2.37568	57.9906	2.63375e-14	5.68334e-13	4.00957
LAG3	2.0027	3.61123	139.006	4.39036e-32	3.09588e-30	4.0075
NAPSA	1.99932	-1.09244	7.23812	0.00713717	0.024957	3.99812
COL19A1	1.99847	-1.09248	9.09167	0.00256776	0.0102859	3.99575
ALDH1B1	1.99474	-0.182122	16.071	6.10102e-05	0.000362683	3.98545
ZBTB16	1.98908	3.68072	140.692	1.87918e-32	1.34795e-30	3.96985
ANKRD20A11P	1.98889	-0.303493	16.9275	3.8835e-05	0.000239717	3.9693
PRSS57	1.98887	-0.303469	17.4571	2.93861e-05	0.000186142	3.96925
PARM1	1.9856	-1.3296	6.65292	0.00989935	0.0331604	3.96028
CRIP1	1.98216	6.2702	324.591	1.44826e-72	2.89679e-70	3.95083
ACOT4	1.98177	-0.435985	14.7472	0.00012293	0.000681373	3.94978
TREML2	1.97888	2.27742	65.5757	5.59231e-16	1.39152e-14	3.94188
HAVCR2	1.97565	1.73683	49.2609	2.24089e-12	3.95714e-11	3.93305
FSD1L	1.97551	0.0136667	18.7689	1.47552e-05	9.8789e-05	3.93267
SLC18A2	1.97301	-0.582012	13.2336	0.00027498	0.00140371	3.92587
TTC26	1.97287	0.697647	30.6003	3.17039e-08	3.34081e-07	3.9255
LOC389906	1.97195	5.58084	79.0348	6.10258e-19	1.93221e-17	3.92297
NME1	1.96878	-0.0918028	18.9399	1.349e-05	9.09032e-05	3.91437
TNFSF13	1.96097	2.3995	89.0599	3.83029e-21	1.42281e-19	3.89323
DUSP3	1.96055	2.99902	112.272	3.11558e-26	1.57307e-24	3.8921
MAP3K8	1.95796	1.80925	63.0901	1.9746e-15	4.64132e-14	3.88512
ARID5B	1.95747	6.46269	313.704	3.40661e-70	6.56151e-68	3.88381
PNMAL2	1.95407	0.0927647	20.2378	6.83888e-06	4.83064e-05	3.87465
STARD8	1.94622	-0.927377	8.63994	0.00328872	0.0127444	3.85363
SLC12A7	1.94566	6.38346	299.439	4.36586e-67	7.69649e-65	3.85215
CD69	1.94413	8.40278	373.565	3.13296e-83	7.32267e-81	3.84804
PCED1B	1.94159	6.4811	289.74	5.66397e-65	9.65753e-63	3.84128
ANK1	1.93097	1.0844	36.8842	1.2536e-09	1.6167e-08	3.81311
ACCS	1.92828	2.61339	90.9606	1.46562e-21	5.60437e-20	3.80601
NPTX2	1.92642	-0.229421	17.1951	3.37304e-05	0.000210708	3.80111
ZFP82	1.92567	-1.1369	8.02125	0.00462316	0.0172473	3.79914
STOX1	1.91947	1.32507	43.8399	3.5637e-11	5.62032e-10	3.78284
SELP	1.91706	0.931078	35.0833	3.15906e-09	3.834e-08	3.77652
PMAIP1	1.91494	4.4298	176.42	2.93115e-40	2.83599e-38	3.77097
IGJ	1.90985	5.09432	224.281	1.05357e-50	1.34457e-48	3.7577
EMILIN2	1.90804	-0.77912	9.10432	0.00255006	0.0102268	3.75299
FLJ42351	1.90755	-0.779181	10.5136	0.00118498	0.00517855	3.75172
TRIB1	1.90274	2.33554	66.5583	3.39704e-16	8.63879e-15	3.73924
RILPL2	1.90127	5.81031	242.18	1.31615e-54	1.77783e-52	3.73542
IFI27L2	1.89772	-0.492637	12.1135	0.000500586	0.00240712	3.72624
OR10A5	1.89401	-1.38216	6.37642	0.0115647	0.0379445	3.71667
EFCAB2	1.89377	-1.38215	6.26068	0.0123447	0.0401053	3.71606
DHRS4-AS1	1.89107	-0.253724	16.0839	6.05962e-05	0.000360561	3.70909
BCL2	1.89064	7.84701	400.908	3.49304e-89	8.86125e-87	3.70801
IGSF9B	1.88605	5.76755	249.31	3.6715e-56	5.19555e-54	3.69621
GLIPR2	1.88468	4.87972	193.472	5.55239e-44	5.9845e-42	3.69272
UBE2QL1	1.88319	-0.966933	9.07613	0.00258967	0.0103596	3.68889
MTUS1	1.88313	-0.966943	8.61573	0.00333273	0.0128909	3.68874
LMNA	1.88264	5.57834	243.811	5.80491e-55	8.05025e-53	3.68748
TTLL7	1.88239	-0.966959	6.80119	0.00910969	0.0308833	3.68686
C17orf107	1.87754	3.28181	115.138	7.34e-27	3.81717e-25	3.67448
FOS	1.87156	4.07315	152.153	5.86524e-35	4.67466e-33	3.65928
CSRNP1	1.85926	7.34108	363.155	5.78779e-81	1.28082e-78	3.62822
RAPGEF1	1.85515	-0.0700571	15.0916	0.000102421	0.000579584	3.6179
AHNAK	1.85452	6.74633	261.376	8.59962e-59	1.28697e-56	3.61632
TBX21	1.84882	2.47176	58.0932	2.49989e-14	5.40568e-13	3.60206
OR10A4	1.84879	-1.18274	6.94396	0.00841028	0.0287511	3.60198
HHLA2	1.84856	-1.18276	7.52668	0.00607919	0.021774	3.6014
GPRC5B	1.84783	1.88353	59.2927	1.35878e-14	3.00376e-13	3.59957
ZFP57	1.84542	0.339922	23.4072	1.31086e-06	1.06061e-05	3.59357
C6orf57	1.83828	1.44323	45.936	1.22179e-11	2.01872e-10	3.57585
FXYD2	1.83526	0.403405	24.8031	6.34956e-07	5.39998e-06	3.56836
PTPN3	1.83378	-0.408584	14.0479	0.000178215	0.000952035	3.56469
RNF125	1.82592	6.42758	291.724	2.09422e-65	3.60032e-63	3.54534
XBP1	1.82539	6.57651	302.82	8.00544e-68	1.44808e-65	3.54403
LOC100129534	1.81611	-1.00752	5.88709	0.0152523	0.0479417	3.52131
LYPD3	1.81601	4.77748	183.533	8.20314e-42	8.28358e-40	3.52106
KIAA0040	1.8153	5.00651	195.937	1.60872e-44	1.74295e-42	3.51934
MIR4697HG	1.81104	4.65614	167.875	2.15465e-38	1.8992e-36	3.50896
LINC00936	1.80951	0.578635	20.3191	6.55413e-06	4.64687e-05	3.50523
TPM4	1.80747	7.28447	281.026	4.48849e-63	7.29449e-61	3.50029
ZNF600	1.80621	1.51717	28.4896	9.42014e-08	9.18696e-07	3.49723
NEXN	1.8015	0.795491	29.3806	5.94699e-08	5.99251e-07	3.48584
DOCK5	1.79336	-0.851411	9.30453	0.00228587	0.00929634	3.46622
FAM71A	1.79328	-0.851396	9.30207	0.00228896	0.00930705	3.46602
PLXDC2	1.79093	0.371968	22.7844	1.81235e-06	1.43621e-05	3.46039
GBP3	1.78662	3.92682	111.866	3.82355e-26	1.92585e-24	3.45006
AKAP5	1.7824	0.221516	16.7358	4.29616e-05	0.000263391	3.43998
CYP4V2	1.78222	4.50219	164.244	1.33798e-37	1.14538e-35	3.43955
RPARP-AS1	1.78143	-0.0277902	13.0982	0.000295579	0.00149784	3.43766
TTC12	1.77891	4.43485	132.194	1.3566e-30	8.93035e-29	3.43166
TNS3	1.77532	-0.710436	10.2384	0.00137547	0.00590191	3.42314
AMIGO2	1.76761	2.95638	81.9629	1.38667e-19	4.55695e-18	3.40489
MFSD2A	1.76197	3.01883	89.4027	3.22102e-21	1.21164e-19	3.39161
OASL	1.75795	1.20506	32.9191	9.60734e-09	1.08615e-07	3.38218
TGIF1	1.75767	2.54403	69.1337	9.20114e-17	2.45702e-15	3.38151
HEBP1	1.75686	3.33563	102.516	4.28002e-24	1.91881e-22	3.37961
PDZD7	1.75482	1.24029	32.2067	1.38609e-08	1.53451e-07	3.37485
GADD45B	1.75207	7.41219	324.262	1.70844e-72	3.38466e-70	3.3684
TMEM187	1.75204	0.759495	23.5421	1.2221e-06	9.94998e-06	3.36833
LINC00515	1.75092	4.89036	161.791	4.59683e-37	3.87138e-35	3.36574
SLC2A3	1.75019	8.50474	349.5	5.44521e-78	1.15583e-75	3.36403
KLF10	1.74703	6.42122	217.197	3.69745e-49	4.57824e-47	3.35668
CCL3	1.74636	0.339846	15.2328	9.50379e-05	0.000542977	3.35512
NEDD4	1.74385	2.23362	65.1491	6.94384e-16	1.70482e-14	3.34927
REL	1.73818	8.71519	327.076	4.1647e-73	8.49354e-71	3.33614
ZFP90	1.73551	3.2206	78.7685	6.983e-19	2.20091e-17	3.32997
SLFN13	1.73425	2.95374	88.8254	4.31246e-21	1.59339e-19	3.32707
KANK2	1.73311	-0.888938	7.44846	0.00634908	0.0225883	3.32443
HRASLS2	1.73259	-0.888858	7.48398	0.00622504	0.0222191	3.32324
ATP6AP1L	1.73248	-0.888878	8.2119	0.00416165	0.0157201	3.32298
FAM228B	1.73171	-0.253787	13.9469	0.00018805	0.000998931	3.32122
PVT1	1.73074	1.82048	47.3368	5.97782e-12	1.01677e-10	3.31897
FAM129B	1.73016	2.84592	84.3344	4.17781e-20	1.42939e-18	3.31764
AASS	1.72642	0.256282	18.1172	2.0772e-05	0.000134821	3.30906
RUNX2	1.72425	3.00087	83.7648	5.57279e-20	1.87581e-18	3.30409
GNG8	1.72374	3.31894	102.602	4.09649e-24	1.8405e-22	3.30292
SLC40A1	1.72361	5.38847	183.472	8.46124e-42	8.50294e-40	3.30263
ADORA2A	1.72311	5.50319	205.818	1.12293e-46	1.32723e-44	3.30148
AVPI1	1.72242	2.45662	52.5301	4.23715e-13	8.00555e-12	3.29989
SYCE1L	1.72142	-0.744441	9.65108	0.0018924	0.00784333	3.29762
CCL5	1.71794	3.77179	76.6453	2.04591e-18	6.213e-17	3.28967
NME3	1.71368	4.03258	127.832	1.22135e-29	7.67569e-28	3.27996
LOC643733	1.71261	-0.613169	9.45726	0.00210315	0.00863426	3.27752
PHLDA1	1.71186	5.32006	166.42	4.47861e-38	3.91446e-36	3.27583
SYAP1	1.7092	6.1866	224.866	7.85426e-51	1.00855e-48	3.2698
NDFIP2	1.70317	4.73013	156.562	6.38062e-36	5.22557e-34	3.25616
ZSCAN23	1.69937	-0.381599	11.1558	0.000837675	0.00378894	3.2476
CSF3R	1.69813	0.307079	16.5378	4.7691e-05	0.000290248	3.2448
ZC2HC1A	1.69812	0.307027	19.0371	1.28201e-05	8.66418e-05	3.24478
PFKFB2	1.69657	3.94938	119.736	7.22725e-28	4.0091e-26	3.24129
STAMBPL1	1.69603	3.42235	66.7886	3.02234e-16	7.70474e-15	3.24008
SFXN3	1.69259	5.62659	208.068	3.62624e-47	4.3603e-45	3.23236
SC5D	1.69154	4.45634	148.022	4.69144e-34	3.58792e-32	3.23001
TTC25	1.69022	-0.182192	13.9776	0.000185001	0.000985	3.22706
GPR65	1.68797	4.62166	156.995	5.13118e-36	4.21892e-34	3.22202
IL21R	1.68685	7.98052	338.904	1.10534e-75	2.27656e-73	3.21954
ETV3	1.68259	2.39488	53.9986	2.00628e-13	3.92242e-12	3.21003
SIAH2	1.68162	6.17104	208.875	2.41712e-47	2.92331e-45	3.20787
MEOX1	1.68092	0.0732479	16.4167	5.08364e-05	0.000307414	3.20632
NINJ1	1.6752	8.18636	324.728	1.35247e-72	2.73146e-70	3.19363
CLCN4	1.67409	-1.09253	6.7243	0.00951078	0.0320135	3.19117
MTHFD2	1.67321	6.69378	185.308	3.36145e-42	3.46162e-40	3.18924
MILR1	1.66997	-0.927435	6.38973	0.0114782	0.0376847	3.18209
SPTB	1.66909	-0.927446	7.39314	0.00654729	0.0231903	3.18013
SELK	1.66614	6.66558	251.297	1.35444e-56	1.9298e-54	3.17364
PAX8-AS1	1.66457	0.697355	24.2307	8.5459e-07	7.12226e-06	3.1702
HAR1B	1.66282	-0.644895	8.62089	0.0033233	0.0128568	3.16635
CTSH	1.66173	0.841995	24.5119	7.38505e-07	6.22211e-06	3.16396
FAM21EP	1.65975	-0.521948	9.93226	0.00162407	0.00683656	3.15963
LYL1	1.65963	2.51499	58.6914	1.84442e-14	4.05149e-13	3.15935
SLC35F2	1.65829	1.0548	29.346	6.05422e-08	6.08112e-07	3.15642
LTBR	1.65814	-0.408617	10.698	0.00107253	0.00472986	3.1561
F2R	1.658	-0.408647	11.826	0.000584084	0.00275138	3.15578
TNFSF12	1.65638	4.79984	137.492	9.41366e-32	6.4842e-30	3.15225
NCF4	1.65238	0.0535702	13.1394	0.000289157	0.00146839	3.14351
HCG4B	1.65164	0.0536258	15.7774	7.12497e-05	0.000418564	3.1419
H1FNT	1.65145	0.0535726	14.2155	0.000163022	0.000879457	3.1415
CMPK2	1.6498	2.49341	64.8685	8.00661e-16	1.95027e-14	3.13791
CCRL2	1.64846	0.403263	20.6744	5.44382e-06	3.92385e-05	3.13499
JOSD1	1.63864	7.87807	308.045	5.82171e-69	1.09102e-66	3.11371
EOMES	1.63676	3.24437	66.3959	3.68866e-16	9.35751e-15	3.10966
RRP12	1.63478	6.38046	227.326	2.2831e-51	2.94988e-49	3.1054
MB21D2	1.63236	2.98507	81.3234	1.91644e-19	6.24854e-18	3.1002
PRNP	1.63091	2.77218	60.3488	7.94541e-15	1.78875e-13	3.09707
YPEL4	1.62788	2.09084	43.4655	4.31501e-11	6.73375e-10	3.09059
TNFRSF18	1.62755	0.619194	21.6318	3.30328e-06	2.48068e-05	3.08987
RRAD	1.62732	0.564664	21.0334	4.51346e-06	3.30828e-05	3.08938
RNF144A-AS1	1.62609	1.79079	29.9724	4.38233e-08	4.5174e-07	3.08675
HMOX1	1.62562	0.38758	17.1734	3.41177e-05	0.000213	3.08574
ZNF702P	1.62436	0.256326	15.7572	7.20127e-05	0.000422212	3.08305
MATK	1.62146	2.55767	55.4864	9.41066e-14	1.908e-12	3.07686
CCPG1	1.61865	1.92164	45.6387	1.42203e-11	2.33106e-10	3.07087
CD44	1.61677	4.96384	135.338	2.78528e-31	1.88115e-29	3.06688
C17orf62	1.61552	4.99376	164.297	1.30296e-37	1.12001e-35	3.06422
ZNF462	1.61045	-0.677329	9.01631	0.00267581	0.0106551	3.05348
SAMHD1	1.60458	6.84668	235.585	3.6098e-53	4.7526e-51	3.04108
CAMKK2	1.60407	2.964	73.9287	8.09902e-18	2.35631e-16	3.04001
MTMR9LP	1.6028	-0.966972	7.08177	0.00778719	0.0268862	3.03732
DNAJB5	1.6015	2.71351	70.7186	4.11989e-17	1.14269e-15	3.03459
ZNF23	1.59591	3.4396	84.1052	4.69137e-20	1.59461e-18	3.02286
TYMS	1.59202	0.0134111	14.1636	0.000167578	0.000901806	3.01471
SEC14L2	1.59014	4.00146	104.29	1.74804e-24	7.99181e-23	3.01078
SLC1A4	1.58831	3.86776	82.7351	9.38203e-20	3.10772e-18	3.00698
GALK1	1.58763	2.24201	54.3201	1.7035e-13	3.36207e-12	3.00555
QDPR	1.58641	2.37104	59.5326	1.20286e-14	2.67042e-13	3.00301
ORAI2	1.58554	5.40281	173.363	1.36329e-39	1.2692e-37	3.00121
CD84	1.58553	5.05836	160.473	8.92072e-37	7.45257e-35	3.00119
ARHGEF3	1.58274	6.62743	239.246	5.74203e-54	7.608e-52	2.99538
VPS37B	1.58135	7.50773	285.827	4.03579e-64	6.71621e-62	2.9925
HAR1A	1.57669	-0.355231	11.1079	0.00085959	0.00387542	2.98284
LOC100130000	1.57353	1.28299	31.2316	2.29003e-08	2.4606e-07	2.97631
TEKT4P2	1.57329	1.8885	43.202	4.93696e-11	7.63559e-10	2.97582
B4GALT2	1.57127	-0.464255	9.86875	0.0016811	0.00705329	2.97167
CTSA	1.56957	4.98966	143.31	5.02796e-33	3.6828e-31	2.96817
SNAI3	1.56718	2.77178	62.1173	3.236e-15	7.52126e-14	2.96325
PFKFB3	1.56315	6.78611	193.001	7.03415e-44	7.50382e-42	2.95498
PDIA4	1.56294	3.25074	44.8557	2.12107e-11	3.4177e-10	2.95455
HOXA1	1.56011	-0.0071773	7.30545	0.00687459	0.0241685	2.94876
ZNF19	1.55938	2.04129	37.3859	9.69208e-10	1.26563e-08	2.94727
TRADD	1.55836	3.49163	87.0521	1.05702e-20	3.79106e-19	2.9452
D2HGDH	1.55793	3.06838	64.2127	1.11685e-15	2.6921e-14	2.94431
IFIT1	1.55373	1.50931	35.6825	2.32243e-09	2.87567e-08	2.93575
WDR34	1.55004	1.45028	32.5891	1.1385e-08	1.27603e-07	2.92826
MPC1L	1.54945	2.67503	63.433	1.65916e-15	3.93994e-14	2.92706
MTSS1	1.54707	1.55897	33.2577	8.07195e-09	9.21014e-08	2.92223
ZKSCAN7	1.54625	-0.851449	7.17899	0.00737624	0.025689	2.92057
CD34	1.54498	0.759244	14.9736	0.000109025	0.000612958	2.91801
NPTX1	1.54217	0.130623	12.019	0.000526599	0.0025165	2.91233
GEMIN8	1.54071	4.06195	103.82	2.21563e-24	1.00632e-22	2.90937
DENND2D	1.53854	7.82312	199.676	2.45815e-45	2.76403e-43	2.90501
LONRF1	1.53799	3.80832	81.4747	1.77519e-19	5.80621e-18	2.9039
P2RX1	1.5368	0.658734	20.6672	5.46446e-06	3.936e-05	2.90151
ZC3HAV1L	1.53631	0.0536192	10.5507	0.00116144	0.00508744	2.90052
BAALC	1.53573	-0.381813	7.44384	0.00636541	0.0226386	2.89935
SLC46A1	1.53516	-0.38171	10.4688	0.00121406	0.0052899	2.89821
ANKRD46	1.53316	-1.00767	6.27716	0.0122304	0.0397775	2.89419
AKR1E2	1.53101	1.8143	41.3668	1.26183e-10	1.833e-09	2.88988
LOC100287042	1.52826	2.67176	58.6646	1.86975e-14	4.09848e-13	2.88438
RHOG	1.52553	5.39013	159.573	1.40287e-36	1.15804e-34	2.87893
PBXIP1	1.52474	8.36586	243.066	8.43861e-55	1.15487e-52	2.87735
GZMA	1.521	1.78497	27.8161	1.33411e-07	1.27654e-06	2.86989
HLA-DPA1	1.51678	4.31425	98.1076	3.96257e-23	1.67881e-21	2.86152
SAMSN1	1.51609	5.23464	124.509	6.5198e-29	3.94258e-27	2.86015
CHI3L2	1.51567	3.8689	87.5185	8.34968e-21	3.01023e-19	2.85932
NEGR1	1.51495	-0.613197	7.15671	0.00746841	0.0259622	2.85788
PREX1	1.51464	4.37302	91.962	8.83555e-22	3.46134e-20	2.85727
SLA2	1.51088	4.86068	120.369	5.251e-28	2.9602e-26	2.84985
PLD6	1.50196	3.70751	90.287	2.05997e-21	7.83391e-20	2.83228
TNRC18	1.5008	4.94632	137.689	8.52159e-32	5.90887e-30	2.83
MORN4	1.5003	-0.744489	7.26885	0.00701607	0.0245994	2.82901
FOSB	1.49989	6.09956	180.835	3.18571e-41	3.15567e-39	2.82821
IFITM1	1.49817	7.61418	263.805	2.54132e-59	3.83077e-57	2.82484
GFOD1	1.49268	2.42158	48.8139	2.81433e-12	4.91551e-11	2.8141
PACSIN1	1.49231	0.167549	12.6041	0.000384897	0.00190083	2.81338
UAP1L1	1.49117	4.06282	92.9748	5.29635e-22	2.09857e-20	2.81116
KLKB1	1.49044	1.71744	37.0271	1.16496e-09	1.50706e-08	2.80975
HIVEP3	1.48839	2.87924	61.9698	3.48757e-15	8.04307e-14	2.80576
DMTN	1.48817	2.69098	61.5031	4.42044e-15	1.01048e-13	2.80533
LRRIQ3	1.48813	-0.13656	8.69887	0.00318408	0.0123804	2.80525
CCND2	1.48803	8.75737	227.856	1.74995e-51	2.27515e-49	2.80505
TNFAIP8	1.48755	5.66818	132.145	1.3907e-30	9.12595e-29	2.80413
HIST1H3H	1.48754	-0.136478	11.7886	0.00059596	0.00279845	2.80411
ZNF69	1.48691	0.5223	17.9781	2.23459e-05	0.00014445	2.80288
IFITM3	1.48541	7.60466	255.007	2.10304e-57	3.01706e-55	2.79996
MANEAL	1.4848	0.671644	19.4541	1.03047e-05	7.06289e-05	2.79877
RENBP	1.48129	2.26334	48.5703	3.18659e-12	5.54243e-11	2.79198
OAS2	1.47558	4.68062	124.199	7.62069e-29	4.54228e-27	2.78096
CD8B	1.47381	0.221337	14.6217	0.000131391	0.000724987	2.77755
BCAT1	1.46449	-0.0703122	10.9943	0.000913926	0.00409996	2.75966
RNF157	1.46401	6.46833	162.653	2.9789e-37	2.53964e-35	2.75873
TIAM1	1.46393	1.76664	37.6516	8.45781e-10	1.11779e-08	2.75859
RIMBP3C	1.46365	-0.329251	9.90575	0.00164763	0.00692686	2.75805
TG	1.46358	1.47272	23.6973	1.12741e-06	9.24412e-06	2.75792
AFAP1L2	1.46246	-0.644953	7.7361	0.00541274	0.0197053	2.75578
FKBP7	1.46214	-0.644919	7.29463	0.0069161	0.0242775	2.75516
GIPC3	1.46182	1.20489	19.7847	8.66715e-06	6.01582e-05	2.75455
COQ2	1.46158	4.03145	79.9098	3.91891e-19	1.2561e-17	2.7541
ANKRD36B	1.46006	6.99332	115.987	4.7851e-27	2.51363e-25	2.7512
CD55	1.46003	2.99733	59.3592	1.31367e-14	2.91021e-13	2.75115
PTPN18	1.45897	4.40533	94.1592	2.91136e-22	1.16242e-20	2.74911
SRGN	1.45699	9.09223	212.196	4.55864e-48	5.54554e-46	2.74535
NCR3LG1	1.45636	4.11708	77.482	1.33937e-18	4.1399e-17	2.74415
SLC9B2	1.45499	3.73088	73.3056	1.11052e-17	3.20403e-16	2.74155
SND1	1.45056	5.85928	131.42	2.00377e-30	1.31077e-28	2.73313
LOC100130992	1.44764	1.09354	24.0994	9.14875e-07	7.59427e-06	2.72762
HMBS	1.44576	0.983574	20.2776	6.69799e-06	4.74078e-05	2.72407
GPA33	1.44458	4.44765	107.127	4.17437e-25	1.97353e-23	2.72184
USP18	1.44399	2.05115	39.1627	3.89925e-10	5.35041e-09	2.72072
P2RY1	1.44192	-0.779358	6.04535	0.013943	0.0443897	2.71681
YES1	1.44155	6.14486	165.966	5.62861e-38	4.89901e-36	2.71612
ZNF665	1.44077	0.32333	14.5102	0.000139406	0.000764145	2.71465
GALT	1.43861	6.56696	168.11	1.91439e-38	1.6946e-36	2.7106
CD79B	1.43533	2.43684	52.1089	5.25062e-13	9.81342e-12	2.70444
TRPV2	1.43412	2.76548	48.5475	3.2238e-12	5.59779e-11	2.70217
NT5E	1.43256	2.06122	27.6132	1.48165e-07	1.40416e-06	2.69926
FAR2	1.43059	-0.0921018	11.3725	0.000745379	0.00341829	2.69557
IFITM2	1.42901	7.00961	161.425	5.5245e-37	4.6339e-35	2.69262
CSTB	1.42729	5.38186	124.341	7.0943e-29	4.2529e-27	2.68941
ETHE1	1.4265	3.35258	72.9031	1.36176e-17	3.89113e-16	2.68795
CD48	1.42612	7.39729	217.867	2.63995e-49	3.2884e-47	2.68723
ITGA4	1.42586	7.7523	203.118	4.35892e-46	5.03746e-44	2.68675
JAZF1	1.42344	3.41383	62.6604	2.45603e-15	5.73405e-14	2.68225
GSTO2	1.42289	-0.355356	6.75959	0.00932453	0.0315234	2.68122
DYNC2LI1	1.42096	1.23994	25.5478	4.31569e-07	3.77364e-06	2.67764
SMC5-AS1	1.42089	-0.355314	6.35374	0.0117134	0.0383721	2.6775
PTGIR	1.41765	2.47803	50.9722	9.36833e-13	1.7035e-11	2.67149
GBP1	1.41763	4.94189	116.978	2.90275e-27	1.54828e-25	2.67147
FAM153C	1.41504	6.12073	128.599	8.30136e-30	5.29708e-28	2.66668
SPN	1.41375	4.28113	97.7961	4.63761e-23	1.94499e-21	2.66429
KIAA1161	1.41306	0.759014	17.1778	3.40389e-05	0.000212572	2.66301
KLHL42	1.40871	3.73062	50.8124	1.01631e-12	1.83838e-11	2.655
VSIG1	1.40861	0.919832	18.4007	1.78997e-05	0.000117683	2.65481
ATP2C1	1.40758	0.111644	11.1872	0.000823653	0.00373282	2.65292
SPIN3	1.40738	1.53784	20.546	5.82154e-06	4.16723e-05	2.65255
TAF1B	1.40684	4.52303	104.725	1.40288e-24	6.45633e-23	2.65156
CDK6	1.4039	6.78926	148.374	3.92978e-34	3.06169e-32	2.64616
CTSL	1.39823	5.26344	120.7	4.44463e-28	2.53307e-26	2.63577
GMPR	1.39673	0.658648	13.4513	0.000244836	0.0012663	2.63305
POLR2J2	1.39647	3.69409	53.2727	2.90313e-13	5.57112e-12	2.63258
TBC1D16	1.39482	0.0334466	7.67525	0.00559834	0.0202758	2.62956
NPDC1	1.3936	1.71718	28.9545	7.40999e-08	7.35063e-07	2.62733
GNL3L	1.39104	0.167412	8.94249	0.00278613	0.01105	2.62268
TRIM25	1.38878	5.71013	148.259	4.16495e-34	3.22079e-32	2.61856
ABLIM1	1.38679	0.605571	16.3453	5.27864e-05	0.000317727	2.61496
CORO1C	1.38626	5.26364	108.431	2.16287e-25	1.0439e-23	2.614
PAM	1.3834	1.08379	21.8993	2.87333e-06	2.18861e-05	2.60882
SPNS3	1.38132	-0.814969	6.13082	0.0132846	0.042613	2.60506
ZNF415	1.37726	0.221272	11.9983	0.000532482	0.0025382	2.59774
TMEM2	1.37675	6.809	88.3523	5.47772e-21	2.00966e-19	2.59683
FASN	1.37543	7.23768	125.486	3.98296e-29	2.42972e-27	2.59444
ENDOD1	1.37529	2.79815	50.5083	1.18664e-12	2.13533e-11	2.59421
CCRN4L	1.3746	3.94111	73.2516	1.14135e-17	3.28842e-16	2.59297
PHYH	1.37066	1.67926	29.4023	5.88085e-08	5.92988e-07	2.58588
MORN3	1.37026	3.56425	65.6389	5.41584e-16	1.34922e-14	2.58518
FLJ42393	1.37012	3.89464	66.1602	4.15716e-16	1.05203e-14	2.58492
CPEB2	1.36988	3.48905	67.2278	2.41883e-16	6.21193e-15	2.58449
SDCBP	1.36987	6.85214	50.8344	1.00496e-12	1.82101e-11	2.58447
GSN	1.36719	0.771106	15.9675	6.44383e-05	0.000381133	2.57968
APOL6	1.36623	5.48965	133.98	5.51991e-31	3.69213e-29	2.57796
PROM1	1.36538	0.387334	11.8752	0.000568865	0.00269165	2.57644
CBFA2T3	1.36474	1.40404	20.9493	4.71597e-06	3.44458e-05	2.5753
TSPO	1.36359	4.07215	86.9617	1.10645e-20	3.95469e-19	2.57325
ZFPM1	1.36344	5.90987	146.922	8.16226e-34	6.19676e-32	2.57298
MAN1C1	1.36329	6.11524	145.788	1.44436e-33	1.07306e-31	2.57271
LTK	1.36311	0.0133293	7.88718	0.00497865	0.0183693	2.57239
LTA	1.36244	5.71461	95.9066	1.20436e-22	4.95121e-21	2.5712
CEACAM1	1.36223	0.013275	10.9311	0.000945642	0.00422674	2.57082
MTVR2	1.36206	2.78924	50.2206	1.37397e-12	2.45967e-11	2.57053
NAB2	1.35914	6.28003	116.267	4.1553e-27	2.19387e-25	2.56533
PRKX	1.3586	6.39314	100.197	1.37974e-23	5.99178e-22	2.56436
AGPAT4	1.35845	2.64514	45.7742	1.32703e-11	2.18393e-10	2.56409
BCL3	1.35706	4.26696	80.5437	2.84343e-19	9.19893e-18	2.56163
MICA	1.35571	2.77428	53.8049	2.21415e-13	4.30456e-12	2.55924
GRASP	1.35467	6.46698	132.829	9.85553e-31	6.54999e-29	2.55738
LSR	1.35265	2.69698	51.5182	7.09364e-13	1.30586e-11	2.55381
ISG20	1.35238	5.73997	141.442	1.28793e-32	9.2704e-31	2.55334
PCSK4	1.35202	0.84167	11.2171	0.000810452	0.0036794	2.5527
ZNF225	1.34971	2.61529	33.79	6.13947e-09	7.13083e-08	2.5486
ZNF793	1.3463	3.33815	65.7497	5.11983e-16	1.27854e-14	2.54259
SCML4	1.34546	5.94019	137.646	8.70831e-32	6.01828e-30	2.54111
MOK	1.34449	-0.0704172	10.3604	0.00128749	0.00557271	2.53941
RASSF5	1.34371	8.53083	185.911	2.48316e-42	2.58274e-40	2.53802
SPATA2L	1.34166	4.20663	83.0845	7.86217e-20	2.6126e-18	2.53443
ZNF575	1.33818	0.255997	11.7141	0.000620296	0.00289703	2.52833
FAM66D	1.33794	0.256086	12.2447	0.00046659	0.00226089	2.52791
CYCSP52	1.33375	3.48873	52.7925	3.70709e-13	7.02962e-12	2.52056
COL6A1	1.33304	2.06072	36.8683	1.26386e-09	1.62792e-08	2.51932
CD68	1.3322	1.89903	30.2401	3.81735e-08	3.97043e-07	2.51786
CYP4F35P	1.33119	0.746713	13.9707	0.000185682	0.000988372	2.5161
WEE1	1.33066	0.418561	10.5698	0.00114951	0.00503945	2.51518
RUVBL1	1.33032	4.62225	98.3374	3.52836e-23	1.50404e-21	2.51459
IGF2BP2	1.32991	-0.00721554	10.5558	0.00115824	0.00507451	2.51387
PMEPA1	1.329	6.79336	164.297	1.30275e-37	1.12001e-35	2.51228
TRABD	1.32799	7.19294	170.114	6.9866e-39	6.29157e-37	2.51052
TMEM8A	1.32773	6.35637	153.087	3.6667e-35	2.93365e-33	2.51008
RINL	1.32634	2.58812	41.8963	9.62446e-11	1.42193e-09	2.50766
LDHA	1.32534	8.49284	176.26	3.17718e-40	3.0457e-38	2.50592
DHX58	1.3239	3.98717	73.9357	8.07016e-18	2.3512e-16	2.50342
PAK1IP1	1.32219	4.95536	109.746	1.11375e-25	5.49011e-24	2.50046
C15orf48	1.32205	0.185507	9.31738	0.0022699	0.00924401	2.50021
MPP1	1.32064	4.30282	83.9841	4.98761e-20	1.68703e-18	2.49777
ULBP2	1.32063	0.46376	11.806	0.000590388	0.0027748	2.49775
NLRP2	1.31997	1.55163	26.1302	3.1916e-07	2.85432e-06	2.49661
FAM86C1	1.3194	1.23102	17.3052	3.18307e-05	0.000200103	2.49562
GIPR	1.3125	1.70463	27.2286	1.80762e-07	1.68695e-06	2.48372
AFF3	1.31113	2.99177	52.9622	3.40022e-13	6.48912e-12	2.48135
WDR54	1.31035	2.80401	44.9272	2.04496e-11	3.30018e-10	2.48002
FBXO34	1.30758	-0.522073	6.91425	0.00855114	0.029156	2.47526
LYST	1.30522	6.22264	109.971	9.94243e-26	4.92086e-24	2.47121
DLEC1	1.30228	1.15928	19.8703	8.28773e-06	5.76644e-05	2.46619
ZNF250	1.30226	2.13744	34.9525	3.3784e-09	4.0859e-08	2.46615
TMEM140	1.29991	2.44786	31.5085	1.98567e-08	2.15359e-07	2.46214
MCM6	1.29952	6.99206	179.086	7.67457e-41	7.5305e-39	2.46147
KDM6B	1.2983	9.72238	159.867	1.20956e-36	1.00244e-34	2.45939
MYO1G	1.29753	4.96906	102.866	3.58672e-24	1.61495e-22	2.45807
BYSL	1.2966	2.95508	50.478	1.20509e-12	2.16667e-11	2.4565
BCL2L1	1.29491	5.1544	107.074	4.28861e-25	2.01836e-23	2.45362
CD74	1.29388	4.43932	78.6426	7.44268e-19	2.33518e-17	2.45187
PRMT2	1.29383	3.8749	51.3897	7.57363e-13	1.39053e-11	2.45178
ACTR3B	1.29001	2.03061	27.8492	1.31151e-07	1.25666e-06	2.4453
SPAG1	1.2885	0.632209	13.9777	0.000184993	0.000985	2.44273
MAP2K3	1.28839	5.04491	108.075	2.58847e-25	1.23782e-23	2.44255
CERS3	1.28726	2.09495	23.0614	1.56906e-06	1.25585e-05	2.44063
RPSAP58	1.28698	2.04571	33.0289	9.07968e-09	1.02986e-07	2.44017
SPATA33	1.28696	0.758994	15.7644	7.17404e-05	0.000420971	2.44013
CKAP4	1.28283	5.57005	79.319	5.28485e-19	1.67585e-17	2.43315
WDR3	1.28273	3.53939	43.6178	3.99191e-11	6.26714e-10	2.43299
AGRN	1.28228	2.77403	49.1165	2.41202e-12	4.25211e-11	2.43224
DNM3	1.2817	0.387347	8.62459	0.00331655	0.0128355	2.43125
FBXW8	1.28015	1.88224	23.9057	1.0117e-06	8.32819e-06	2.42865
MT2A	1.27884	4.94718	103.024	3.31186e-24	1.49768e-22	2.42643
GPAT2	1.27813	1.59302	25.6379	4.11873e-07	3.61205e-06	2.42524
JADE2	1.27764	3.35222	52.2962	4.77295e-13	8.97711e-12	2.42442
C3orf18	1.27639	2.48129	38.3013	6.06228e-10	8.12548e-09	2.42232
FMO4	1.27473	-0.114181	8.01265	0.00464516	0.0173077	2.41954
GAS7	1.27468	1.316	21.8272	2.98335e-06	2.26165e-05	2.41945
PAQR6	1.27459	-0.355379	7.17338	0.00739932	0.0257565	2.41929
RTKN2	1.27262	2.26715	35.8061	2.17965e-09	2.70531e-08	2.41601
CD38	1.27209	3.82032	52.9046	3.50141e-13	6.6656e-12	2.41512
MAPRE2	1.26958	0.972828	17.481	2.90191e-05	0.000183985	2.41092
ADAP1	1.26922	1.83699	29.5276	5.51247e-08	5.59095e-07	2.41032
NAALADL1	1.26732	1.96397	19.7891	8.64747e-06	6.00617e-05	2.40715
KCNK6	1.26717	1.51616	19.3488	1.08885e-05	7.42391e-05	2.4069
ANXA1	1.26635	7.23012	179.799	5.36056e-41	5.28485e-39	2.40552
PPARGC1B	1.26574	3.11816	51.2708	8.04617e-13	1.47468e-11	2.4045
ERAP2	1.26558	7.21963	173.359	1.36669e-39	1.2692e-37	2.40424
PARD6A	1.26067	2.06052	32.0637	1.49199e-08	1.64369e-07	2.39607
GAS8	1.2596	1.71069	25.6096	4.17952e-07	3.66228e-06	2.3943
IFT57	1.25816	4.56544	83.7507	5.61275e-20	1.88621e-18	2.3919
ISG15	1.25803	4.67381	93.0303	5.15007e-22	2.04705e-20	2.39169
RPH3AL	1.25743	-0.551877	6.26248	0.0123321	0.040077	2.3907
NPTXR	1.2567	2.13739	34.8743	3.51693e-09	4.23619e-08	2.38948
RNF144B	1.25532	0.696996	13.9239	0.000190358	0.00101067	2.3872
VMAC	1.25407	3.97778	65.1478	6.94857e-16	1.70482e-14	2.38514
METTL7A	1.25328	0.5644	13.1473	0.000287934	0.00146302	2.38383
RRS1	1.25105	6.02641	127.508	1.43799e-29	8.95598e-28	2.38014
EDA	1.24867	3.10601	51.9556	5.67708e-13	1.05725e-11	2.37622
VAV3	1.2458	2.4476	40.2259	2.26235e-10	3.19928e-09	2.3715
FAM129A	1.24485	3.33572	55.8281	7.90925e-14	1.61847e-12	2.36994
TBC1D19	1.24342	1.67904	25.8556	3.67938e-07	3.25004e-06	2.36759
UCN	1.24019	0.306687	10.6803	0.0010828	0.00476804	2.36229
SLAMF6	1.23818	4.5487	84.4689	3.90297e-20	1.3442e-18	2.35901
IDH2	1.23786	5.15467	96.864	7.42574e-23	3.07098e-21	2.35849
MAML2	1.23647	6.82295	155.055	1.36181e-35	1.10227e-33	2.35621
PAICS	1.23632	4.45212	80.9179	2.35288e-19	7.63565e-18	2.35596
NFATC1	1.23483	5.66182	110.915	6.1748e-26	3.09514e-24	2.35354
PLCG2	1.23319	0.983273	17.1222	3.5051e-05	0.000218434	2.35087
TRIB3	1.23279	3.51581	59.6529	1.13152e-14	2.51473e-13	2.35021
DLG5	1.23075	0.722064	13.936	0.000189143	0.00100448	2.34689
CRTAM	1.22979	2.90886	38.7416	4.83789e-10	6.55621e-09	2.34533
PANX1	1.2292	3.62681	51.7281	6.37423e-13	1.18074e-11	2.34436
H2BFXP	1.22844	-0.0705517	7.49926	0.00617243	0.0220655	2.34313
SIPA1	1.22714	7.01835	116.176	4.3491e-27	2.29038e-25	2.34102
CD27	1.22641	6.44603	140.156	2.46055e-32	1.74691e-30	2.33983
PPP1R35	1.22637	3.54075	47.8985	4.48871e-12	7.72325e-11	2.33977
CCDC130	1.22464	5.07787	92.6641	6.19687e-22	2.44606e-20	2.33697
CCDC176	1.22099	0.941057	14.9237	0.000111948	0.000627019	2.33107
SAPCD1	1.22057	0.448647	9.20977	0.00240727	0.00972162	2.3304
LINC00665	1.21931	-0.303843	7.41534	0.00646701	0.0229372	2.32836
CASP1	1.21885	2.61494	34.5226	4.2133e-09	5.01115e-08	2.32761
ARRDC2	1.21677	8.63682	113.658	1.54838e-26	7.95291e-25	2.32425
PKM	1.21667	2.09456	31.9567	1.57649e-08	1.72965e-07	2.32409
DACT3	1.21636	1.55144	22.7016	1.8921e-06	1.49372e-05	2.3236
IKZF4	1.215	1.24825	19.3111	1.11061e-05	7.56725e-05	2.32141
JAM3	1.21369	4.546	79.8164	4.10869e-19	1.31289e-17	2.3193
KLF16	1.21345	4.73052	80.3485	3.13874e-19	1.01385e-17	2.31892
ALG13	1.2096	6.29061	109.341	1.36627e-25	6.68735e-24	2.31273
ABI3	1.2068	5.97138	115.012	7.82291e-27	4.05816e-25	2.30826
NSMF	1.20669	6.77598	123.222	1.24672e-28	7.34679e-27	2.30808
CBWD6	1.20558	4.19686	64.4575	9.86362e-16	2.38585e-14	2.3063
XAF1	1.20446	3.37375	42.9425	5.63724e-11	8.65431e-10	2.3045
BLM	1.20237	0.387244	10.784	0.00102383	0.00453793	2.30117
PIK3AP1	1.20128	1.8654	25.1997	5.16913e-07	4.48034e-06	2.29943
SACS	1.20096	6.32521	109.502	1.26003e-25	6.19647e-24	2.29893
HKDC1	1.20072	2.41709	34.9886	3.31636e-09	4.0132e-08	2.29854
DYRK3	1.19902	3.24278	46.6762	8.3742e-12	1.40597e-10	2.29584
ALKBH6	1.1986	3.14822	46.3736	9.77247e-12	1.6289e-10	2.29517
PIM3	1.19735	8.81382	145.925	1.34834e-33	1.00531e-31	2.29318
CHSY1	1.19598	4.40587	48.2601	3.73266e-12	6.44371e-11	2.29101
LIME1	1.19439	6.48476	134.534	4.17523e-31	2.81078e-29	2.28848
ACTG1	1.19424	11.1013	107.587	3.31035e-25	1.57579e-23	2.28825
TBL1X	1.19401	4.59353	62.0501	3.3483e-15	7.77359e-14	2.28788
ARMC9	1.19322	-0.0922146	8.23624	0.00410622	0.0155361	2.28662
PCDHGB8P	1.19287	-0.0922254	7.33242	0.00677218	0.0238811	2.28607
WDR90	1.1927	0.221191	8.89746	0.00285568	0.0112858	2.28579
CD9	1.19268	1.66595	22.2497	2.39402e-06	1.84582e-05	2.28576
IL18BP	1.19224	1.94751	23.6834	1.13556e-06	9.2963e-06	2.28507
TAB3	1.1918	4.96265	87.3757	8.97445e-21	3.22987e-19	2.28438
JUNB	1.19025	8.93787	144.594	2.63468e-33	1.9435e-31	2.28193
ATHL1	1.1901	9.41843	148.816	3.14528e-34	2.4597e-32	2.28168
RHPN1	1.18881	1.48687	21.6057	3.34861e-06	2.512e-05	2.27965
CDKN1A	1.18862	5.4513	101.014	9.13552e-24	4.03476e-22	2.27934
ZNF658B	1.18737	2.8978	32.4266	1.23779e-08	1.37619e-07	2.27737
CCS	1.18657	4.8323	71.2641	3.12474e-17	8.73667e-16	2.27611
RRN3P1	1.18645	5.87437	99.8959	1.60619e-23	6.94637e-22	2.27592
CD37	1.1858	7.47224	107.774	3.01258e-25	1.43733e-23	2.27489
C16orf3	1.18561	1.11233	17.2832	3.22024e-05	0.000202073	2.2746
NHP2	1.18464	4.60621	67.6766	1.92638e-16	5.01533e-15	2.27307
LINC01184	1.18423	0.770964	13.7972	0.000203639	0.00107301	2.27243
PPP1R21	1.18051	5.3096	88.5596	4.93252e-21	1.81283e-19	2.26657
NDUFB7	1.17873	4.12307	64.19	1.12978e-15	2.71696e-14	2.26378
LOC100506469	1.17716	1.19532	14.1338	0.000170253	0.000913256	2.26131
FAM174B	1.17598	0.645335	10.071	0.00150622	0.00640352	2.25946
TIGIT	1.17426	2.50661	34.4261	4.42749e-09	5.24192e-08	2.25677
POU5F1	1.17405	0.0923159	8.91597	0.00282687	0.011186	2.25645
ALKBH2	1.17323	2.06542	26.6622	2.42315e-07	2.20887e-06	2.25516
TADA2A	1.17312	3.48627	45.7275	1.35899e-11	2.233e-10	2.25499
SCD	1.17275	3.61979	55.0366	1.18305e-13	2.37546e-12	2.25441
CYSTM1	1.17258	3.4624	48.5545	3.21238e-12	5.58262e-11	2.25414
SMYD4	1.172	2.82394	33.1429	8.56278e-09	9.74948e-08	2.25324
N4BP2	1.16962	4.04393	37.964	7.20626e-10	9.57857e-09	2.24953
SCARF1	1.16954	0.148929	7.35834	0.00667525	0.0235753	2.24939
FHL2	1.16901	0.148851	8.11157	0.00439836	0.0165063	2.24858
PLXNB2	1.16877	0.463648	11.41	0.000730514	0.00335827	2.2482
CSF1	1.16823	2.29235	30.6794	3.04374e-08	3.214e-07	2.24735
MIDN	1.16743	5.97438	112.464	2.82703e-26	1.43085e-24	2.24611
NLRP1	1.16552	8.105	91.7804	9.68481e-22	3.7798e-20	2.24315
EBNA1BP2	1.16491	5.45022	87.954	6.69929e-21	2.44061e-19	2.24219
2018-09-05	1.16477	2.417	29.6239	5.24533e-08	5.34607e-07	2.24198
FAM46C	1.16473	5.05784	89.2124	3.54625e-21	1.32678e-19	2.24192
PLP2	1.16404	6.20518	95.3517	1.59392e-22	6.48858e-21	2.24084
HAX1	1.16321	6.41441	124.917	5.306e-29	3.22735e-27	2.23956
CTU2	1.16314	4.39212	71.3635	2.97117e-17	8.32969e-16	2.23945
CTSS	1.16311	5.14615	86.5298	1.37648e-20	4.87795e-19	2.23939
AMICA1	1.16208	1.37242	17.5152	2.85027e-05	0.000180932	2.23781
FCER1G	1.16177	1.66595	23.0092	1.6123e-06	1.28798e-05	2.23732
CD99	1.16171	5.76297	108.344	2.25986e-25	1.08819e-23	2.23723
ZEB2	1.16152	1.666	20.4429	6.14378e-06	4.37681e-05	2.23693
LOC554206	1.16071	2.02551	26.7066	2.36813e-07	2.16441e-06	2.23568
SP140	1.16056	1.03425	14.5845	0.000134016	0.000737706	2.23544
CAPN2	1.15981	5.72389	97.9414	4.30951e-23	1.81237e-21	2.23427
ILDR2	1.15706	-0.114277	7.23229	0.00716038	0.0250337	2.23002
FAM102B	1.15686	4.8926	48.971	2.59769e-12	4.55241e-11	2.22972
GARS	1.15618	6.76403	114.286	1.12781e-26	5.80712e-25	2.22866
FAM57A	1.1555	0.306618	9.31408	0.002274	0.00925528	2.22761
FAM86HP	1.1541	1.12166	14.9752	0.000108932	0.000612764	2.22545
CYSLTR1	1.15252	3.12486	33.8676	5.89943e-09	6.87892e-08	2.22302
C2orf68	1.14853	4.28911	61.6402	4.12304e-15	9.45617e-14	2.21688
SLC19A1	1.14804	1.7168	23.2413	1.42898e-06	1.14726e-05	2.21613
ZNF84	1.14761	4.61037	71.4683	2.81749e-17	7.92019e-16	2.21546
NOS3	1.14728	0.0131009	6.96114	0.00832988	0.0285091	2.21495
NDRG2	1.14606	3.50847	38.7857	4.72976e-10	6.41804e-09	2.21309
XRRA1	1.14568	2.32952	30.0847	4.13572e-08	4.28016e-07	2.2125
LMNB1	1.14521	3.88548	49.0389	2.50935e-12	4.40874e-11	2.21178
HEMK1	1.14381	2.26255	29.8096	4.76616e-08	4.88162e-07	2.20963
ENOX2	1.14335	2.98592	40.9013	1.60119e-10	2.30027e-09	2.20894
ATP6V1E1	1.14233	5.90115	100.771	1.03234e-23	4.52101e-22	2.20738
LINC00847	1.14192	0.493092	11.1485	0.000840988	0.00380144	2.20675
PAK1	1.14043	5.91949	78.2282	9.17988e-19	2.85441e-17	2.20447
CPT1B	1.14006	5.34994	89.7431	2.71176e-21	1.02192e-19	2.2039
MRPL57	1.13997	2.97556	42.4438	7.27431e-11	1.09573e-09	2.20376
UBXN11	1.13964	2.32527	27.9664	1.23441e-07	1.18661e-06	2.20326
PSMB9	1.13858	6.40503	119.844	6.84192e-28	3.8055e-26	2.20165
METRNL	1.13787	2.01008	26.94	2.09875e-07	1.9419e-06	2.20056
PRKAG2-AS1	1.13723	1.14044	13.7433	0.000209567	0.00109892	2.19959
RIMS3	1.13535	0.185483	7.91571	0.00490072	0.018121	2.19671
FZD8	1.13501	0.185463	8.925	0.00281294	0.0111457	2.1962
TMA16	1.13413	3.85998	54.7485	1.36983e-13	2.74257e-12	2.19486
HLA-DMA	1.13401	2.20103	27.596	1.49489e-07	1.41606e-06	2.19468
RAB11FIP4	1.13247	5.82984	94.9015	2.00095e-22	8.06662e-21	2.19234
PDIA5	1.13172	3.11744	40.6783	1.79469e-10	2.56232e-09	2.1912
ERGIC1	1.13146	4.49532	66.7897	3.02074e-16	7.70474e-15	2.1908
MAP7D3	1.13136	3.11752	42.3225	7.73973e-11	1.15745e-09	2.19066
IGFBP4	1.1312	3.06437	37.331	9.96882e-10	1.29932e-08	2.1904
INPP1	1.13093	0.658286	9.77693	0.00176715	0.00736531	2.19
OR1F2P	1.13093	1.494	12.3135	0.000449697	0.00218975	2.19
PVRIG	1.13008	6.51546	105.186	1.11182e-24	5.12818e-23	2.18871
PYCARD	1.13001	2.8582	35.8806	2.09789e-09	2.6179e-08	2.1886
PDDC1	1.12913	2.15563	26.3856	2.79621e-07	2.52023e-06	2.18726
AGPAT5	1.12832	5.00527	83.7253	5.68531e-20	1.90751e-18	2.18604
PRSS53	1.12823	1.29918	17.4222	2.99318e-05	0.000189252	2.1859
CD7	1.12804	9.08363	127.622	1.35784e-29	8.48219e-28	2.18562
HK2	1.12666	5.01351	57.5441	3.30485e-14	7.0438e-13	2.18353
CTU1	1.12644	1.07367	14.2571	0.000159454	0.000862668	2.18319
ARMCX3	1.12629	4.31003	63.3461	1.73401e-15	4.11297e-14	2.18296
EHD3	1.12623	2.75537	38.4961	5.48643e-10	7.37943e-09	2.18288
KIT	1.1261	1.55823	18.0057	2.20248e-05	0.000142551	2.18268
MVP	1.12507	6.00422	108.303	2.30625e-25	1.10796e-23	2.18113
COMTD1	1.1241	0.387284	6.72837	0.00948913	0.0319613	2.17966
RBBP8	1.1236	2.12314	23.4631	1.27331e-06	1.03265e-05	2.1789
CTSO	1.12261	3.86987	53.1329	3.11734e-13	5.96568e-12	2.1774
NUDT7	1.12011	-0.13668	5.94607	0.0147501	0.0465885	2.17364
APOBEC3D	1.12007	2.3376	31.3213	2.18664e-08	2.35925e-07	2.17358
RPRML	1.11943	-0.136731	6.22155	0.0126204	0.0408481	2.17261
IFIT3	1.11919	1.88199	19.1219	1.22627e-05	8.30637e-05	2.17225
FAN1	1.11764	4.66739	70.6628	4.23804e-17	1.1739e-15	2.16991
OR4F3	1.11678	-0.0706307	5.87108	0.0153916	0.0482701	2.16862
LINC00999	1.11494	0.972616	13.1701	0.000284444	0.00144776	2.16586
ANXA4	1.1142	1.31578	16.833	4.08179e-05	0.00025084	2.16474
NAB1	1.11402	6.11787	89.9633	2.42622e-21	9.15975e-20	2.16448
RBM44	1.11314	-0.00734731	7.66379	0.00563399	0.0203894	2.16316
SLC26A2	1.11092	3.17572	40.6407	1.82958e-10	2.60677e-09	2.15984
LOC728392	1.10962	4.67689	70.735	4.08582e-17	1.13475e-15	2.15789
SLFN12L	1.10943	2.81805	35.8264	2.15702e-09	2.68176e-08	2.15761
SPDYC	1.10769	0.111395	7.96952	0.00475716	0.0176648	2.155
RDH13	1.10759	3.35131	38.9857	4.26929e-10	5.82359e-09	2.15486
MLKL	1.1059	3.46963	41.6733	1.07872e-10	1.57692e-09	2.15233
TUBA3FP	1.10549	0.167247	8.51652	0.00351937	0.0135499	2.15172
RAB3A	1.1048	2.23631	26.7746	2.28619e-07	2.09874e-06	2.15069
CABLES1	1.10373	0.221023	7.56765	0.00594252	0.0213832	2.1491
SIGMAR1	1.10334	3.87819	51.2327	8.20425e-13	1.50101e-11	2.14851
GIPC1	1.10192	4.46359	65.2688	6.53466e-16	1.61634e-14	2.1464
EPHX2	1.10106	4.87481	74.2373	6.92675e-18	2.0209e-16	2.14513
TCTN2	1.10094	2.79447	31.1358	2.40598e-08	2.57777e-07	2.14495
BAI1	1.09944	1.70422	18.7781	1.46842e-05	9.83772e-05	2.14271
SNORA56	1.09773	3.36932	38.7429	4.83468e-10	6.55612e-09	2.14018
LDOC1L	1.097	1.44943	13.4772	0.000241474	0.00125078	2.1391
PHF20L1	1.09642	7.79445	143.961	3.62301e-33	2.6631e-31	2.13823
SIPA1L1	1.09637	4.70475	67.2537	2.38725e-16	6.14599e-15	2.13817
ZNF607	1.09628	3.29366	41.8228	9.99313e-11	1.47118e-09	2.13802
GOLGA7B	1.09565	3.33696	34.9465	3.38883e-09	4.09614e-08	2.13709
C11orf21	1.09525	5.9433	92.5142	6.68442e-22	2.63351e-20	2.13651
CARKD	1.09523	4.64181	57.4395	3.48539e-14	7.40584e-13	2.13648
S100A6	1.09446	4.82378	63.6635	1.47596e-15	3.51695e-14	2.13533
ZCCHC9	1.0935	2.16028	24.5234	7.3413e-07	6.19026e-06	2.13391
BTN3A2	1.09248	6.3601	94.9098	1.99259e-22	8.0485e-21	2.13241
SIDT1	1.09025	5.216	76.9528	1.7509e-18	5.3641e-17	2.12912
ALOX5AP	1.08988	3.80337	50.0818	1.47468e-12	2.63316e-11	2.12857
EFHD1	1.0888	1.73541	18.1798	2.00995e-05	0.000130864	2.12697
TSPAN17	1.08842	2.92477	34.0516	5.36704e-09	6.28279e-08	2.12642
PITPNM2	1.08683	5.69954	87.1704	9.95611e-21	3.57698e-19	2.12407
RAB11FIP1	1.08673	5.35852	78.3016	8.84512e-19	2.75443e-17	2.12391
SBNO2	1.08634	7.27634	124.012	8.37562e-29	4.97608e-27	2.12334
SH3TC1	1.0859	3.19359	41.5945	1.12306e-10	1.63829e-09	2.12269
SLC16A3	1.08559	5.36258	82.5162	1.04807e-19	3.46614e-18	2.12224
ZNF234	1.08491	2.22317	26.5329	2.59094e-07	2.34844e-06	2.12124
SESN3	1.08293	8.15814	126.289	2.65849e-29	1.63615e-27	2.11834
IL18R1	1.08091	1.01389	12.6971	0.000366231	0.00181865	2.11537
RFX2	1.08021	3.13401	36.567	1.47508e-09	1.8825e-08	2.11435
CCDC86	1.0799	5.31203	80.7254	2.59365e-19	8.4039e-18	2.11388
HERC2P3	1.07948	2.48807	29.3486	6.04587e-08	6.07566e-07	2.11328
TMEM107	1.07946	2.98307	35.7368	2.25854e-09	2.79989e-08	2.11324
TYSND1	1.07886	3.0065	37.6072	8.65237e-10	1.13844e-08	2.11236
ABHD14A	1.07872	1.10271	13.1887	0.000281644	0.00143456	2.11216
MAMLD1	1.07866	-0.0281174	7.04134	0.00796494	0.0274218	2.11207
HMGN3	1.07778	3.26825	41.687	1.07121e-10	1.56703e-09	2.11079
PRKAR1A	1.07685	7.36978	127.729	1.28657e-29	8.06123e-28	2.10942
STK36	1.0757	1.31578	11.0697	0.000877496	0.00395101	2.10774
SIRT3	1.07557	3.74752	42.0715	8.79985e-11	1.30381e-09	2.10755
HOMER2	1.07532	0.148848	8.01507	0.00463898	0.0172908	2.10718
DTX4	1.07522	0.148819	7.69718	0.0055307	0.020068	2.10705
LINC00963	1.07493	1.96856	23.3707	1.33598e-06	1.07901e-05	2.10662
FCHO1	1.07164	5.34531	78.9636	6.32658e-19	2.00008e-17	2.10183
IRAK4	1.07156	1.5442	18.2676	1.91946e-05	0.000125577	2.10171
ATP11A	1.07005	5.54366	75.7718	3.18416e-18	9.5718e-17	2.09951
TSEN54	1.06993	4.72267	67.1347	2.53581e-16	6.4963e-15	2.09932
PNPT1	1.0692	5.75611	88.2124	5.87912e-21	2.14934e-19	2.09827
GALNT6	1.0684	3.26812	36.1335	1.84249e-09	2.31726e-08	2.0971
PPIEL	1.06819	1.8134	21.0082	4.57326e-06	3.3474e-05	2.0968
RIC8A	1.0671	6.27568	98.6863	2.95844e-23	1.26369e-21	2.09522
RHBDF2	1.06648	2.62792	28.5753	9.01237e-08	8.81822e-07	2.09432
ZBED3	1.06617	0.84126	11.8161	0.000587193	0.0027629	2.09387
ZNF680	1.06577	3.49348	39.5018	3.27763e-10	4.53634e-09	2.09328
FAHD2A	1.06566	2.12745	20.64	5.54264e-06	3.98128e-05	2.09312
PTPRJ	1.06488	5.95667	52.2838	4.80323e-13	9.02591e-12	2.09199
TAGAP	1.06439	8.26241	122.233	2.05263e-28	1.1927e-26	2.09129
PM20D1	1.06368	1.17719	11.7487	0.000608859	0.0028481	2.09026
ATP6V1E2	1.06295	1.17715	13.7919	0.000204218	0.00107521	2.08919
COMMD7	1.06211	1.30734	15.6509	7.61777e-05	0.000444751	2.08798
RIN1	1.05866	2.00482	22.2099	2.44415e-06	1.88217e-05	2.083
C19orf71	1.05826	2.03521	23.9572	9.85018e-07	8.13109e-06	2.08242
TTC39B	1.05684	5.31712	74.3234	6.63127e-18	1.94287e-16	2.08036
TSR1	1.05639	5.60081	84.0145	4.91167e-20	1.66405e-18	2.07973
MPZL2	1.05635	2.64089	30.4409	3.442e-08	3.59983e-07	2.07966
LCP2	1.05328	8.32794	113.621	1.57728e-26	8.08142e-25	2.07524
ARHGEF19	1.05231	3.98719	48.8111	2.81839e-12	4.91846e-11	2.07384
CD4	1.05121	6.95044	117.147	2.66583e-27	1.42557e-25	2.07227
MAP2K6	1.05114	1.63294	11.1624	0.00083471	0.00377799	2.07217
PRDX4	1.05083	2.69581	21.7689	3.07546e-06	2.32639e-05	2.07172
CLIC3	1.04994	1.7291	19.4161	1.05118e-05	7.18588e-05	2.07045
USP30-AS1	1.04991	1.50849	16.1137	5.96496e-05	0.000355539	2.0704
HPS3	1.04931	4.33338	55.9307	7.50696e-14	1.54308e-12	2.06954
RAB37	1.04861	3.16875	26.1202	3.20802e-07	2.86778e-06	2.06853
SDK2	1.04848	4.52187	58.3277	2.21898e-14	4.82838e-13	2.06834
SYK	1.04842	1.08332	12.8825	0.00033167	0.0016609	2.06826
NTHL1	1.04811	0.794729	8.29363	0.00397844	0.0151214	2.06782
FAH	1.04659	0.521871	9.53186	0.00201936	0.0083231	2.06564
HES1	1.04648	0.478316	8.81258	0.00299162	0.0117307	2.06549
VIL1	1.04604	0.521924	8.01689	0.0046343	0.0172827	2.06485
CORO6	1.04532	0.238471	7.19588	0.0073071	0.0254781	2.06382
SLC15A3	1.04477	0.185351	7.70465	0.00550788	0.0200061	2.06304
ATP2B1	1.04395	5.86612	88.9109	4.1301e-21	1.52872e-19	2.06186
CDNF	1.04393	0.01304	6.09667	0.0135437	0.0433106	2.06183
GOSR2	1.04327	5.68798	71.9369	2.22194e-17	6.28853e-16	2.0609
MX2	1.04213	4.71252	18.5035	1.69592e-05	0.000112233	2.05926
UBL7	1.04103	1.70404	14.1403	0.000169666	0.000911044	2.0577
TSPAN2	1.03879	2.85794	31.5428	1.95088e-08	2.12024e-07	2.0545
MINK1	1.03734	6.33895	75.9222	2.95064e-18	8.88266e-17	2.05244
IRF1	1.03559	8.20841	127.335	1.56934e-29	9.7159e-28	2.04996
ENKD1	1.03538	2.06485	20.0267	7.63703e-06	5.34901e-05	2.04965
B3GAT3	1.03491	4.81908	63.764	1.4025e-15	3.34958e-14	2.04898
EHMT2	1.0349	4.6012	51.2633	8.07711e-13	1.47905e-11	2.04897
KLHDC1	1.03332	1.15881	8.82522	0.00297095	0.0116607	2.04673
PSKH1	1.03263	4.37053	53.624	2.4278e-13	4.69796e-12	2.04574
POLR2J3	1.03244	5.73234	72.1485	1.99597e-17	5.66443e-16	2.04548
DDX60	1.03091	4.78138	64.9473	7.69275e-16	1.87822e-14	2.04331
DUSP18	1.03087	5.36607	63.3158	1.76085e-15	4.17188e-14	2.04326
CISD3	1.0294	3.27428	37.3605	9.81888e-10	1.28138e-08	2.04117
FSTL3	1.02934	0.852647	9.62945	0.00191482	0.00792361	2.04109
BEST4	1.0292	2.14595	16.2128	5.66098e-05	0.000338972	2.04089
ST6GAL1	1.02863	7.66028	122.9	1.46673e-28	8.57047e-27	2.04009
SLC7A1	1.02843	7.09519	107.122	4.18583e-25	1.97446e-23	2.0398
TEP1	1.02804	3.95947	43.7818	3.67102e-11	5.78082e-10	2.03926
FLT3LG	1.02763	8.1419	109.968	9.95906e-26	4.92086e-24	2.03867
H6PD	1.02708	4.18354	42.6127	6.67241e-11	1.01092e-09	2.0379
VEGFA	1.02706	0.671037	7.8464	0.0050922	0.0187251	2.03786
WDR41	1.02684	2.67028	31.0717	2.48673e-08	2.65822e-07	2.03756
DDB2	1.0264	5.12184	62.9831	2.0849e-15	4.88403e-14	2.03693
ARF6	1.02629	0.671107	9.1909	0.00243222	0.00980523	2.03677
C14orf64	1.02529	1.40355	15.0708	0.000103555	0.000585685	2.03536
PPOX	1.02512	2.55935	24.0004	9.63167e-07	7.96652e-06	2.03513
PUS1	1.02482	4.4146	52.426	4.46781e-13	8.4337e-12	2.0347
ENO1	1.02432	9.30889	103.953	2.07126e-24	9.44875e-23	2.034
SP110	1.02421	2.51703	24.2377	8.51478e-07	7.10202e-06	2.03385
OTUD4	1.02312	6.87335	108.913	1.69574e-25	8.28045e-24	2.03231
HPCAL4	1.02259	5.28926	71.2116	3.20893e-17	8.96003e-16	2.03156
SSBP4	1.02166	4.61552	53.2204	2.98139e-13	5.71603e-12	2.03025
CBX8	1.02142	0.418168	7.74196	0.00539522	0.0196483	2.02991
GPR157	1.02136	1.7289	16.3814	5.17898e-05	0.000312793	2.02983
ITPRIP	1.02132	2.40497	26.0382	3.34731e-07	2.98332e-06	2.02977
IL15RA	1.0213	2.60737	19.7811	8.68361e-06	6.02523e-05	2.02975
EMP1	1.02122	2.40484	24.4888	7.47439e-07	6.29228e-06	2.02963
LZTS2	1.02121	4.30518	45.9945	1.18584e-11	1.964e-10	2.02962
PDZD4	1.02079	2.05513	18.1318	2.06128e-05	0.000133913	2.02903
GNAI1	1.02077	2.38142	25.8678	3.65609e-07	3.23358e-06	2.029
LNPEP	1.01996	1.63275	12.1033	0.000503334	0.0024181	2.02787
PIK3R5	1.01949	6.21142	91.7315	9.92717e-22	3.86713e-20	2.0272
KCNH2	1.0185	1.61299	15.2109	9.61447e-05	0.000548999	2.0258
C5orf30	1.01791	1.06379	11.5758	0.000668159	0.00309901	2.02498
VAMP5	1.01782	3.18902	30.4418	3.44036e-08	3.59983e-07	2.02486
RPS4X	1.01679	12.3795	66.0758	4.33917e-16	1.09278e-14	2.02341
IL32	1.01645	9.55694	102.08	5.33226e-24	2.38029e-22	2.02294
TTC13	1.01631	3.87485	41.0432	1.48901e-10	2.14504e-09	2.02274
FAM65B	1.01317	8.10366	118.004	1.73066e-27	9.37532e-26	2.01834
UBL4A	1.01301	4.72865	57.6068	3.20122e-14	6.84397e-13	2.01812
PDXK	1.01293	5.92357	84.3367	4.17295e-20	1.42939e-18	2.01801
DNHD1	1.01278	3.13121	35.3977	2.68807e-09	3.29506e-08	2.0178
IL4R	1.01263	8.40653	94.475	2.48207e-22	9.96756e-21	2.01759
ZNF585B	1.01259	0.111315	6.29708	0.0120937	0.0393945	2.01753
MPPE1	1.00905	4.51182	56.9611	4.44516e-14	9.30263e-13	2.01258
RASGRF2	1.00889	4.32186	52.7765	3.7374e-13	7.08064e-12	2.01236
ALDH5A1	1.0082	4.42623	44.4361	2.62796e-11	4.19546e-10	2.0114
STX16	1.00569	8.2231	123.03	1.37326e-28	8.06965e-27	2.00791
TAPSAR1	1.00405	2.85204	26.9493	2.08858e-07	1.93354e-06	2.00563
OXCT1	1.00403	5.41309	44.7239	2.26871e-11	3.64712e-10	2.00559
GSTZ1	1.00278	0.577888	8.81898	0.00298114	0.0116941	2.00386
ZC3H12A	1.00276	7.05666	94.4081	2.56736e-22	1.02902e-20	2.00383
CD83	1.00271	5.54004	57.8204	2.87176e-14	6.1777e-13	2.00376
AGMAT	1.00243	2.9245	31.822	1.68966e-08	1.84894e-07	2.00337
PKIA	1.002	5.84413	70.1395	5.52563e-17	1.51641e-15	2.00277
TTLL12	1.00199	5.59428	57.4933	3.39131e-14	7.22067e-13	2.00276
PPAPDC1B	1.00024	3.64067	37.255	1.0365e-09	1.34927e-08	2.00033
DPM2	-1.00056	6.0452	75.2163	4.21875e-18	1.25012e-16	0.499806
ATAD5	-1.00069	2.54236	20.9777	4.64651e-06	3.39862e-05	0.49976
SLC25A24	-1.00093	2.37124	24.8395	6.23083e-07	5.30986e-06	0.499679
GINS4	-1.00126	2.64682	25.6278	4.14032e-07	3.62946e-06	0.499564
RHOQ	-1.00251	3.76276	27.6976	1.41836e-07	1.35157e-06	0.49913
LINC00891	-1.00266	0.719195	8.73486	0.00312183	0.0121725	0.49908
CDT1	-1.00326	1.93694	17.0774	3.58865e-05	0.000223039	0.49887
FAM172BP	-1.00634	3.39918	30.2554	3.78741e-08	3.9452e-07	0.497808
UPK3B	-1.00642	3.23514	25.5013	4.42084e-07	3.8612e-06	0.49778
ARID2	-1.007	6.78515	97.9399	4.31268e-23	1.81237e-21	0.49758
RBBP6	-1.00836	3.67601	26.1538	3.15269e-07	2.82074e-06	0.49711
JAG2	-1.00989	2.168	14.3632	0.00015072	0.000819467	0.496583
SCYL2	-1.01058	5.69366	31.0047	2.57407e-08	2.74735e-07	0.496346
HEBP2	-1.01139	4.3258	35.5534	2.48149e-09	3.05443e-08	0.496069
CCDC88A	-1.01176	2.40255	24.3289	8.1211e-07	6.79272e-06	0.495942
B4GALT4	-1.01276	6.23727	92.4828	6.79131e-22	2.67056e-20	0.495598
CD200R1	-1.01281	3.00829	32.6182	1.12158e-08	1.2591e-07	0.49558
TMPRSS3	-1.01381	1.48259	15.5101	8.20662e-05	0.000475925	0.495237
ALOX12P2	-1.01394	1.48246	11.0146	0.000903975	0.00405728	0.495193
NBPF10	-1.01421	6.53019	64.343	1.04541e-15	2.52281e-14	0.495098
STX5	-1.01423	8.00287	117.383	2.36655e-27	1.26879e-25	0.495093
CLIP3	-1.01465	1.46044	15.2517	9.40929e-05	0.000537873	0.494949
FAM118B	-1.01537	4.45175	50.7585	1.04458e-12	1.88296e-11	0.494701
CCDC85C	-1.01664	3.47064	32.8019	1.02044e-08	1.1499e-07	0.494266
INSR	-1.01685	0.838574	9.25335	0.00235066	0.0095342	0.494194
UQCRBP1	-1.01687	3.63692	29.4488	5.74129e-08	5.80604e-07	0.494188
PPP3CA	-1.01696	4.49819	54.5291	1.53164e-13	3.04309e-12	0.494156
ADA	-1.01708	4.84229	62.0461	3.35506e-15	7.78059e-14	0.494115
NETO2	-1.01714	0.838542	9.1395	0.0025015	0.0100514	0.494094
AAK1	-1.01763	4.05752	40.8174	1.67137e-10	2.39447e-09	0.493926
ATP6V0E2-AS1	-1.01782	2.71694	29.015	7.18187e-08	7.15161e-07	0.493862
ABHD17B	-1.01788	2.5101	24.2069	8.65215e-07	7.20505e-06	0.493841
USP32	-1.0186	6.93139	96.0822	1.1021e-22	4.53979e-21	0.493594
SSBP3	-1.01997	6.7792	100.826	1.00445e-23	4.4153e-22	0.493125
ZDHHC21	-1.02023	2.57684	27.9956	1.21591e-07	1.17207e-06	0.493039
LINC00649	-1.02169	4.75446	62.9443	2.1264e-15	4.97564e-14	0.492541
PLXNA1	-1.02503	5.94688	66.0112	4.48359e-16	1.12642e-14	0.491402
EVI2A	-1.02518	6.94979	44.6191	2.39348e-11	3.82993e-10	0.491351
AHCYL2	-1.02565	3.05569	33.8239	6.03334e-09	7.01541e-08	0.491189
2018-09-10	-1.02668	0.655773	9.19749	0.00242347	0.0097774	0.490838
BAGE2	-1.02746	7.31604	97.7542	4.73667e-23	1.98254e-21	0.490574
STX1B	-1.02785	2.93779	25.9469	3.50938e-07	3.11177e-06	0.49044
RAB11B-AS1	-1.03252	1.13691	11.5643	0.000672291	0.00311609	0.488855
ADNP	-1.03294	5.74783	36.5568	1.4828e-09	1.89118e-08	0.488712
PHIP	-1.03313	4.17322	18.9885	1.31507e-05	8.87322e-05	0.488647
MTMR10	-1.03344	6.75281	86.7129	1.25478e-20	4.45425e-19	0.488544
SMEK2	-1.03455	7.24338	88.1027	6.21417e-21	2.26785e-19	0.488168
TAS2R60	-1.03484	3.19986	26.265	2.97633e-07	2.6733e-06	0.488071
TUBA1B	-1.03557	8.91987	119.946	6.50199e-28	3.63587e-26	0.487825
LOC645513	-1.03582	4.54942	55.7478	8.23908e-14	1.68194e-12	0.48774
PLA2G16	-1.03744	0.49077	8.78238	0.00304155	0.0119063	0.487191
AGFG1	-1.03788	0.071161	5.93531	0.0148405	0.0468525	0.487043
GIMAP5	-1.03831	7.15572	116.671	3.38945e-27	1.79866e-25	0.486898
NAP1L3	-1.03833	2.54549	23.0293	1.59554e-06	1.27557e-05	0.486892
NDST1	-1.03931	2.24312	22.5436	2.05428e-06	1.6144e-05	0.48656
SNORA28	-1.04081	5.98493	73.2354	1.15076e-17	3.31094e-16	0.486054
PACRG	-1.04139	1.73048	17.1976	3.36868e-05	0.000210499	0.485859
WWC2	-1.04169	3.39307	35.5695	2.46113e-09	3.03443e-08	0.485758
NOP14-AS1	-1.04323	1.20058	12.9389	0.00032183	0.00161747	0.485241
REM2	-1.04325	4.09003	37.0311	1.16258e-09	1.50492e-08	0.485233
NKG7	-1.04347	3.41801	39.666	3.01327e-10	4.19278e-09	0.485159
HIST1H2AL	-1.04376	2.37503	26.937	2.10194e-07	1.9432e-06	0.48506
DNAJC18	-1.04619	3.38336	34.5207	4.2174e-09	5.01316e-08	0.484246
MBIP	-1.04655	3.62084	32.394	1.25874e-08	1.39874e-07	0.484125
TAS2R41	-1.0466	2.56273	17.4033	3.02307e-05	0.000190795	0.484108
PLEKHA8	-1.04668	5.30606	45.0838	1.88785e-11	3.06565e-10	0.484082
GINS2	-1.04699	1.14615	12.0394	0.000520885	0.00249148	0.483978
MMP28	-1.04746	0.668553	7.79879	0.00522812	0.0191403	0.483818
MTFR1	-1.04784	4.49641	60.0686	9.16064e-15	2.04903e-13	0.483693
TFPT	-1.04866	3.42746	39.8196	2.78536e-10	3.89912e-09	0.483417
HIST1H4A	-1.04891	5.18748	67.2435	2.39964e-16	6.17026e-15	0.483333
SMA4	-1.05091	6.78059	77.2043	1.54154e-18	4.7325e-17	0.482665
GTF3C4	-1.05092	6.61672	100.193	1.38258e-23	5.99178e-22	0.482661
KLRC3	-1.05105	0.304488	8.30313	0.00395768	0.0150623	0.482617
EPC2	-1.05238	7.75265	129.796	4.54087e-30	2.94265e-28	0.482172
CREG1	-1.05284	-0.115794	6.03476	0.0140269	0.0446295	0.482017
SNED1	-1.05446	2.9219	35.0289	3.24842e-09	3.93786e-08	0.481478
RASL11A	-1.05464	2.53491	22.9611	1.65316e-06	1.31708e-05	0.481417
RTTN	-1.0556	5.3016	52.2234	4.95313e-13	9.28243e-12	0.481098
NSL1	-1.05654	4.37416	26.6548	2.43245e-07	2.21637e-06	0.480783
LOC100287632	-1.05696	2.26867	17.0955	3.55457e-05	0.000221119	0.480644
ITSN2	-1.0577	7.22956	122.979	1.4093e-28	8.25809e-27	0.480399
TNFRSF10D	-1.05812	5.05916	67.9996	1.63526e-16	4.28422e-15	0.480257
WDR62	-1.06042	2.39843	28.5403	9.17675e-08	8.97062e-07	0.479491
FAM22D	-1.06095	0.756103	10.0881	0.00149229	0.00635597	0.479318
RCC1	-1.06237	6.39762	99.6601	1.80927e-23	7.7761e-22	0.478843
DCAF13P3	-1.06272	2.82157	31.2927	2.21914e-08	2.39185e-07	0.47873
STARD9	-1.06301	2.11701	23.571	1.20388e-06	9.82079e-06	0.478631
POLN	-1.06351	1.12755	12.8593	0.000335814	0.00167802	0.478468
DMTF1	-1.06356	5.94854	41.8909	9.65126e-11	1.42488e-09	0.478449
EML5	-1.06487	4.51055	57.3204	3.70303e-14	7.8283e-13	0.478015
CCDC82	-1.06539	3.76727	23.3243	1.36859e-06	1.10289e-05	0.477842
FHL3	-1.06856	4.35777	49.662	1.82651e-12	3.23914e-11	0.476794
DRAM1	-1.06926	2.89735	35.182	3.00286e-09	3.65509e-08	0.476563
CXADR	-1.07025	1.49715	12.3363	0.000444243	0.00216623	0.476237
TRPM7	-1.07032	6.31506	51.8286	6.05638e-13	1.12688e-11	0.476214
GPR75	-1.07245	2.92467	17.6074	2.71527e-05	0.000172837	0.47551
LRP2BP	-1.07283	0.369376	7.561	0.0059645	0.0214398	0.475386
CENPQ	-1.07316	0.838557	8.68358	0.00321089	0.0124753	0.475276
CTNS	-1.07395	3.91363	44.6815	2.31836e-11	3.71831e-10	0.475016
TMEM237	-1.07867	2.6979	21.8399	2.96369e-06	2.24839e-05	0.473466
HIST1H2BD	-1.07888	7.58802	124.253	7.41618e-29	4.43308e-27	0.473396
IFNE	-1.08218	-0.0296677	6.07	0.0137497	0.0438683	0.472314
AP4E1	-1.08456	2.68217	33.8654	5.9061e-09	6.88284e-08	0.471535
SFXN5	-1.08462	2.91648	34.7713	3.70801e-09	4.45861e-08	0.471517
LOC100303749	-1.08497	4.9372	42.4081	7.40809e-11	1.1109e-09	0.471403
CGRRF1	-1.08499	2.20367	16.5544	4.72746e-05	0.000287915	0.471397
CLIC4	-1.08559	4.16267	44.6257	2.3854e-11	3.81994e-10	0.4712
GIMAP8	-1.08722	5.41351	67.9005	1.71958e-16	4.49382e-15	0.470666
EPG5	-1.08864	5.95494	47.3151	6.04439e-12	1.02725e-10	0.470206
LOC100507217	-1.08964	7.16642	53.1092	3.15503e-13	6.03226e-12	0.469878
ZBED6CL	-1.09089	3.38893	45.2675	1.71876e-11	2.80201e-10	0.469472
AASDH	-1.09251	0.431141	6.08386	0.0136422	0.043552	0.468945
LRRC6	-1.09273	0.431219	7.69379	0.00554113	0.0200953	0.468872
BTD	-1.09276	4.77876	72.5223	1.65155e-17	4.6998e-16	0.468864
SMC2	-1.09446	3.68399	28.9311	7.49983e-08	7.42911e-07	0.468311
CEP70	-1.09643	2.09317	16.9316	3.87502e-05	0.000239264	0.467673
FAM193A	-1.09653	5.35521	57.3997	3.55653e-14	7.54929e-13	0.46764
MC1R	-1.0973	3.134	37.5717	8.81134e-10	1.15716e-08	0.467391
CCDC136	-1.09785	1.66769	17.6096	2.71214e-05	0.000172691	0.467212
XRCC2	-1.09828	1.08963	14.3284	0.000153533	0.000833017	0.467073
MFN1	-1.0994	3.8327	45.783	1.32106e-11	2.17582e-10	0.466712
CDON	-1.10162	1.06059	13.7472	0.000209135	0.00109748	0.465994
C6orf62	-1.10608	6.98103	29.1039	6.8598e-08	6.85058e-07	0.464554
PPFIBP1	-1.10798	2.6565	29.966	4.39691e-08	4.53019e-07	0.463944
ITK	-1.10807	8.84562	134.284	4.73514e-31	3.17743e-29	0.463914
2018-09-11	-1.10928	4.18246	53.6621	2.38107e-13	4.61613e-12	0.463524
CAPN7	-1.10935	6.29475	88.7652	4.44577e-21	1.63973e-19	0.463504
FAM21C	-1.1096	4.64499	67.6176	1.98487e-16	5.16115e-15	0.463423
LOC100507634	-1.11179	1.63484	17.3039	3.18529e-05	0.000200182	0.462718
UBR3	-1.11596	5.51188	89.9882	2.39587e-21	9.06162e-20	0.461385
ACVR2A	-1.11635	2.87516	17.8534	2.38591e-05	0.000153421	0.46126
TMEM11	-1.11658	1.07036	13.9646	0.000186284	0.00099107	0.461186
ASF1B	-1.11802	3.11766	43.1746	5.00656e-11	7.73748e-10	0.460727
NBPF9	-1.12111	6.52632	98.0473	4.08499e-23	1.72715e-21	0.459739
SMTN	-1.12175	1.64159	20.6298	5.57221e-06	3.99976e-05	0.459535
MAP7	-1.12223	0.4006	10.0638	0.00151208	0.00642448	0.459383
RCOR2	-1.12325	0.183522	8.47977	0.00359118	0.0137925	0.459057
CENPU	-1.12445	-0.0721808	7.32809	0.00678852	0.0239306	0.458676
CNTNAP1	-1.12458	-0.0721764	6.96196	0.00832607	0.0285007	0.458637
ECT2	-1.12459	-0.0721523	6.93606	0.0084475	0.0288559	0.458632
GATS	-1.12471	-0.0721381	6.57328	0.0103521	0.0344496	0.458596
FLVCR2	-1.12686	1.6017	20.7009	5.36908e-06	3.87535e-05	0.457911
LIMA1	-1.12764	4.27931	40.9537	1.55879e-10	2.24246e-09	0.457665
RSRP1	-1.12831	6.66741	107.508	3.44435e-25	1.63583e-23	0.45745
C9orf172	-1.13088	1.08006	11.0754	0.000874798	0.00394142	0.456637
CLDN19	-1.13116	0.681373	11.9714	0.000540223	0.00256862	0.456549
LOC100288637	-1.13132	0.681426	11.3386	0.000759133	0.00347524	0.456497
LOC100133091	-1.13152	2.05434	27.2225	1.81333e-07	1.69076e-06	0.456436
CASZ1	-1.13274	3.68477	37.7973	7.8491e-10	1.03932e-08	0.456049
YIPF5	-1.13548	7.39236	145.622	1.56996e-33	1.16222e-31	0.455184
TOPORS	-1.13573	5.81013	95.1477	1.76696e-22	7.16496e-21	0.455106
FAM183B	-1.13688	0.642575	11.3336	0.000761177	0.00348125	0.454743
SLC7A8	-1.13959	0.0711895	6.4504	0.0110927	0.0365981	0.45389
GOLGA7	-1.14174	6.98619	138.03	7.17769e-32	4.99366e-30	0.453212
SDHAP1	-1.14238	1.71819	16.5137	4.82999e-05	0.00029361	0.453011
NACAP1	-1.14384	0.253784	7.09101	0.00774715	0.0267835	0.452555
LINC01134	-1.14477	-0.207508	6.58521	0.0102829	0.0342523	0.452261
HMG20A	-1.14544	6.50766	118.782	1.1692e-27	6.38365e-26	0.452053
TANK	-1.14661	4.90984	56.7001	5.07597e-14	1.0538e-12	0.451686
CHMP7	-1.14698	9.48113	118.985	1.05543e-27	5.79291e-26	0.451571
CYTH3	-1.14846	3.84793	51.658	6.60604e-13	1.22259e-11	0.451105
TNFRSF12A	-1.14964	3.53129	51.3347	7.78865e-13	1.42874e-11	0.450738
OR10G2	-1.15084	0.694076	12.31	0.00045054	0.00219334	0.450362
DMXL2	-1.15245	2.35888	33.1065	8.72451e-09	9.91192e-08	0.449862
CGN	-1.15376	0.927006	14.4146	0.000146662	0.000799072	0.449452
ITGAM	-1.15683	0.65553	11.1359	0.000846735	0.0038241	0.448496
C19orf48	-1.1569	-0.280141	6.14194	0.0132012	0.0423718	0.448474
MED13	-1.16199	8.9334	148.17	4.35434e-34	3.35478e-32	0.446896
MBTD1	-1.16248	6.23518	99.7498	1.72914e-23	7.44712e-22	0.446743
C1orf27	-1.16685	1.48979	16.368	5.21595e-05	0.000314499	0.445392
DEXI	-1.16831	2.56617	34.4348	4.40774e-09	5.22151e-08	0.444942
AK4	-1.16883	2.11175	16.4304	5.0469e-05	0.000305635	0.444783
HAUS6	-1.1691	5.21016	66.117	4.24927e-16	1.07273e-14	0.444697
SGCB	-1.17021	2.24732	28.39	9.91752e-08	9.63139e-07	0.444358
SLFN12	-1.17025	2.15878	22.5254	2.07387e-06	1.62549e-05	0.444343
MSMP	-1.17056	-0.356769	6.28657	0.0121656	0.0395853	0.444249
SPIRE1	-1.17061	-0.115899	6.92949	0.00847858	0.0289323	0.444235
CLEC4A	-1.17371	3.11735	34.6864	3.87335e-09	4.63866e-08	0.443279
BAIAP2	-1.17398	5.18587	91.6477	1.03566e-21	4.01188e-20	0.443198
CHML	-1.17417	1.44527	16.0855	6.05466e-05	0.000360369	0.44314
NCKAP5L	-1.17466	5.71654	107.332	3.76499e-25	1.78404e-23	0.442987
MARVELD2	-1.17601	1.69915	23.4713	1.26791e-06	1.02867e-05	0.442573
C5orf34	-1.17615	2.61677	37.9316	7.32674e-10	9.72628e-09	0.44253
CDCA5	-1.17716	0.533673	11.0983	0.000864068	0.00389477	0.44222
GPSM2	-1.17905	0.218934	6.99878	0.00815653	0.0279823	0.441641
USP6NL	-1.17999	3.25624	46.9316	7.35077e-12	1.24116e-10	0.441355
KNSTRN	-1.18062	3.5816	46.1987	1.06849e-11	1.77672e-10	0.441163
GSK3B	-1.18116	6.08091	118.677	1.23247e-27	6.71148e-26	0.440995
BZRAP1	-1.18232	4.67093	57.4494	3.46784e-14	7.37608e-13	0.440641
FAM199X	-1.18297	4.99401	50.4345	1.23206e-12	2.20942e-11	0.440445
IL24	-1.18577	3.60185	43.2975	4.70175e-11	7.27721e-10	0.439591
MYOM2	-1.18922	0.165234	8.10494	0.00441447	0.0165578	0.438539
CTDSP2	-1.19024	8.27457	146.127	1.21805e-33	9.18041e-32	0.438231
SAFB2	-1.19145	6.12335	68.0845	1.56637e-16	4.10892e-15	0.437863
KDM5A	-1.19155	7.51702	118.828	1.1422e-27	6.25264e-26	0.437832
TSPAN15	-1.19178	0.916147	14.4651	0.000142779	0.000781399	0.437762
BTBD3	-1.19249	1.97846	25.8559	3.67872e-07	3.25004e-06	0.437546
SGK2	-1.1932	0.803508	10.68	0.00108302	0.00476804	0.437332
LOC100505622	-1.19429	5.91896	99.7958	1.6895e-23	7.29151e-22	0.437001
SEMA6C	-1.19478	2.0143	29.2553	6.34425e-08	6.36015e-07	0.436852
MARCKSL1	-1.19534	4.36016	68.6926	1.15074e-16	3.06108e-15	0.436684
PSMC3IP	-1.19534	2.76787	28.4057	9.83766e-08	9.57171e-07	0.436684
CDR1	-1.19589	0.990243	11.2743	0.000785888	0.00357725	0.436516
TRAT1	-1.19617	5.72431	34.1112	5.20508e-09	6.11039e-08	0.436433
SLC41A2	-1.1975	1.99902	28.8658	7.75721e-08	7.65854e-07	0.436029
AKAP6	-1.19848	0.883321	13.7811	0.000205397	0.00108059	0.435734
PTTG1	-1.19923	1.30344	18.1785	2.01134e-05	0.000130913	0.435507
ARRDC3	-1.19992	4.70456	74.8843	4.99111e-18	1.47061e-16	0.4353
TMOD2	-1.20069	4.67031	79.6909	4.37806e-19	1.39468e-17	0.435069
LSG1	-1.2022	4.79802	86.7523	1.23003e-20	4.37387e-19	0.434611
LINC00264	-1.20572	-0.0939237	8.28836	0.00399	0.0151626	0.433554
GRIP1	-1.20638	-0.093814	6.12264	0.0133461	0.042784	0.433356
MLLT11	-1.20795	2.97433	42.2768	7.92281e-11	1.18313e-09	0.432885
NIPSNAP3B	-1.20835	0.926967	15.4936	8.27856e-05	0.000479695	0.432765
MRPS6	-1.2086	7.78188	176.408	2.94985e-40	2.84087e-38	0.432689
SPRED3	-1.20905	1.63476	23.8199	1.05781e-06	8.69449e-06	0.432553
RIPK2	-1.20967	2.9664	36.8179	1.29691e-09	1.66636e-08	0.432369
ABAT	-1.20987	4.1617	66.7477	3.08577e-16	7.85681e-15	0.432308
TWSG1	-1.20991	4.65748	84.4467	3.94718e-20	1.35718e-18	0.432296
RCHY1	-1.21155	5.37399	58.1958	2.37281e-14	5.14694e-13	0.431803
GPSM1	-1.2125	3.74969	56.7371	4.98138e-14	1.03519e-12	0.431521
WBP5	-1.21284	0.0514169	7.90834	0.00492075	0.0181814	0.43142
CRIP3	-1.21362	-0.330822	5.96619	0.0145828	0.0461632	0.431185
CDRT15	-1.21586	2.49156	36.7231	1.36157e-09	1.74512e-08	0.430517
ABCB1	-1.21594	4.26294	56.8046	4.81332e-14	1.00227e-12	0.430494
C1orf123	-1.21638	5.09868	97.6823	4.91203e-23	2.04769e-21	0.43036
PLEKHO2	-1.21656	4.86862	89.0633	3.82381e-21	1.42281e-19	0.430307
SYT11	-1.21757	2.60002	40.1352	2.36985e-10	3.33769e-09	0.430007
RNF103	-1.21802	5.03568	95.407	1.55006e-22	6.32244e-21	0.429872
MYEF2	-1.22114	2.49527	39.0742	4.07996e-10	5.58364e-09	0.428943
TLR1	-1.22254	1.87093	27.385	1.66717e-07	1.56359e-06	0.428528
TAS1R3	-1.22418	2.86633	43.2986	4.69929e-11	7.27721e-10	0.428039
KLC2	-1.22553	5.59784	110.406	7.98574e-26	3.99326e-24	0.427641
ATP7B	-1.22641	0.41592	11.0546	0.000884661	0.00398069	0.42738
ZNF429	-1.22667	2.80946	42.9136	5.72114e-11	8.75082e-10	0.427303
CR1	-1.22859	1.0798	17.2654	3.25048e-05	0.000203848	0.426734
COL27A1	-1.22948	0.128348	7.58617	0.00588179	0.0211903	0.42647
BAG5	-1.22965	0.519461	11.6756	0.000633256	0.00295292	0.426422
HBS1L	-1.2308	4.82282	69.1527	9.1127e-17	2.43654e-15	0.42608
PEX11A	-1.2314	-0.410253	6.58447	0.0102872	0.034261	0.425904
SORBS3	-1.23172	5.4869	75.759	3.20486e-18	9.62013e-17	0.42581
FUT10	-1.2322	2.07367	32.0977	1.46609e-08	1.61705e-07	0.425668
LOC283922	-1.2343	6.72225	138.198	6.59617e-32	4.60448e-30	0.425049
ABHD5	-1.2358	4.30229	65.3021	6.42534e-16	1.59119e-14	0.424608
FZD6	-1.23644	0.369166	10.9239	0.000949325	0.00423865	0.424418
DCTN1-AS1	-1.23655	-0.231312	7.4265	0.00642702	0.0228109	0.424387
WBP4	-1.23813	4.1179	50.9202	9.62006e-13	1.74774e-11	0.423923
LOC145474	-1.23864	3.10534	31.5795	1.91444e-08	2.08285e-07	0.423772
FGD6	-1.23981	3.33274	54.2606	1.75586e-13	3.45232e-12	0.423428
NRADDP	-1.24008	1.5396	23.3275	1.3663e-06	1.10162e-05	0.423348
DOCK7	-1.2413	0.575447	13.1391	0.000289203	0.00146839	0.422991
TTC32	-1.24135	1.58793	23.6634	1.14744e-06	9.38991e-06	0.422976
LRRC61	-1.24522	0.755864	12.9032	0.000328027	0.00164424	0.421844
ZNF385A	-1.24619	2.31393	24.9786	5.79692e-07	4.97413e-06	0.42156
LOC100272217	-1.24744	0.320738	9.88697	0.00166454	0.00699368	0.421194
SOWAHC	-1.24808	0.32082	10.5691	0.00114992	0.00504017	0.421008
NDUFB6	-1.24827	0.320904	9.30466	0.00228572	0.00929634	0.420953
CCDC103	-1.24915	1.06037	14.1585	0.000168032	0.000903843	0.420695
FLJ36000	-1.25371	0.719	12.9101	0.000326814	0.00163975	0.419369
SCARNA3	-1.25384	5.77818	125.543	3.87193e-29	2.36894e-27	0.419329
RPL13AP3	-1.25457	-0.305333	7.4511	0.00633976	0.0225667	0.419118
CACNB3	-1.25908	3.47333	54.6394	1.44801e-13	2.88798e-12	0.41781
ABCA10	-1.26127	0.490527	12.3387	0.000443666	0.00216504	0.417176
TAS2R50	-1.26156	0.490539	11.6926	0.000627501	0.00292871	0.417092
ST6GALNAC3	-1.26511	1.58087	17.6902	2.59963e-05	0.000166034	0.416066
LOC286367	-1.27164	1.10845	15.1693	9.82892e-05	0.00055879	0.41419
SMG1P1	-1.27287	9.23356	136.883	1.27877e-31	8.77917e-30	0.413835
TPP2	-1.27377	8.1482	183.835	7.04782e-42	7.15165e-40	0.413577
DGKD	-1.27422	8.03834	196.559	1.1771e-44	1.282e-42	0.413449
ITGA10	-1.27434	2.63943	39.3796	3.48921e-10	4.80998e-09	0.413413
GOLGA2P7	-1.27482	-0.20759	7.19789	0.00729893	0.0254539	0.413277
CLCN2	-1.27698	2.45832	25.5465	4.3185e-07	3.77452e-06	0.412658
2018-09-08	-1.27866	2.32222	36.1075	1.86726e-09	2.34699e-08	0.412178
CDKN1C	-1.27891	2.29348	36.3906	1.61478e-09	2.04572e-08	0.412106
OR2A20P	-1.27964	3.36066	59.7857	1.05767e-14	2.35564e-13	0.411899
CCNG2	-1.27973	6.51472	146.076	1.24952e-33	9.38357e-32	0.411873
PDE2A	-1.28009	0.860944	14.7264	0.000124294	0.000688747	0.411771
SV2A	-1.28255	3.1926	56.4558	5.74771e-14	1.19206e-12	0.411068
CR2	-1.2838	1.18245	14.769	0.000121518	0.000674132	0.410711
NPTN	-1.28678	1.83685	27.9101	1.27086e-07	1.22052e-06	0.409864
C20orf194	-1.28768	2.1119	31	2.58033e-08	2.7512e-07	0.409609
EFNB2	-1.28813	1.7544	25.3047	4.89508e-07	4.25344e-06	0.409482
TPST1	-1.28932	2.64955	32.4503	1.22279e-08	1.36315e-07	0.409143
FGF11	-1.28976	1.66723	23.8198	1.05787e-06	8.69449e-06	0.409018
CDC45	-1.28983	0.0315556	8.56437	0.00342806	0.0132301	0.408999
SPHAR	-1.29143	1.81949	27.5923	1.49771e-07	1.41808e-06	0.408545
FCHO2	-1.29159	0.655433	14.9543	0.000110149	0.000617813	0.4085
MIR548I3	-1.29205	-0.116013	8.29643	0.00397232	0.0151009	0.408372
DSEL	-1.29489	-0.280285	7.90902	0.0049189	0.0181778	0.407568
ZNF703	-1.2952	-0.280271	7.81963	0.00516819	0.0189676	0.407479
TYW1B	-1.29532	4.76623	76.1737	2.59772e-18	7.87723e-17	0.407447
ALDH4A1	-1.29615	0.353011	7.68578	0.00556576	0.0201671	0.407213
MEF2A	-1.29628	5.3494	86.0769	1.73077e-20	6.06119e-19	0.407174
CREBRF	-1.29647	8.55014	155.805	9.3388e-36	7.61827e-34	0.407122
VAV2	-1.29714	2.13519	36.3672	1.63428e-09	2.06664e-08	0.406933
ZNF251	-1.29715	3.48056	60.0608	9.19724e-15	2.0528e-13	0.40693
RAB10	-1.29776	6.58921	77.7334	1.17933e-18	3.65066e-17	0.406758
RMND5A	-1.29923	-0.465714	7.16656	0.00742749	0.0258416	0.406343
CRNKL1	-1.3015	3.6012	41.0287	1.50012e-10	2.15955e-09	0.405705
STK32C	-1.30157	4.05396	75.4398	3.76725e-18	1.12273e-16	0.405683
CLDN24	-1.30542	1.37583	22.2972	2.33547e-06	1.80806e-05	0.404604
PDE4DIP	-1.31511	5.13941	86.4928	1.40249e-20	4.96165e-19	0.401895
GEN1	-1.31623	2.36249	37.3533	9.85532e-10	1.28533e-08	0.401582
PER3	-1.31752	3.4489	63.1561	1.90953e-15	4.49854e-14	0.401225
CYP2D6	-1.31776	3.22528	51.986	5.58986e-13	1.04194e-11	0.401157
ARHGAP23	-1.32109	0.369126	10.1244	0.00146319	0.00623971	0.400233
MTERFD2	-1.32426	7.26021	197.932	5.90374e-45	6.49786e-43	0.399355
RRH	-1.32582	1.14583	19.5444	9.82899e-06	6.76133e-05	0.398922
ERBB3	-1.32695	-0.55312	6.39141	0.0114674	0.037655	0.398609
KAT6B	-1.32789	5.44268	77.9158	1.0753e-18	3.3336e-17	0.398349
LOC102724316	-1.32945	2.78843	44.8967	2.07705e-11	3.34936e-10	0.39792
ZNF827	-1.33009	5.77854	110.231	8.7196e-26	4.34976e-24	0.397742
LOC284648	-1.3344	-0.255593	8.29833	0.00396816	0.0150886	0.396556
LOC100132287	-1.33509	1.69882	28.4037	9.84755e-08	9.57684e-07	0.396368
LOC729506	-1.33683	0.731205	14.722	0.000124582	0.000689978	0.395889
STK3	-1.33873	1.60778	18.7334	1.50328e-05	0.00010055	0.395367
ZNF292	-1.33993	5.53952	70.292	5.11449e-17	1.4073e-15	0.39504
RAI2	-1.34067	2.86899	42.9276	5.68025e-11	8.69468e-10	0.394837
LMO4	-1.34277	1.34408	22.2843	2.35122e-06	1.81834e-05	0.394264
TMEM38A	-1.34352	0.779604	14.0673	0.000176384	0.000943465	0.394058
VASN	-1.34464	-0.437743	7.82799	0.00514432	0.0188901	0.393752
CD244	-1.34538	0.384837	13.436	0.000246843	0.00127573	0.393551
SCN1B	-1.34673	1.02046	20.1001	7.34942e-06	5.15972e-05	0.393181
IPCEF1	-1.34742	6.7429	141.75	1.10315e-32	7.96799e-31	0.392996
PRX	-1.35168	2.23809	39.751	2.88498e-10	4.02504e-09	0.391835
LDLR	-1.35301	6.35056	150.989	1.05407e-34	8.32313e-33	0.391476
KIF5A	-1.35473	1.59459	20.084	7.41126e-06	5.19814e-05	0.391008
KCNN4	-1.35597	4.29157	80.2705	3.26502e-19	1.05301e-17	0.390672
SQSTM1	-1.35804	9.28722	135.397	2.703e-31	1.83152e-29	0.390111
STH	-1.35892	-0.646221	6.74428	0.00940489	0.0317392	0.389873
FMNL2	-1.35986	-0.0724226	8.14484	0.00431838	0.0162384	0.389621
KIF13B	-1.35989	6.21511	162.289	3.57677e-37	3.0369e-35	0.389611
TEX9	-1.3616	1.13653	21.6688	3.24021e-06	2.43948e-05	0.38915
TUBB4A	-1.36179	2.96301	44.949	2.02235e-11	3.26876e-10	0.3891
MAP3K9	-1.36269	5.54193	124.428	6.79104e-29	4.0947e-27	0.388857
TIFA	-1.36334	4.46178	95.0582	1.84874e-22	7.48199e-21	0.38868
WHAMM	-1.36403	7.2948	171.131	4.18857e-39	3.82151e-37	0.388494
NLGN3	-1.36626	4.86123	82.3696	1.12878e-19	3.72713e-18	0.387896
LOC100294145	-1.36991	0.218953	11.1805	0.000826601	0.00374536	0.386916
LINC01260	-1.37003	2.25111	39.2896	3.65377e-10	5.03016e-09	0.386882
LINC00638	-1.37245	1.42224	25.8803	3.63254e-07	3.21412e-06	0.386235
AKAP10	-1.37253	4.21339	84.1365	4.61759e-20	1.5721e-18	0.386215
TNRC6B	-1.37328	2.58965	32.9097	9.65382e-09	1.09022e-07	0.386013
CACHD1	-1.37359	2.55153	46.0939	1.12718e-11	1.86982e-10	0.385929
UBE2I	-1.38372	-0.138352	9.79934	0.00174574	0.00728484	0.38323
CNIH2	-1.38511	4.25845	69.3205	8.36935e-17	2.24644e-15	0.38286
ADI1	-1.38573	4.76483	39.4886	3.29977e-10	4.56395e-09	0.382695
ZSCAN5A	-1.3871	1.94666	36.8797	1.25645e-09	1.61937e-08	0.382331
IL12A	-1.38872	0.575334	14.0778	0.000175404	0.000939189	0.381904
AHDC1	-1.38993	5.18294	127.428	1.49759e-29	9.29935e-28	0.381584
NBEA	-1.38999	3.57881	75.3542	3.93404e-18	1.16742e-16	0.381567
ARL17A	-1.39009	7.0613	168.565	1.52244e-38	1.35922e-36	0.381542
PHF21A	-1.39142	4.8844	117.802	1.91625e-27	1.03537e-25	0.38119
ACER3	-1.39262	1.5181	28.5786	8.99689e-08	8.80722e-07	0.380873
EXT1	-1.3939	4.83387	113.457	1.71344e-26	8.75748e-25	0.380534
IKZF2	-1.39547	2.80299	44.693	2.30477e-11	3.70195e-10	0.380121
YWHAH	-1.39719	5.69243	138.896	4.64036e-32	3.2611e-30	0.379667
TVP23C	-1.39924	3.35213	65.3887	6.14898e-16	1.52639e-14	0.37913
TIMP2	-1.39953	4.28077	91.6184	1.0511e-21	4.06411e-20	0.379054
SLC5A3	-1.4013	6.75114	186.325	2.01584e-42	2.10721e-40	0.378589
ZSWIM5	-1.40188	3.02959	60.9219	5.93832e-15	1.34563e-13	0.378435
N4BP3	-1.40324	0.533506	16.1052	5.99205e-05	0.000356825	0.378079
ERCC6L2	-1.40629	6.85353	148.333	4.01108e-34	3.11338e-32	0.377282
C11orf85	-1.41088	-0.614556	7.43321	0.00640309	0.0227415	0.376081
POU2F1	-1.41318	4.94029	105.821	8.07246e-25	3.75667e-23	0.375483
OXCT2	-1.41395	0.430906	13.1525	0.00028714	0.00145934	0.375282
SH2D4A	-1.41769	0.693783	17.5577	2.78725e-05	0.000177147	0.37431
NQO1	-1.41793	-0.116064	10.3766	0.0012762	0.00552726	0.374248
PSMB6	-1.42008	5.72665	142.471	7.67056e-33	5.5987e-31	0.373691
KIAA1522	-1.4209	3.69314	76.0343	2.78778e-18	8.42898e-17	0.37348
GFI1	-1.42302	5.14951	127.974	1.13703e-29	7.18921e-28	0.372932
HIST1H3C	-1.42383	3.95041	82.9557	8.39128e-20	2.78398e-18	0.372722
GRB7	-1.42538	-0.0299895	11.4343	0.000721	0.00331893	0.372321
TFAP2E	-1.42623	2.58928	53.3086	2.85051e-13	5.4752e-12	0.372102
ATP1B1	-1.43089	2.71565	56.7612	4.9208e-14	1.02363e-12	0.370902
IL17REL	-1.43167	-0.383323	8.31332	0.00393554	0.0149929	0.370703
GZMH	-1.43235	1.07964	22.7789	1.8175e-06	1.43974e-05	0.370527
DGCR9	-1.43802	3.22287	70.558	4.46937e-17	1.23633e-15	0.369073
LARGE	-1.43874	-0.280366	8.22987	0.00412066	0.0155766	0.368889
FAM24B	-1.43952	0.755675	17.8699	2.36535e-05	0.000152146	0.368691
BRSK2	-1.44256	0.201191	13.6832	0.00021638	0.00113122	0.367914
APC2	-1.44326	-0.852605	6.32383	0.0119126	0.0389156	0.367735
CDC6	-1.44618	-0.184196	10.3175	0.00131775	0.00567535	0.366992
LINC00943	-1.45318	-0.7118	7.09174	0.00774402	0.0267771	0.365217
DGCR10	-1.45806	2.68734	58.653	1.8808e-14	4.11836e-13	0.363982
CHRM4	-1.46048	1.87594	36.7102	1.37061e-09	1.75455e-08	0.363373
LOC100133331	-1.46252	1.13662	17.2899	3.20887e-05	0.000201482	0.362859
MYO5C	-1.4655	0.146715	12.6625	0.000373063	0.00184817	0.362111
C11orf48	-1.46632	3.73181	75.4112	3.8222e-18	1.13747e-16	0.361904
OAZ2	-1.46744	-0.465757	7.92937	0.00486388	0.0179969	0.361623
NUTM2A	-1.47216	0.287519	15.017	0.000106546	0.000600319	0.360441
ID3	-1.47329	3.68837	49.6706	1.81848e-12	3.22764e-11	0.36016
NPAS2	-1.47453	3.52821	80.0555	3.64046e-19	1.17046e-17	0.35985
PPP4R1L	-1.47522	5.14817	129.288	5.86734e-30	3.77871e-28	0.359678
CD14	-1.47646	1.467	26.473	2.67244e-07	2.4139e-06	0.359371
AP3S1	-1.47696	3.81981	45.3206	1.67281e-11	2.73353e-10	0.359245
RBM43	-1.47785	1.18222	14.3704	0.000150142	0.000816962	0.359024
PHKG1	-1.48129	2.19835	47.1205	6.67535e-12	1.12895e-10	0.358168
GSTM4	-1.48135	-0.161091	10.0121	0.00155512	0.00657914	0.358154
RPL21P44	-1.4824	3.88996	81.1737	2.06725e-19	6.72973e-18	0.357894
AMOT	-1.48292	1.63418	28.5661	9.05552e-08	8.85628e-07	0.357764
SDK1	-1.48784	1.5035	30.3458	3.6148e-08	3.76917e-07	0.356545
LOC440461	-1.49956	0.43081	13.4095	0.000250357	0.00129133	0.35366
CDC42EP4	-1.50391	0.602421	18.187	2.00237e-05	0.00013053	0.352596
CDCA2	-1.5066	-0.678647	5.99908	0.0143134	0.045402	0.35194
TCF19	-1.50829	3.28238	77.2578	1.5004e-18	4.61706e-17	0.351528
SHCBP1	-1.50942	-0.553207	8.16656	0.00426698	0.0160684	0.351252
CDC20	-1.51205	-0.437747	7.83806	0.00511576	0.0188018	0.350612
PEAK1	-1.51376	3.02414	72.6373	1.55807e-17	4.44594e-16	0.350197
YAP1	-1.51687	-0.138332	8.00501	0.0046648	0.0173746	0.349442
PTPRK	-1.51885	0.10929	14.445	0.000144314	0.000787932	0.348964
HOXB4	-1.51895	3.46875	78.4934	8.02674e-19	2.50709e-17	0.348941
IMPG2	-1.52388	0.814783	18.6222	1.59351e-05	0.00010598	0.34775
DACH1	-1.52456	0.860568	22.6969	1.8967e-06	1.49621e-05	0.347585
MICALL2	-1.52471	0.860621	22.6143	1.98007e-06	1.55844e-05	0.34755
HIST1H2AH	-1.52731	3.74069	87.7932	7.2668e-21	2.63352e-19	0.346924
RELL1	-1.53	2.61233	57.5602	3.27793e-14	6.99358e-13	0.346278
GIMAP6	-1.53122	7.15867	249.239	3.80498e-56	5.34806e-54	0.345985
BROX	-1.53163	3.83236	86.4348	1.44425e-20	5.09207e-19	0.345887
ACVR2B	-1.53259	3.74519	62.3892	2.81862e-15	6.55848e-14	0.345657
PPFIA4	-1.5392	1.04019	22.8547	1.74725e-06	1.38779e-05	0.344076
SOWAHD	-1.53935	0.999811	20.429	6.18859e-06	4.40572e-05	0.34404
C19orf57	-1.54066	0.871726	21.6138	3.33438e-06	2.50223e-05	0.343727
LOC100289511	-1.54369	0.400087	12.5717	0.000391638	0.00193099	0.343008
RAPGEFL1	-1.54567	4.55023	122.78	1.55788e-28	9.07758e-27	0.342537
SH3PXD2B	-1.54765	-0.0301402	9.36134	0.0022161	0.00904795	0.342067
CDHR2	-1.54924	-0.116202	10.3498	0.00129487	0.00559418	0.341691
FZD9	-1.55002	-0.116107	11.5497	0.000677618	0.00313868	0.341505
SGOL2	-1.55381	1.78407	29.4055	5.87109e-08	5.92579e-07	0.340608
PINLYP	-1.55441	-0.410388	10.0646	0.00151143	0.00642305	0.340469
DENND2C	-1.55713	2.64549	57.6796	3.08491e-14	6.6157e-13	0.339825
GGH	-1.55881	1.46712	28.6238	8.78941e-08	8.61222e-07	0.339432
ARHGAP32	-1.55958	2.49427	57.8859	2.77767e-14	5.98148e-13	0.33925
SH2D1B	-1.55974	0.693529	18.2309	1.95674e-05	0.00012784	0.339213
RASL10B	-1.55989	0.693569	19.8828	8.23366e-06	5.73407e-05	0.339176
CDR2	-1.56099	7.13003	258.141	4.36286e-58	6.39129e-56	0.338918
KBTBD13	-1.5622	-0.780568	7.39607	0.00653666	0.0231566	0.338634
TBC1D8	-1.56471	1.95136	33.8475	5.96057e-09	6.94242e-08	0.338046
RAB3B	-1.56599	-0.928615	6.00548	0.0142615	0.0452583	0.337746
KIRREL2	-1.56618	-0.9286	6.45613	0.011057	0.0365034	0.337702
ISPD	-1.56974	0.937258	17.2854	3.21642e-05	0.000201895	0.33687
IQCC	-1.57153	3.2443	49.2642	2.23705e-12	3.9537e-11	0.336452
NRIP3	-1.57603	3.20264	83.3143	6.99923e-20	2.3333e-18	0.335403
EPB41L5	-1.57629	3.48875	62.0245	3.39215e-15	7.8491e-14	0.335344
NR1D1	-1.57789	5.74688	183.957	6.62879e-42	6.75942e-40	0.334971
AOC2	-1.57909	2.35369	48.1689	3.91038e-12	6.74493e-11	0.334694
FRS3	-1.58796	2.5442	57.7677	2.94969e-14	6.33224e-13	0.332641
RGL2	-1.58902	5.27005	120.642	4.57704e-28	2.60141e-26	0.332397
MIR31HG	-1.59075	0.368845	17.2776	3.22966e-05	0.000202604	0.331999
TEAD3	-1.59365	2.82264	69.5839	7.32328e-17	1.98358e-15	0.331333
TTC21A	-1.59577	1.33569	27.6255	1.47225e-07	1.39588e-06	0.330845
SCML2	-1.60208	2.54038	57.2271	3.8828e-14	8.2e-13	0.329402
USP40	-1.60391	3.89107	46.4803	9.25433e-12	1.54625e-10	0.328983
RDH10	-1.60568	2.96784	71.3243	3.03081e-17	8.48546e-16	0.32858
NOP2	-1.60642	7.24202	221.422	4.42873e-50	5.58342e-48	0.328412
FNBP1L	-1.60665	1.34365	31.9373	1.59228e-08	1.74513e-07	0.32836
C3orf20	-1.60898	-0.614663	8.63437	0.00329879	0.0127739	0.32783
C1orf101	-1.60963	0.445902	18.3463	1.84178e-05	0.00012086	0.327682
TESK2	-1.61032	4.63314	106.184	6.72033e-25	3.14149e-23	0.327525
BCORL1	-1.61403	0.384668	16.0361	6.21466e-05	0.000368521	0.326684
LACC1	-1.61529	-0.0724069	12.1363	0.0004945	0.00238281	0.326398
NDUFV2	-1.61668	5.69114	122.094	2.20173e-28	1.27578e-26	0.326085
AKR1CL1	-1.61823	-0.745797	8.32236	0.003916	0.0149332	0.325735
DHX30	-1.62082	0.883007	17.7647	2.49972e-05	0.000160244	0.325151
HELLS	-1.62259	2.0969	42.8125	6.02468e-11	9.17462e-10	0.324752
RGL1	-1.62312	2.79643	70.0946	5.65289e-17	1.54929e-15	0.324633
TUFT1	-1.6251	4.54905	135.743	2.27117e-31	1.54395e-29	0.324187
FAM160A1	-1.62554	2.40458	58.4807	2.05295e-14	4.48588e-13	0.324088
VDR	-1.62754	3.88074	100.822	1.00608e-23	4.4153e-22	0.32364
EFCAB10	-1.62984	-0.8901	7.32826	0.00678786	0.0239306	0.323123
C11orf74	-1.63006	-0.89012	6.99776	0.00816118	0.0279823	0.323076
CCSER1	-1.6305	-0.890055	5.80911	0.0159433	0.0497903	0.322977
TDRD9	-1.63452	1.42936	30.0624	4.18375e-08	4.32127e-07	0.322078
BAIAP2L1	-1.63594	2.25883	53.8824	2.12853e-13	4.14585e-12	0.321762
RARRES2	-1.63681	-0.356937	9.42909	0.0021357	0.00875062	0.321567
ALMS1P	-1.64231	0.588774	20.7608	5.20374e-06	3.76515e-05	0.320343
SNX16	-1.64289	3.21577	81.3728	1.86911e-19	6.10379e-18	0.320214
KLF7	-1.6432	5.2863	148.994	2.87608e-34	2.25767e-32	0.320145
LOC100288846	-1.64512	-1.0505	6.16593	0.0130234	0.0418978	0.319719
C11orf83	-1.65363	4.10042	114.706	9.12671e-27	4.71101e-25	0.31784
LCA5	-1.65951	0.41573	11.0225	0.00090011	0.00404408	0.316546
CNTD2	-1.66437	-0.23157	13.0964	0.000295858	0.00149889	0.315481
ELOVL6	-1.66827	0.0511274	16.3538	5.25495e-05	0.000316392	0.314629
CDKN2C	-1.67083	2.85644	67.5843	2.01868e-16	5.24252e-15	0.314073
LINC01144	-1.67245	-0.711859	8.45138	0.00364766	0.0139843	0.31372
CLDN22	-1.67309	0.490274	19.7281	8.92767e-06	6.18426e-05	0.31358
CRABP2	-1.67411	3.62769	88.5819	4.87727e-21	1.7957e-19	0.31336
C22orf39	-1.68586	1.26089	27.1288	1.90343e-07	1.77159e-06	0.310818
TUBB2A	-1.69029	5.12154	167.438	2.68378e-38	2.35561e-36	0.309865
RAD54B	-1.69063	1.83617	43.6085	4.01103e-11	6.29242e-10	0.309792
TCEAL2	-1.69327	0.504772	20.1091	7.31462e-06	5.13876e-05	0.309225
KIF5C	-1.69362	4.10029	121.871	2.46313e-28	1.41934e-26	0.309151
PASK	-1.6978	5.33894	172.758	1.84834e-39	1.70885e-37	0.308256
CENPW	-1.69933	-0.207861	10.7723	0.0010303	0.00456104	0.30793
DNAJB4	-1.69976	3.58129	64.7919	8.32389e-16	2.02046e-14	0.307837
CACFD1	-1.71269	2.27973	53.5801	2.48267e-13	4.78632e-12	0.305091
KCTD3	-1.71329	1.42184	38.246	6.23662e-10	8.3484e-09	0.304965
SCN11A	-1.7137	-0.305598	11.7034	0.000623846	0.00291231	0.304878
HIST2H3D	-1.72621	2.92234	81.7513	1.54333e-19	5.05579e-18	0.302244
PSMD6-AS2	-1.72957	2.9006	71.7434	2.45077e-17	6.91737e-16	0.301541
ACTN3	-1.73431	-0.1843	14.2434	0.000160626	0.000868556	0.300554
AVIL	-1.73527	4.37341	124.007	8.39633e-29	4.97608e-27	0.300352
ZNF618	-1.73678	0.01102	14.9208	0.000112117	0.000627796	0.300039
ARAP3	-1.74001	1.05971	32.1969	1.39315e-08	1.54151e-07	0.299367
SUGCT	-1.74228	0.602054	16.0692	6.10687e-05	0.000362854	0.298897
NABP2	-1.743	4.01971	126.751	2.10648e-29	1.30027e-27	0.298749
DDR2	-1.74539	3.07263	74.701	5.47674e-18	1.61142e-16	0.298253
GAS2L2	-1.74637	-1.18376	6.55701	0.0104471	0.0347048	0.29805
TAGLN	-1.7488	-0.816162	8.37769	0.00379854	0.0145306	0.297549
TCEB3CL	-1.74963	-0.816138	7.07415	0.0078204	0.0269874	0.297378
KCNJ15	-1.75039	-0.523552	10.3515	0.00129368	0.00559135	0.297222
MYO1B	-1.75067	-0.523513	9.01365	0.00267971	0.0106686	0.297164
CPEB1	-1.75078	-0.0725909	12.7733	0.000351597	0.00175268	0.297141
COQ3	-1.75503	1.15467	19.2002	1.17701e-05	7.99094e-05	0.296267
FGFR4	-1.76282	2.20212	61.8979	3.61734e-15	8.33309e-14	0.294671
CEP44	-1.77051	-0.383481	12.3282	0.000446174	0.00217463	0.293104
LRRN3	-1.77274	5.41597	118.635	1.25889e-27	6.83744e-26	0.292653
TMEM52	-1.78152	-0.968109	6.59186	0.0102446	0.0341465	0.290876
GOLGA6C	-1.78198	-0.968068	5.87594	0.0153492	0.0481444	0.290785
UHRF1	-1.78292	0.904691	27.7163	1.40472e-07	1.34041e-06	0.290595
LOC729737	-1.78487	5.49881	168.332	1.7118e-38	1.52174e-36	0.290202
LYSMD1	-1.78579	2.8307	69.8711	6.33106e-17	1.72606e-15	0.290018
C12orf42	-1.78982	0.574769	15.8825	6.73978e-05	0.000397507	0.289207
SLC10A5	-1.78993	0.218719	17.0492	3.64236e-05	0.000226039	0.289186
PROX1	-1.79259	-1.383	5.84103	0.0156566	0.048998	0.288653
APOE	-1.79335	2.76923	75.4407	3.76544e-18	1.12273e-16	0.288501
EPAS1	-1.79364	2.033	53.5776	2.48582e-13	4.78796e-12	0.288444
RAD54L	-1.79411	-0.494517	11.6691	0.000635471	0.00296126	0.28835
MPZL1	-1.79482	0.0510755	16.8779	3.98626e-05	0.00024555	0.288208
HLA-DOB	-1.79501	1.0098	32.4423	1.22782e-08	1.36748e-07	0.288169
PPIAL4F	-1.79986	-0.138708	11.0272	0.000897833	0.00403559	0.287203
SPRED2	-1.80071	2.03826	54.4352	1.6066e-13	3.17987e-12	0.287033
IRF6	-1.80618	1.76563	52.9197	3.47471e-13	6.6252e-12	0.285946
PHLPP1	-1.82065	4.17151	140.214	2.39029e-32	1.70284e-30	0.283094
ITGA7	-1.82263	-0.231646	15.4949	8.27294e-05	0.000479637	0.282704
GAREM	-1.83024	0.164722	12.7158	0.000362589	0.00180227	0.281218
ARL17B	-1.83292	-0.116286	15.4338	8.54447e-05	0.00049277	0.280696
PLCD3	-1.83557	2.65748	76.9179	1.78218e-18	5.45191e-17	0.280181
PRR19	-1.8358	-0.466078	7.94128	0.00483197	0.0179107	0.280137
KLLN	-1.83593	0.475448	23.9391	9.94338e-07	8.20152e-06	0.280111
USP3-AS1	-1.8377	1.21731	37.6017	8.67695e-10	1.14095e-08	0.279767
USP46	-1.84399	-0.928649	9.06803	0.00260117	0.0103868	0.278551
CHRNA5	-1.84529	1.79527	56.1474	6.72376e-14	1.38483e-12	0.2783
PMS2P9	-1.84866	6.53952	267.319	4.35815e-60	6.8164e-58	0.27765
GNLY	-1.8496	2.90574	75.1327	4.40113e-18	1.30231e-16	0.277469
LINC00628	-1.8509	0.415457	23.5296	1.23006e-06	9.99914e-06	0.277219
USP53	-1.85326	6.80566	264.746	1.5854e-59	2.40726e-57	0.276766
LOC644656	-1.85541	1.45919	41.2483	1.34069e-10	1.93944e-09	0.276354
PITRM1-AS1	-1.85607	0.183051	16.8559	4.03284e-05	0.000248052	0.276228
FKBPL	-1.85903	-0.745851	9.74629	0.00179685	0.00747722	0.275661
NTSR1	-1.86136	3.08426	103.797	2.24165e-24	1.01592e-22	0.275217
PLEKHA7	-1.86208	0.270302	20.2798	6.69048e-06	4.73708e-05	0.27508
PPAP2A	-1.86529	3.53563	123.307	1.19459e-28	7.05964e-27	0.274468
EPS8	-1.86758	2.34104	67.5541	2.04986e-16	5.31686e-15	0.274034
JUN	-1.86878	1.94574	62.0205	3.39907e-15	7.85639e-14	0.273804
NOD2	-1.86907	-0.583772	9.86048	0.00168867	0.00708221	0.27375
POU5F1P3	-1.86928	1.53857	42.8492	5.91265e-11	9.03047e-10	0.27371
ZFP92	-1.8724	1.43661	41.6994	1.0644e-10	1.55927e-09	0.273118
GNAL	-1.88414	-1.33058	6.56402	0.0104061	0.0345796	0.270905
FAM19A1	-1.88414	-1.33058	6.56805	0.0103826	0.0345124	0.270905
AQPEP	-1.88433	-1.33057	6.51224	0.0107135	0.0354931	0.27087
CELA2A	-1.88434	-1.33055	6.54842	0.0104978	0.0348507	0.270867
ADM	-1.8852	-0.305616	15.3935	8.72879e-05	0.000502425	0.270706
FAM19A2	-1.89134	0.826234	22.5907	2.00452e-06	1.57648e-05	0.269556
IQCH-AS1	-1.8963	-1.09367	7.70098	0.00551908	0.0200363	0.268631
MBOAT2	-1.90433	0.779122	30.2478	3.80232e-08	3.95875e-07	0.26714
RHOXF1	-1.90443	-0.890198	8.88377	0.00287717	0.0113474	0.267122
CERS1	-1.90443	-0.890198	8.89007	0.00286726	0.0113164	0.267122
CTTNBP2NL	-1.90524	1.22605	38.1965	6.39676e-10	8.55726e-09	0.266972
ARHGAP10	-1.91273	2.53987	69.4442	7.86071e-17	2.12086e-15	0.26559
TSPYL5	-1.93391	1.77731	55.9177	7.5568e-14	1.55179e-12	0.261719
STXBP4	-1.93817	2.27529	78.6043	7.58836e-19	2.3773e-17	0.260948
FADS1	-1.95196	0.814534	29.0901	6.90884e-08	6.89624e-07	0.258466
ATP1B2	-1.95226	2.91949	67.3119	2.31782e-16	5.98204e-15	0.258411
MTFR2	-1.95416	0.0704715	16.1048	5.99328e-05	0.000356825	0.258071
SPECC1	-1.96134	1.31055	39.0373	4.1578e-10	5.68269e-09	0.25679
HIST1H1A	-1.97034	-1.27995	7.2995	0.00689739	0.0242386	0.255193
NR6A1	-1.97051	-1.27997	7.30556	0.00687417	0.0241685	0.255162
APOPT1	-1.97081	-1.27993	6.66052	0.00985722	0.0330459	0.255111
FCGBP	-1.97378	2.0768	63.0479	2.01737e-15	4.73116e-14	0.254585
GPR32	-1.97749	-1.55288	5.81688	0.0158731	0.0496007	0.253932
HSPA1A	-1.97924	7.18978	339.135	9.84677e-76	2.04833e-73	0.253623
RASD1	-1.98071	0.893548	34.761	3.72766e-09	4.47707e-08	0.253365
ARHGAP31	-1.98258	6.40674	274.108	1.44419e-61	2.2977e-59	0.253036
IL36A	-1.98365	1.28571	45.94	1.21932e-11	2.01784e-10	0.252849
DCDC1	-1.98762	-0.116339	19.4276	1.04484e-05	7.14721e-05	0.252154
ANKRD50	-1.99028	3.00247	105.573	9.1468e-25	4.24714e-23	0.25169
MAP3K15	-1.9914	-0.231848	10.8888	0.000967463	0.00431038	0.251494
ANKRD18A	-1.9958	2.47884	93.2198	4.67966e-22	1.86487e-20	0.250728
TMEM217	-2.00017	0.287128	25.5011	4.42139e-07	3.8612e-06	0.24997
CACNA2D2	-2.01008	3.00513	110.157	9.05256e-26	4.50506e-24	0.248259
SLC25A14	-2.01142	-0.646417	7.67513	0.00559871	0.0202758	0.248028
EFCAB12	-2.01388	2.3961	90.2017	2.15081e-21	8.16444e-20	0.247605
ADAM23	-2.028	1.62693	55.0075	1.2007e-13	2.40858e-12	0.245195
TPH2	-2.04235	-0.466057	10.9603	0.000930855	0.00416602	0.242769
PPP2R3A	-2.0456	0.320349	21.1961	4.14606e-06	3.05296e-05	0.242221
C17orf53	-2.04994	1.29377	35.3395	2.76959e-09	3.387e-08	0.241494
HDX	-2.05157	-1.23109	8.13875	0.00433292	0.0162872	0.241221
ITGA1	-2.05442	2.25788	66.7903	3.01973e-16	7.70474e-15	0.240745
FAM171A1	-2.05448	4.09742	130.319	3.48956e-30	2.26843e-28	0.240735
ABCA6	-2.05653	-0.614775	13.083	0.000297981	0.00150854	0.240393
PRSS27	-2.05764	-0.184572	15.4771	8.35118e-05	0.00048323	0.240208
SERPINB9P1	-2.05781	-0.614702	9.2671	0.00233306	0.00946974	0.240181
OR2L1P	-2.05897	2.4712	84.2565	4.34574e-20	1.4844e-18	0.239987
FCRL3	-2.07047	-0.305611	13.7784	0.000205684	0.00108156	0.238081
LOC440297	-2.07213	-0.780719	9.78656	0.00175792	0.00732977	0.237808
SPATS2	-2.0737	4.04207	173.849	1.06783e-39	1.00511e-37	0.23755
USP32P2	-2.07581	3.01749	115.764	5.35392e-27	2.7983e-25	0.237203
SEMA3B	-2.07716	0.654695	28.9434	7.45238e-08	7.38802e-07	0.236981
RIN3	-2.0793	4.43298	121.515	2.94772e-28	1.68457e-26	0.236628
LBX2-AS1	-2.08024	2.2322	83.7726	5.55093e-20	1.87148e-18	0.236476
FAM186B	-2.08097	2.77166	111.855	3.84453e-26	1.93174e-24	0.236355
DCDC2	-2.08225	-1.49399	6.04492	0.0139463	0.0443935	0.236146
CMYA5	-2.0828	-1.494	6.08792	0.0136109	0.0434824	0.236056
LURAP1	-2.09043	-0.161468	19.956	7.92429e-06	5.53901e-05	0.23481
PPFIA3	-2.10535	2.62096	102.349	4.65614e-24	2.08295e-22	0.232395
OSCP1	-2.12876	-1.18381	8.85859	0.00291713	0.0114841	0.228655
LOC647859	-2.12905	2.27065	77.4559	1.35722e-18	4.18887e-17	0.228608
LINC00597	-2.13117	2.29576	92.8973	5.50807e-22	2.17831e-20	0.228273
CCNB2	-2.13288	1.00949	35.5685	2.46232e-09	3.03443e-08	0.228002
TTC36	-2.13579	-0.00954849	21.6672	3.24291e-06	2.44063e-05	0.227543
AMH	-2.1479	1.18126	43.336	4.61021e-11	7.1515e-10	0.225641
CTNNAL1	-2.16346	2.63076	112.748	2.44972e-26	1.2429e-24	0.22322
GPR82	-2.16545	0.0109871	13.2986	0.000265608	0.00136088	0.222912
LINC00339	-2.17215	0.41528	28.3722	1.00092e-07	9.71137e-07	0.22188
KIAA1683	-2.17462	-0.712064	12.053	0.0005171	0.00247679	0.2215
2018-03-03	-2.17649	4.24583	170.511	5.72152e-39	5.17474e-37	0.221213
KLF5	-2.17837	3.44602	155.138	1.30657e-35	1.06169e-33	0.220925
GPR156	-2.18	-1.43746	7.01158	0.00809843	0.0278176	0.220676
FAM171B	-2.18043	-1.43746	7.18692	0.00734368	0.0255896	0.22061
CADM2	-2.18074	-1.43747	6.6896	0.00969769	0.0326004	0.220562
OR2AK2	-2.18511	2.61057	73.6391	9.3786e-18	2.7134e-16	0.219896
TUBA1A	-2.19478	8.47094	470.105	3.03976e-104	9.43777e-102	0.218427
USP49	-2.20019	3.91546	176.014	3.5952e-40	3.43061e-38	0.217609
SGIP1	-2.20205	-1.13804	9.17055	0.00245941	0.0099048	0.217328
TMEM240	-2.21488	-0.890252	12.1025	0.000503538	0.00241831	0.215404
CEACAM4	-2.22324	-0.67895	13.2413	0.000273847	0.00139862	0.21416
HIPK4	-2.2288	0.368336	25.1784	5.22649e-07	4.52817e-06	0.213335
SRCIN1	-2.23061	-0.494619	14.5654	0.000135378	0.00074442	0.213069
APBA1	-2.24929	0.384273	23.382	1.32815e-06	1.07377e-05	0.210328
MYO6	-2.26966	1.42105	59.5056	1.21944e-14	2.70435e-13	0.207379
LGR4	-2.26986	1.50985	57.0409	4.2684e-14	8.97789e-13	0.20735
TMEM236	-2.27067	-0.852876	12.6463	0.000376311	0.00186293	0.207234
ACSM1	-2.27091	-0.0304382	16.5802	4.66365e-05	0.000284497	0.207199
GDF1	-2.27133	-1.38309	7.79996	0.00522474	0.0191313	0.207139
NCAM1	-2.27137	-1.38313	6.57658	0.0103329	0.0343913	0.207133
SHB	-2.27203	3.31718	141.987	9.7896e-33	7.09559e-31	0.207039
CMBL	-2.27217	-1.09364	8.31248	0.00393736	0.0149929	0.207018
ADRA2B	-2.27354	2.62399	121.656	2.74496e-28	1.57737e-26	0.206821
AOC3	-2.27897	1.42862	61.3466	4.78625e-15	1.0929e-13	0.206044
MLLT4	-2.29317	2.40323	109.372	1.34519e-25	6.59969e-24	0.204026
DNM3OS	-2.3	1.73447	63.9667	1.2654e-15	3.03608e-14	0.203063
EFR3B	-2.30036	-0.138864	19.2522	1.14536e-05	7.79131e-05	0.203012
TEX29	-2.32066	0.127698	26.8799	2.16502e-07	1.99719e-06	0.200176
KLF6	-2.32189	7.80648	597.47	5.94553e-132	2.37844e-129	0.200005
CAMTA1	-2.33379	3.22675	161.837	4.48994e-37	3.79674e-35	0.198362
SPESP1	-2.33742	-1.05069	11.7804	0.000598571	0.00280945	0.197864
C10orf111	-2.33772	-1.05065	11.1507	0.000839982	0.00379854	0.197822
BMF	-2.34348	4.99368	313.282	4.21062e-70	8.03572e-68	0.197035
SMARCA1	-2.35268	3.12996	121.872	2.46195e-28	1.41934e-26	0.195782
CKB	-2.3563	1.57952	72.5033	1.66757e-17	4.73889e-16	0.195292
TINCR	-2.36796	0.475127	34.075	5.30281e-09	6.21459e-08	0.193719
GPR137C	-2.37494	0.384033	31.003	2.57631e-08	2.74833e-07	0.192784
FAM83F	-2.38086	2.91529	128.262	9.83776e-30	6.23918e-28	0.191995
TF	-2.39549	-1.6784	6.72882	0.00948675	0.0319613	0.190057
OR6V1	-2.39565	-1.67839	6.53246	0.0105923	0.0351198	0.190036
KLRC4	-2.40123	-1.00885	11.6541	0.000640627	0.00298195	0.189304
AKAP12	-2.40295	-0.553499	17.738	2.53509e-05	0.000162261	0.189078
OR2L8	-2.41077	1.28504	43.4517	4.34548e-11	6.77621e-10	0.188055
NGFR	-2.4206	0.848623	35.6098	2.41066e-09	2.97885e-08	0.186779
LGALS9B	-2.42146	-0.357292	21.7725	3.06967e-06	2.32285e-05	0.186668
LOC100289673	-2.43847	-1.28009	8.86954	0.00289968	0.0114262	0.18448
PPEF2	-2.43893	-1.28008	9.61422	0.00193076	0.00798642	0.18442
AQP1	-2.43906	-1.2801	9.02016	0.00267017	0.0106367	0.184404
CASKIN1	-2.4391	-1.28007	10.2142	0.00139366	0.00597382	0.184399
IDI2	-2.43925	-1.28	8.97527	0.00273659	0.0108701	0.184379
NCF2	-2.44095	1.13548	52.6207	4.04593e-13	7.65818e-12	0.184162
[truncated: 18,803 more rows]

## Sheet: 5K_SMART_Nxt
GeneID	logFC	logCPM	LR	PValue	FDR	Fold_Change
IL10	12.6641	4.53344	261.927	6.52445e-59	3.94092e-56	6490.55
XIST	11.1658	3.04715	113.478	1.69546e-26	4.67523e-24	2297.46
NR4A3	10.4616	7.16936	1265.01	4.53739e-277	5.75545e-273	1410.16
CXCL10	10.3039	2.20031	65.3619	6.23326e-16	8.98474e-14	1264.09
DUSP4	10.1146	2.0158	56.6453	5.21944e-14	6.33551e-12	1108.64
SNCA	9.95453	1.86015	49.2003	2.31115e-12	2.31745e-10	992.226
SLC27A2	9.73891	1.6514	41.0172	1.50896e-10	1.25924e-08	854.485
HECW2	9.7045	1.61816	39.8181	2.78749e-10	2.19614e-08	834.348
PDE4A	9.65394	1.56945	38.1749	6.46795e-10	4.81189e-08	805.611
GFI1B	9.59522	1.51287	36.7542	1.34004e-09	9.4695e-08	773.481
CLDN5	9.56473	1.48353	35.8798	2.09876e-09	1.46273e-07	757.303
IL2	9.56089	7.13861	1147.89	1.28876e-251	1.08982e-247	755.29
MTRNR2L1	9.46488	1.38805	31.0188	2.55547e-08	1.53625e-06	706.664
CLDN1	9.39866	1.32363	28.1912	1.09905e-07	5.74882e-06	674.959
NCS1	9.23298	1.16653	26.0808	3.27431e-07	1.54974e-05	601.733
GJA3	9.21206	1.1468	24.4744	7.53057e-07	3.29989e-05	593.071
SYNM	9.09807	3.28823	126.759	2.09808e-29	6.82386e-27	548.013
CPVL	9.06415	1.00561	24.2442	8.48635e-07	3.66764e-05	535.278
HLA-DQA1	9.00612	0.951052	23.3359	1.36035e-06	5.53057e-05	514.175
CXCL5	8.96575	0.912208	21.7318	3.13546e-06	0.000117366	499.987
FES	8.93301	0.882588	21.0308	4.51958e-06	0.000159246	488.769
BEND2	8.79291	0.749599	18.7994	1.4521e-05	0.000438551	443.536
IL3	8.76182	0.721174	19.7801	8.68839e-06	0.000277952	434.079
P2RY12	8.64536	0.613349	18.0931	2.10358e-05	0.000606428	400.417
IL13	8.64238	0.608706	15.6686	7.54651e-05	0.00181639	399.592
HDC	8.60022	0.5716	17.2457	3.28449e-05	0.000881737	388.084
RAG1	8.56917	0.540314	10.7796	0.00102627	0.0158173	379.819
FCGR3A	8.55231	0.527624	15.8665	6.79711e-05	0.00166444	375.407
CDH1	8.54144	0.516773	17.1762	3.40686e-05	0.000911694	372.588
MPO	8.52602	0.502479	17.0746	3.59395e-05	0.000953714	368.629
TGFBI	8.51269	0.48973	16.9376	3.86289e-05	0.00100747	365.237
KCNK5	8.4692	0.451671	10.3782	0.00127511	0.018862	354.391
HMOX1	8.46128	0.442794	16.4219	5.06968e-05	0.00128356	352.451
NAPSB	8.44803	0.43001	16.2566	5.53162e-05	0.00138668	349.229
CXCL2	8.39007	0.378027	15.0496	0.000104723	0.0024196	335.476
PARD3	8.38859	0.376951	14.4608	0.000143104	0.00314049	335.133
PALD1	8.37615	0.364634	15.5728	7.9388e-05	0.00189999	332.256
ST14	8.33958	0.331373	15.1313	0.000100287	0.00233621	323.94
P2RY6	8.31319	0.305376	13.5734	0.000229415	0.00460559	318.069
ZNF233	8.27877	0.273338	9.53351	0.00201754	0.0271384	310.569
KIF15	8.27714	0.275949	9.55231	0.00199698	0.0269046	310.219
TNFAIP2	8.25237	0.250804	14.3377	0.000152777	0.00329229	304.937
LIF	8.2451	0.245612	14.0028	0.000182542	0.00383646	303.405
BAAT	8.22834	0.229894	14.2502	0.000160043	0.00342051	299.9
SRD5A3	8.22588	0.228146	13.8779	0.000195077	0.00403991	299.389
LINC01115	8.17457	0.180032	13.6689	0.000218038	0.00441806	288.928
DNTT	8.16634	0.174243	13.5345	0.000234224	0.00467876	287.284
XK	8.16052	0.165955	9.12305	0.00252409	0.0324715	286.128
MYO5B	8.13331	0.142787	13.448	0.000245268	0.00484595	280.782
MSRB3	8.11943	0.133216	9.04737	0.00263073	0.0335878	278.095
SLC7A11	8.09414	0.106839	12.4629	0.00041512	0.00749551	273.262
NPTX2	8.09143	0.104973	13.1758	0.000283586	0.00547671	272.75
ZNF492	8.06241	0.0804472	13.1393	0.000289168	0.0055491	267.318
MMRN1	8.05716	0.0768788	11.4266	0.000724001	0.0118881	266.347
HLA-DQA2	8.04274	0.0623293	13.1753	0.000283669	0.00547671	263.698
CPNE5	8.0362	0.0578783	11.8261	0.000584069	0.0100388	262.504
SPIB	8.01587	0.0392623	12.3565	0.00043945	0.00785652	258.831
MTRNR2L10	7.97883	0.00432328	12.5713	0.000391709	0.00715941	252.271
RGS6	7.97527	0.00192153	12.7103	0.000363649	0.00672795	251.649
KCNK1	7.95634	-0.0159224	12.3284	0.000446121	0.00794778	248.368
RBM47	7.95206	-0.0187906	12.5987	0.000386013	0.00707059	247.633
ATP8B4	7.89833	-0.0651911	11.4941	0.000698187	0.011554	238.581
ZNF35	7.89445	-0.0676754	8.27218	0.00402571	0.0469613	237.939
RASD2	7.89445	-0.0676754	8.2719	0.00402635	0.0469613	237.939
MYCN	7.88668	-0.0784477	11.2792	0.000783824	0.0126253	236.661
PDZK1IP1	7.79924	-0.153035	11.2655	0.00078961	0.0127104	222.744
IL21	7.77672	-0.173718	11.446	0.000716496	0.0117955	219.293
PPP1R2P9	7.76923	-0.178488	10.1	0.00148269	0.021278	218.158
SNX32	7.758	-0.192072	10.3124	0.00132139	0.019377	216.466
LPL	7.73296	-0.214597	8.72848	0.00313278	0.0385803	212.742
LPCAT2	7.70226	-0.240695	10.1616	0.00143393	0.0206455	208.263
MS4A7	7.70108	-0.241435	10.4355	0.00123619	0.0184802	208.092
PARM1	7.70068	-0.241681	10.5079	0.00118866	0.0178538	208.035
IL1B	7.70068	-0.241681	10.5105	0.00118696	0.0178494	208.035
FLJ44511	7.69676	-0.244148	10.914	0.000954417	0.0149092	207.47
GMPR	7.67417	-0.265257	9.90051	0.00165233	0.0231718	204.247
HOMER2	7.59864	-0.326422	8.26577	0.00403994	0.0470566	193.829
BAALC	7.57323	-0.34959	9.92465	0.0016308	0.0229588	190.445
RTN4RL1	7.54423	-0.375002	10.0356	0.0015354	0.0218829	186.655
PTGS2	7.52263	-0.396104	9.28729	0.00230749	0.0302839	183.881
NIPAL4	7.52084	-0.397165	9.62315	0.0019214	0.0261923	183.654
TMEM27	7.51507	-0.400617	9.95193	0.00160681	0.0227219	182.92
LAMA3	7.50638	2.55905	72.9877	1.30461e-17	2.12159e-15	181.822
GATA1	7.48031	-0.429671	9.70519	0.00183748	0.0253481	178.566
PCDHGB6	7.45353	-0.454121	9.61092	0.00193424	0.0263391	175.282
TENM2	7.35378	-0.539672	8.64715	0.00327572	0.0400877	163.572
EHD2	7.35228	-0.540522	8.92325	0.00281564	0.0354315	163.401
C10orf105	7.3458	-0.544208	9.2625	0.00233893	0.0306016	162.67
PPAPDC3	7.31279	-0.572822	9.10406	0.00255042	0.0327212	158.99
LANCL3	7.30718	-0.575985	9.02677	0.00266054	0.0338492	158.372
F2RL3	7.30666	-0.576272	8.98154	0.0027272	0.0345932	158.316
LY6G6F	7.28113	-0.600874	8.16303	0.00427528	0.0490989	155.539
LOC283693	7.23692	-0.636026	8.78751	0.003033	0.0376255	150.845
TMEM45A	7.19523	-0.669892	8.65863	0.00325515	0.0398552	146.548
LRRC25	7.19302	-0.671092	8.57101	0.00341558	0.0413011	146.323
FCGR2B	7.11856	-0.734465	8.1314	0.00435052	0.0496931	138.963
LOC100507144	7.11097	-0.738479	8.25921	0.00405458	0.0471614	138.235
LTBP1	7.01454	1.26184	24.0541	9.3666e-07	4.00036e-05	129.296
ITGB5	6.97829	1.22741	22.8304	1.76943e-06	6.98115e-05	126.088
KCNH4	6.92005	2.88848	84.6537	3.55483e-20	7.10098e-18	121.1
GEM	6.91027	5.99072	491.34	7.28071e-109	1.23136e-105	120.282
ARC	6.59193	5.32626	211.757	5.68155e-48	2.82618e-45	96.4648
FASLG	6.48405	5.32043	77.1319	1.59915e-18	2.91861e-16	89.5148
GNG11	6.47406	3.56013	119.501	8.13674e-28	2.42848e-25	88.8965
HLA-DQB1	6.42615	2.02865	42.5581	6.86138e-11	5.98166e-09	85.9929
NR4A2	6.40385	9.09539	1009.11	1.88015e-221	9.53953e-218	84.674
CPAMD8	6.39754	0.681644	14.9957	0.000107757	0.00247618	84.3048
PDCD1	6.33942	4.14204	131.032	2.4364e-30	8.35257e-28	80.976
LAMA2	6.33592	0.627562	14.1494	0.000168852	0.00358309	80.7798
BRCA1	6.17799	0.48115	8.96685	0.00274922	0.0347681	72.4036
RAB32	6.15895	1.25959	21.4782	3.57874e-06	0.000129514	71.4542
DTL	6.14934	0.456873	12.2705	0.000460176	0.00813533	70.9802
TNFSF14	5.90653	5.93401	375.929	9.57669e-84	8.99819e-81	59.985
NR4A1	5.90258	10.2862	498.546	1.96948e-110	3.56883e-107	59.821
TMEM254-AS1	5.82525	0.950595	15.7645	7.17378e-05	0.00173988	56.6991
LRRC32	5.79734	0.137441	9.64132	0.00190248	0.0260184	55.6128
SDPR	5.77667	4.83575	188.883	5.57325e-43	2.61829e-40	54.8216
FOSL1	5.7481	4.80875	143.305	5.04049e-33	1.998e-30	53.7466
TNFSF4	5.62042	0.760566	12.6032	0.000385087	0.00706382	49.1943
IFNG	5.61341	3.90869	124.932	5.26672e-29	1.64952e-26	48.9557
BCL2A1	5.54714	7.97296	1109.93	2.29183e-243	1.45354e-239	46.758
FOSL2	5.48841	6.141	420.295	2.10531e-93	2.67048e-90	44.8927
CHAC1	5.31746	3.68861	87.5855	8.07131e-21	1.69224e-18	39.8762
HAVCR2	5.2939	3.02624	53.7223	2.30922e-13	2.53604e-11	39.2303
EGR2	5.24995	7.71809	633.019	1.10207e-139	2.79584e-136	38.0534
PTGER2	5.24858	3.7404	40.9549	1.55783e-10	1.29152e-08	38.0173
NLRP6	5.14677	4.87691	155.532	1.07121e-35	4.57329e-33	35.4267
CD200	5.03308	7.45641	883.627	3.55726e-194	1.50407e-190	32.7423
C6orf25	5.00682	3.38502	48.9923	2.56963e-12	2.55643e-10	32.1516
CREM	4.93896	8.79197	687.836	1.32121e-151	4.18972e-148	30.6743
S100B	4.92909	2.86609	63.4494	1.64539e-15	2.28147e-13	30.4651
LINC00989	4.9095	1.49878	17.5212	2.8412e-05	0.000776708	30.0544
LGALS17A	4.89601	0.954682	11.4399	0.000718824	0.0118184	29.7747
RGS18	4.84553	4.30891	70.5784	4.42326e-17	6.8423e-15	28.7508
FRMD4B	4.71939	3.81473	34.6361	3.9746e-09	2.63957e-07	26.3437
TMEM40	4.49634	1.12376	11.537	0.000682258	0.0113422	22.5701
ITGA2B	4.47075	3.89096	95.4458	1.51995e-22	3.53758e-20	22.1733
CST3	4.44935	1.89724	18.7624	1.48059e-05	0.000446093	21.8467
CD109	4.44331	3.42642	57.4997	3.3803e-14	4.20367e-12	21.7555
EGR4	4.42746	2.29993	33.0338	9.05713e-09	5.77312e-07	21.5178
RHOBTB1	4.42138	1.25279	11.5327	0.000683816	0.0113607	21.4273
MND1	4.40749	1.24155	13.7177	0.000212442	0.00432585	21.222
SIK1	4.40054	3.97324	76.7213	1.96867e-18	3.51713e-16	21.1201
ANPEP	4.39512	1.23557	11.2427	0.000799374	0.0128188	21.0409
BHLHE40	4.38393	6.30294	240.037	3.86017e-54	2.12888e-51	20.8783
SLC2A14	4.33488	1.1782	14.0868	0.000174561	0.0036873	20.1803
GPR171	4.33324	6.73676	417	1.09735e-92	1.32565e-89	20.1574
MAP3K7CL	4.32051	4.78701	127.786	1.25028e-29	4.17346e-27	19.9803
CSF2	4.29504	2.83282	43.7282	3.77295e-11	3.34671e-09	19.6307
PYCR1	4.28951	3.23789	48.537	3.2412e-12	3.19945e-10	19.5556
MIR155HG	4.28613	7.16668	566.8	2.78932e-125	5.89685e-122	19.5098
CCL20	4.25172	2.67312	43.8393	3.56479e-11	3.20692e-09	19.05
TNFRSF9	4.11808	3.2407	59.1978	1.42595e-14	1.87435e-12	17.3646
OSM	4.11552	2.0995	26.5268	2.59903e-07	1.24171e-05	17.3339
GSN	4.08004	2.31149	17.0363	3.66718e-05	0.000967325	16.9128
GP9	4.05044	1.09458	9.18689	0.00243755	0.0316307	16.5693
HES4	4.01004	1.91386	22.8496	1.75189e-06	6.93348e-05	16.1117
TTC16	3.99962	1.34722	8.87301	0.00289418	0.0363118	15.9958
ZNF702P	3.99824	1.3531	11.7259	0.000616346	0.010487	15.9805
PF4	3.98356	3.3003	61.9431	3.53534e-15	4.82194e-13	15.8188
AREG	3.9626	1.67529	18.6498	1.57063e-05	0.000469319	15.5905
HLA-DRA	3.96236	5.14242	111.027	5.83716e-26	1.57535e-23	15.5879
SEMA7A	3.9389	2.09824	15.6333	7.6888e-05	0.00184538	15.3365
CD40LG	3.92992	9.48528	400.646	3.98305e-89	4.3933e-86	15.2414
DUSP6	3.89638	2.63242	23.5303	1.22961e-06	5.07221e-05	14.8911
EGR3	3.8692	5.29873	74.0303	7.6929e-18	1.30107e-15	14.6132
SPRY1	3.80354	2.54714	26.638	2.45375e-07	1.1812e-05	13.9631
CXCR2P1	3.79885	3.47167	14.6809	0.000127327	0.00283846	13.9177
TRIM58	3.79296	2.53896	15.7007	7.41953e-05	0.00179263	13.861
DUSP2	3.79	8.91327	433.438	2.90098e-96	3.87342e-93	13.8326
TREML1	3.77725	2.35116	13.7694	0.000206679	0.00422842	13.7109
FOS	3.77687	6.17131	268.266	2.7097e-60	1.76262e-57	13.7073
CISH	3.76683	7.20293	454.285	8.42372e-101	1.25707e-97	13.6122
THBS1	3.76156	1.26894	10.8782	0.000973031	0.0151255	13.5626
ISM1	3.75726	3.9873	73.8824	8.2913e-18	1.39299e-15	13.5222
ACRBP	3.74949	2.81781	38.7624	4.78654e-10	3.61398e-08	13.4496
TREML2	3.73673	2.7237	30.5324	3.28334e-08	1.92813e-06	13.3311
CA6	3.7278	5.21537	101.526	7.05266e-24	1.75411e-21	13.2489
LINC00152	3.72614	3.60279	54.1845	1.82522e-13	2.03087e-11	13.2336
F13A1	3.70165	5.09631	140.897	1.69455e-32	6.32192e-30	13.0109
RSAD2	3.70059	4.55877	99.3089	2.16036e-23	5.21964e-21	13.0013
IRF8	3.68821	6.50384	283.658	1.19807e-63	8.68396e-61	12.8903
TNF	3.65125	8.38212	528.676	5.4836e-117	1.0701e-113	12.5643
TMEM45B	3.60897	3.34979	21.6655	3.2458e-06	0.000120033	12.2013
SOCS1	3.59869	4.93284	116.591	3.52779e-27	1.02869e-24	12.1148
RAB27B	3.54681	1.89116	17.5595	2.78454e-05	0.000766375	11.6869
CTLA4	3.54363	5.06523	56.4303	5.82274e-14	7.00081e-12	11.6611
HBB	3.52411	1.806	10.1974	0.0014064	0.0203996	11.5043
EGR1	3.52167	5.80648	168.064	1.95874e-38	8.71775e-36	11.485
HIC1	3.48903	2.58377	28.7449	8.25666e-08	4.4284e-06	11.228
BTLA	3.48851	5.45322	124.953	5.21255e-29	1.64952e-26	11.224
SPARC	3.48481	4.75699	90.2458	2.10332e-21	4.63993e-19	11.1952
PPBP	3.433	5.51477	132.183	1.36418e-30	4.74081e-28	10.8003
HBEGF	3.4296	2.44847	10.5422	0.00116681	0.0176405	10.7749
TUBB1	3.42477	6.12093	223.839	1.31535e-50	7.09983e-48	10.7389
IRF4	3.41525	8.40016	471.387	1.59953e-104	2.53616e-101	10.6682
ZSCAN31	3.37288	1.04426	8.18128	0.00423249	0.0486737	10.3595
MIR650	3.35785	1.91707	16.7766	4.20482e-05	0.00108849	10.2521
LGALS3	3.34341	3.15823	34.5818	4.08711e-09	2.7072e-07	10.15
LOC101927482	3.34318	5.33001	103.325	2.84415e-24	7.14388e-22	10.1484
CXCL8	3.33376	2.74029	32.7516	1.0472e-08	6.65825e-07	10.0823
SOCS3	3.31851	6.2624	196.992	9.46636e-45	4.61831e-42	9.97631
NRGN	3.29828	2.77512	34.3427	4.62119e-09	3.03718e-07	9.83741
SLA	3.26005	9.19006	262.165	5.78949e-59	3.58228e-56	9.58016
ZNF781	3.25724	1.94148	8.34243	0.00387298	0.0455722	9.56155
ZNF165	3.25595	5.71259	116.009	4.73191e-27	1.34881e-24	9.55296
CLU	3.25092	4.24188	70.9598	3.64572e-17	5.70915e-15	9.51973
GP5	3.22345	2.46289	20.7906	5.12329e-06	0.000176354	9.34019
PSAT1	3.21179	4.46487	70.3599	4.9414e-17	7.59747e-15	9.26499
GNA15	3.21086	1.11179	8.18198	0.00423085	0.0486737	9.259
LYZ	3.20829	2.19792	11.1416	0.000844109	0.0134174	9.24253
FGL2	3.18945	3.39359	35.7948	2.19227e-09	1.52372e-07	9.12262
MYLK	3.17743	2.53431	23.955	9.8615e-07	4.18355e-05	9.04697
HIST2H2BE	3.15009	2.77022	11.7926	0.000594652	0.0102068	8.87714
NFKBID	3.11964	9.47793	277.619	2.47957e-62	1.65537e-59	8.69172
SLC7A5	3.1124	7.66472	433.972	2.22035e-96	3.12934e-93	8.64821
PTGER4	3.0694	8.28759	361.846	1.11589e-80	1.01104e-77	8.39422
NLRP3	3.06521	3.02677	18.7137	1.51885e-05	0.000454921	8.36991
CXCR3	3.05303	4.1826	54.2208	1.79182e-13	2.01136e-11	8.29955
GADD45A	3.04771	5.61397	133.238	8.01957e-31	2.86547e-28	8.26901
PRKAR2B	3.03684	3.82049	36.8461	1.27835e-09	9.05876e-08	8.20691
ANKRD20A5P	3.02332	1.89966	14.2376	0.000161115	0.00343762	8.13035
TNFRSF18	3.01414	1.7897	11.749	0.000608744	0.0103995	8.07882
ELK2AP	3.01259	1.73218	9.58425	0.00196253	0.0265392	8.07013
HCG4B	2.99227	1.87483	11.108	0.00085957	0.0136035	7.95727
FBXW9	2.9901	1.53465	8.69258	0.00319508	0.0392333	7.94529
SH2D2A	2.95139	5.59278	125.594	3.773e-29	1.21161e-26	7.73492
FMN1	2.93515	2.00919	13.2119	0.000278183	0.00538719	7.64835
IL2RB	2.92967	8.04079	338.932	1.09018e-75	9.21897e-73	7.61935
DCLRE1A	2.90984	2.42847	10.6021	0.00112961	0.0171805	7.51535
HIST1H3H	2.89466	1.7862	11.6955	0.000626508	0.0106385	7.43668
STOX1	2.87561	2.66765	20.298	6.62712e-06	0.000219482	7.33914
SLC35E4	2.87542	4.62896	60.8364	6.20194e-15	8.2809e-13	7.33816
SLAMF1	2.87347	8.05554	407.148	1.53078e-90	1.7652e-87	7.32824
ZSCAN12P1	2.84883	2.38084	19.9086	8.1233e-06	0.000262522	7.20418
KANK1	2.84341	5.25571	72.232	1.91326e-17	3.07199e-15	7.17712
SPAG4	2.82418	1.57298	9.54182	0.00200843	0.0270302	7.0821
SNX33	2.81066	2.50013	17.7713	2.49119e-05	0.000703775	7.01605
TBX21	2.80685	2.57903	22.7894	1.80764e-06	7.10977e-05	6.99755
DDIT4	2.79549	7.78495	390.934	5.1826e-87	5.25909e-84	6.94265
YBX3	2.78942	5.20734	92.8405	5.66833e-22	1.27257e-19	6.91351
TNIP3	2.76006	4.28382	53.985	2.02022e-13	2.2283e-11	6.77425
TNFSF10	2.74961	4.42752	57.98	2.64802e-14	3.39281e-12	6.72534
TNFRSF1B	2.74811	8.78018	277.687	2.39649e-62	1.64315e-59	6.71837
GPRC5B	2.74567	2.88085	11.2322	0.000803881	0.0128748	6.70702
ZNF239	2.74158	2.88269	23.0424	1.58464e-06	6.32088e-05	6.68801
VSIG1	2.73941	3.26882	26.5889	2.51691e-07	1.20931e-05	6.67797
CTTN	2.73438	1.74603	9.82365	0.00172283	0.0240178	6.65471
TNFSF12	2.71924	2.30139	16.2653	5.50635e-05	0.00138171	6.58528
ZBTB32	2.6954	2.11431	13.927	0.000190049	0.00397146	6.47734
GZMK	2.65905	2.93309	18.7221	1.51222e-05	0.000454006	6.31616
MYC	2.64216	8.99372	257.222	6.9207e-58	4.08305e-55	6.24267
CHST15	2.61395	2.44305	17.5465	2.80372e-05	0.000768948	6.12177
ITGB3	2.609	3.91305	17.6365	2.6741e-05	0.000743852	6.10079
C2orf88	2.60421	2.3213	14.4111	0.000146931	0.00321335	6.08058
CMAHP	2.60028	5.01877	40.1506	2.35114e-10	1.88158e-08	6.06403
KRT73	2.59509	5.64171	97.1153	6.54041e-23	1.55069e-20	6.04225
CCL4	2.5915	3.54692	33.237	8.15841e-09	5.22653e-07	6.02725
TNFSF9	2.58231	1.91142	11.7764	0.000599869	0.0102825	5.989
CD248	2.581	2.82676	23.9112	1.00884e-06	4.26208e-05	5.98353
SERPINF1	2.58019	2.46723	16.033	6.2247e-05	0.00154213	5.98018
ZBTB16	2.56682	2.71188	22.0802	2.61491e-06	9.9438e-05	5.92504
IL2RA	2.5543	6.82647	191.541	1.4652e-43	7.01336e-41	5.87383
KRT72	2.55306	6.01264	89.1332	3.69096e-21	8.00308e-19	5.86876
PHLDB1	2.52698	4.2718	46.3395	9.94378e-12	9.30862e-10	5.76366
C10orf54	2.52635	8.23697	288.381	1.1202e-64	8.35837e-62	5.76113
CD84	2.51696	5.56739	63.3736	1.70991e-15	2.35754e-13	5.72373
TNFRSF4	2.49579	3.5136	29.3199	6.13616e-08	3.34771e-06	5.64035
SLFN13	2.49436	3.00852	23.5681	1.20571e-06	4.98353e-05	5.63478
FAM13A	2.47673	4.1053	34.1334	5.14596e-09	3.34738e-07	5.56635
USP18	2.46917	3.43042	30.2108	3.87538e-08	2.23951e-06	5.53727
CRIP2	2.46016	6.54514	124.69	5.94858e-29	1.84036e-26	5.50279
GADD45B	2.45456	7.97139	296.936	1.53215e-66	1.17785e-63	5.48147
CMPK2	2.45213	4.75298	53.3831	2.74444e-13	2.97537e-11	5.47223
ADTRP	2.44789	7.38977	282.42	2.22989e-63	1.57139e-60	5.45619
TPM4	2.43669	8.00096	264.411	1.87495e-59	1.18914e-56	5.41396
CRTAM	2.43145	3.79293	29.9389	4.45874e-08	2.55294e-06	5.39435
MIR7848	2.42915	1.92709	10.3447	0.00129848	0.0191074	5.38575
RGS1	2.40861	6.03535	106.295	6.35256e-25	1.64447e-22	5.30961
ST3GAL5	2.40019	4.6526	37.1675	1.08408e-09	7.81306e-08	5.27872
SECTM1	2.3912	2.62733	17.9913	2.21915e-05	0.000635412	5.24594
CD69	2.3882	9.52822	174.258	8.69612e-40	3.9395e-37	5.23503
MATK	2.38249	2.71605	9.40541	0.00216346	0.0287205	5.21438
NME1	2.37977	3.04192	23.2826	1.39856e-06	5.67683e-05	5.20452
ROCK1P1	2.36444	1.87346	8.6657	0.00324256	0.0397586	5.14952
XAF1	2.3562	4.86349	54.211	1.8008e-13	2.01254e-11	5.12021
ZNF793	2.3512	1.99561	10.4288	0.00124066	0.0185361	5.10248
GNG2	2.35072	7.3285	212.155	4.65297e-48	2.36082e-45	5.10079
DUSP5	2.34711	3.82454	29.9349	4.46807e-08	2.55294e-06	5.08803
ABI3	2.34435	5.07261	40.4878	1.97846e-10	1.6046e-08	5.07831
ARID5B	2.34272	7.05435	155.513	1.08162e-35	4.57329e-33	5.07257
ACTG1	2.3284	10.2683	119.617	7.67202e-28	2.31704e-25	5.02249
NT5E	2.3276	3.2123	21.3797	3.76733e-06	0.000135373	5.01971
DUSP3	2.31997	4.15191	20.153	7.14887e-06	0.000234315	4.99321
HLA-DRB1	2.28391	3.78957	27.8177	1.33302e-07	6.818e-06	4.86998
SYTL3	2.28213	6.50807	141.905	1.02025e-32	3.92163e-30	4.86396
PTPN22	2.28008	6.50944	111.178	5.4092e-26	1.47555e-23	4.85707
SLC1A5	2.25694	6.48161	132.396	1.22552e-30	4.31808e-28	4.77977
HKDC1	2.23704	2.30497	12.2265	0.000471168	0.00830073	4.71428
TTC12	2.21863	3.23766	18.5467	1.65792e-05	0.000491353	4.6545
HIST1H2AC	2.21059	3.63917	27.6656	1.44208e-07	7.33149e-06	4.62866
HLA-DPB1	2.20797	4.46393	40.9341	1.57452e-10	1.3011e-08	4.62025
COL6A1	2.20175	4.30613	32.197	1.39307e-08	8.59873e-07	4.60036
SLCO4A1	2.19907	4.4729	38.5734	5.27331e-10	3.96969e-08	4.59182
STAMBPL1	2.18985	3.77968	20.3113	6.58095e-06	0.000218524	4.56259
SOCS2	2.18861	5.38885	64.4473	9.91479e-16	1.42106e-13	4.55867
MMD	2.17509	4.13685	21.5863	3.38252e-06	0.000124004	4.51613
GFOD1	2.15961	3.05961	18.2735	1.91348e-05	0.000558608	4.46795
REL	2.15155	7.95892	186.123	2.23165e-42	1.02936e-39	4.44306
PDE4B	2.15039	6.85408	154.875	1.49116e-35	6.2015e-33	4.43949
CCL3	2.14929	1.894	8.1611	0.00427984	0.0491291	4.43609
SIRT3	2.14196	3.59194	23.7761	1.08216e-06	4.53025e-05	4.4136
RASGRP3	2.14071	3.68152	21.2238	4.08659e-06	0.000145813	4.40979
MTHFD2	2.11674	5.75013	76.7833	1.90788e-18	3.4327e-16	4.33714
COQ2	2.11484	3.5162	23.4934	1.25344e-06	5.15374e-05	4.33141
HLA-DPA1	2.10856	4.64707	42.0967	8.68693e-11	7.52146e-09	4.31261
CSF1	2.10017	2.68962	9.40946	0.00215869	0.0286721	4.2876
FABP5	2.09649	3.98681	26.5594	2.55558e-07	1.22557e-05	4.27666
RNF125	2.09606	5.79283	72.7516	1.47038e-17	2.37594e-15	4.27541
PAK1	2.08155	5.56108	58.6745	1.86034e-14	2.42025e-12	4.23262
SIAE	2.07723	2.03147	8.35327	0.00384994	0.0453642	4.21996
AVPI1	2.05977	2.70172	12.1696	0.000485748	0.00851031	4.1692
AP3M2	2.05453	7.13044	127.346	1.56087e-29	5.14256e-27	4.15408
F5	2.0481	4.11823	29.742	4.93543e-08	2.78238e-06	4.1356
DACT1	2.03867	4.28361	19.9514	7.94375e-06	0.000257047	4.10868
LAG3	2.03725	4.2135	31.168	2.36635e-08	1.42594e-06	4.10463
PHLDA1	2.03668	5.4303	40.6172	1.85172e-10	1.51536e-08	4.10299
TNFSF8	2.02592	6.15053	87.005	1.0825e-20	2.25097e-18	4.07251
PTGIR	2.01996	2.62441	12.449	0.000418222	0.00754613	4.05572
IMPACT	2.01035	3.39224	10.0394	0.00153229	0.0218663	4.0288
LYPLAL1	2.01035	2.78944	12.843	0.000338736	0.006342	4.02879
FPGT	2.00581	2.43605	10.3657	0.00128381	0.0189355	4.01615
CRIP1	1.98852	7.45626	138.575	5.4557e-32	2.00588e-29	3.96829
IER3	1.97422	3.26524	18.0567	2.14424e-05	0.00061605	3.92915
OAS1	1.96153	3.31636	17.4752	2.91074e-05	0.000790606	3.89474
MAP3K8	1.95767	5.02926	46.4198	9.54471e-12	9.00148e-10	3.88433
ANTXRLP1	1.95436	3.56763	13.6814	0.000216586	0.00439917	3.87543
GPR114	1.93134	2.3179	8.78762	0.00303282	0.0376255	3.8141
SNHG20	1.92473	2.91189	12.2605	0.000462647	0.00816764	3.79665
MFSD2A	1.91917	4.20827	21.7043	3.1807e-06	0.000118664	3.78205
LTBP4	1.91791	6.01943	68.6368	1.18376e-16	1.78755e-14	3.77876
SMOX	1.89034	2.6967	8.62735	0.00331154	0.040409	3.70722
[truncated: 25,027 more rows]

## Sheet: 5K_SMART_CC
GeneID	logFC	logCPM	LR	PValue	FDR	Fold_Change
[truncated: 25,369 more rows]

## Sheet: 5K_Ampliseq
GeneID	logFC	logCPM	LR	PValue	FDR	Fold_Change
[truncated: 20,802 more rows]

[truncated: 7 more sheets: 1K_SMART_Nxt, 1K_SMART_CC, 1K_Ampliseq, 100_SMART_Nxt, 100_SMART_CC, 100_Ampliseq, Sheet6]
